# Supplementary material for: Role of the histone variant H2A.Z.1 in memory, transcription, and alternative splicing is mediated by lysine modification
Source: Neuropsychopharmacology. 2024 Feb 16;49(8):1285–95. doi: 10.1038/s41386-024-01817-2 (PMC11224360; doi:10.1038/s41386-024-01817-2)
Supplement: Supplementary file 2 — Table 1 [file 41386_2024_1817_MOESM2_ESM.xlsx]

## Sheet: H2A.Z KO>Myc
baseMean	log2FoldChange	lfcSE	stat	pvalue	padj	GeneName
4543.63	3.94344	0.239266	16.4814	4.99152e-61	6.50819e-57	Lgals3bp
1705.41	3.53226	0.242085	14.591	3.20554e-48	2.78636e-44	Lag3
11243.6	3.54774	0.248153	14.2966	2.29667e-46	1.49726e-42	C4b
827.185	2.24115	0.162358	13.8037	2.41954e-43	9.01346e-40	Csf3r
7653.94	2.95107	0.215246	13.7103	8.81412e-43	2.87307e-39	C1qb
668.62	2.36555	0.179186	13.2016	8.5835e-40	2.23832e-36	Tnfrsf1a
918.156	3.22418	0.244796	13.1709	1.2907e-39	3.05978e-36	Osmr
75125	2.92254	0.222379	13.1422	1.8875e-39	4.1017e-36	Gfap
449.429	3.92228	0.302126	12.9823	1.54263e-38	2.87337e-35	Tlr2
10288.3	3.27542	0.252255	12.9845	1.49766e-38	2.87337e-35	C1qa
1261.38	2.02934	0.156852	12.9379	2.75172e-38	4.78378e-35	Nfe2l2
509.468	4.3241	0.336229	12.8606	7.50358e-38	1.22294e-34	Ly9
4119.37	2.61353	0.204041	12.8089	1.46269e-37	2.24369e-34	Ctsz
1776.53	2.75593	0.215569	12.7845	2.00213e-37	2.90053e-34	Tyrobp
1382.59	2.62514	0.205628	12.7665	2.52361e-37	3.2904e-34	Cd68
929.911	5.07937	0.398629	12.7421	3.44983e-37	4.28386e-34	Itgax
567.348	2.46941	0.194867	12.6723	8.42268e-37	9.98355e-34	Trim25
631.148	2.32666	0.18485	12.5867	2.49803e-36	2.83222e-33	Hmox1
6412.34	2.97236	0.236708	12.5571	3.6354e-36	3.95002e-33	C1qc
2864.7	2.94473	0.234627	12.5507	3.94014e-36	4.10988e-33	Ly86
2686.16	1.94126	0.155854	12.4557	1.30274e-35	1.30659e-32	Axl
1944.85	1.93076	0.156263	12.3559	4.52901e-35	4.37418e-32	Csf1
593.087	3.27972	0.268053	12.2354	2.01219e-34	1.80937e-31	Tent5c
432.806	2.46629	0.202197	12.1975	3.20667e-34	2.78735e-31	Cd300c2
34578.4	2.46037	0.201942	12.1835	3.80384e-34	3.19976e-31	Ctsd
1192.19	2.07241	0.170614	12.1468	5.96641e-34	4.86206e-31	Tgfbr2
902.102	3.21832	0.267144	12.0471	2.00876e-33	1.54066e-30	Itgb2
1132.39	2.4892	0.207073	12.0209	2.75953e-33	2.05601e-30	Ucp2
842.822	2.95031	0.246026	11.9918	3.92118e-33	2.84035e-30	Cd84
5710.81	2.27408	0.189778	11.9828	4.37207e-33	3.08136e-30	Cd9
3458.76	2.2367	0.187977	11.8988	1.2e-32	8.23482e-30	Laptm5
15238.7	2.9144	0.245145	11.8885	1.35821e-32	9.08154e-30	Ctss
528.72	25.9205	2.19029	11.8343	2.59589e-32	1.69233e-29	Ighv1-12
1798.42	2.49644	0.212618	11.7414	7.81488e-32	4.97046e-29	Trem2
222.574	3.81207	0.325003	11.7293	9.01804e-32	5.59913e-29	Cd48
1092.77	2.49455	0.213066	11.7079	1.16163e-31	7.04463e-29	Pld4
1151.73	2.17573	0.186767	11.6494	2.31007e-31	1.36909e-28	Nckap1l
818.764	2.77526	0.238772	11.6231	3.14684e-31	1.82356e-28	Fyb
1936.33	2.41462	0.208841	11.562	6.4191e-31	3.63893e-28	Plek
317.642	2.9023	0.251222	11.5527	7.1503e-31	3.9672e-28	Rasal3
1319.33	2.83314	0.245789	11.5268	9.6724e-31	5.25473e-28	Fcer1g
576.497	2.81583	0.244558	11.514	1.12173e-30	5.96967e-28	Dock2
596.306	3.63144	0.317385	11.4418	2.58601e-30	1.29683e-27	Fcgr2b
587.338	2.13498	0.187033	11.415	3.52041e-30	1.73211e-27	Apbb1ip
240.67	3.08362	0.271637	11.352	7.25092e-30	3.50152e-27	Atf3
430.695	26.4425	2.33811	11.3094	1.17948e-29	5.49237e-27	Igkv6-32
512.803	1.89068	0.167556	11.2839	1.57612e-29	7.21059e-27	Rnaset2a
1974.13	2.08329	0.184652	11.2823	1.60493e-29	7.21584e-27	Itgam
880.063	2.85236	0.253084	11.2704	1.83735e-29	8.1208e-27	Ddx58
269.143	2.35944	0.209708	11.2511	2.28797e-29	9.94391e-27	Cmklr1
1269.98	3.75866	0.334926	11.2223	3.16773e-29	1.35418e-26	Ifitm3
335.986	3.7107	0.330829	11.2164	3.38852e-29	1.4252e-26	Ddx60
1515.45	2.57858	0.230362	11.1936	4.38094e-29	1.81336e-26	Ctsh
4673.04	1.72797	0.154646	11.1738	5.48133e-29	2.19903e-26	Cx3cr1
529.039	2.83686	0.25386	11.1749	5.41108e-29	2.19903e-26	Myo1f
1363.89	5.30989	0.476403	11.1458	7.50757e-29	2.95594e-26	Cst7
3170.51	1.44849	0.129971	11.1448	7.59474e-29	2.95594e-26	Hexa
806.124	2.8249	0.253613	11.1386	8.13626e-29	3.12014e-26	Lgals9
203.853	3.24686	0.291529	11.1373	8.25673e-29	3.12045e-26	Tlr1
916.048	1.91823	0.172596	11.114	1.07248e-28	3.97871e-26	Tcn2
890.806	3.63781	0.327344	11.1131	1.08329e-28	3.97871e-26	Rtp4
1341.43	2.45606	0.221046	11.1111	1.10824e-28	4.01382e-26	Irf9
1285.6	2.32559	0.20968	11.0912	1.38465e-28	4.94625e-26	Unc93b1
825.39	1.73057	0.156348	11.0687	1.77998e-28	6.18887e-26	Hpgds
334.304	3.92259	0.354819	11.0552	2.06868e-28	7.09802e-26	Oas2
1363.21	2.92659	0.264777	11.053	2.11945e-28	7.17778e-26	Xaf1
384.772	3.73712	0.338777	11.0312	2.70175e-28	8.91818e-26	Trim30d
4920.72	1.47338	0.133959	10.9987	3.87698e-28	1.26375e-25	Ctsl
977.507	2.71006	0.247641	10.9435	7.13689e-28	2.29764e-25	Tor3a
1901.57	2.09676	0.192157	10.9117	1.01356e-27	3.1844e-25	Olfml3
426.308	3.0008	0.27532	10.8993	1.1612e-27	3.60485e-25	Slc11a1
1143.25	2.10896	0.193684	10.8887	1.30515e-27	4.00406e-25	Pros1
6028.05	1.92049	0.17662	10.8736	1.54028e-27	4.67045e-25	Hexb
486.357	2.33253	0.21456	10.8712	1.5805e-27	4.73733e-25	Tlr7
1609.99	4.39173	0.404451	10.8585	1.81697e-27	5.26457e-25	Cd52
250.511	2.93044	0.269945	10.8557	1.87352e-27	5.36877e-25	Naip2
5443.45	1.27258	0.117731	10.8093	3.11188e-27	8.82049e-25	Lamp2
3671.79	2.01396	0.186657	10.7896	3.85401e-27	1.08066e-24	Grn
1646.24	2.2913	0.212508	10.7822	4.17677e-27	1.1587e-24	Fcgr3
267.496	1.95017	0.180901	10.7803	4.26336e-27	1.17027e-24	Frrs1
1035.76	1.55242	0.144099	10.7733	4.60259e-27	1.25023e-24	Phyhd1
447.554	3.43489	0.320065	10.7319	7.21342e-27	1.90004e-24	Slc15a3
280.843	2.41452	0.225497	10.7075	9.38233e-27	2.44663e-24	Zfp36
1213.34	1.47922	0.138205	10.703	9.84931e-27	2.54297e-24	Plcd4
3269.43	2.11865	0.198184	10.6903	1.12971e-26	2.88818e-24	Abca1
851.93	3.86491	0.36236	10.6659	1.46945e-26	3.72027e-24	Trim30a
638.023	2.70811	0.254387	10.6456	1.82738e-26	4.58199e-24	Adgre1
1032.6	2.21893	0.208882	10.6229	2.33279e-26	5.73888e-24	Cd53
3219.08	1.08349	0.102251	10.5964	3.09759e-26	7.54914e-24	Epb41l2
1522.08	1.12888	0.106653	10.5846	3.51405e-26	8.48481e-24	Ptbp1
4015.99	1.82208	0.172195	10.5815	3.63046e-26	8.68547e-24	Pbxip1
2151.97	1.20466	0.114082	10.5597	4.58367e-26	1.07683e-23	Plxnb2
2601.74	1.79324	0.169883	10.5557	4.78062e-26	1.10322e-23	Itgb5
2760.57	4.36522	0.414464	10.5322	6.13821e-26	1.40409e-23	Oasl2
231.98	3.2934	0.313078	10.5194	7.03008e-26	1.58037e-23	Mx2
2408.88	1.62526	0.154591	10.5133	7.5029e-26	1.67225e-23	Tgfbr1
393.942	2.63369	0.250769	10.5025	8.41471e-26	1.85958e-23	Lat2
537.192	4.79007	0.456483	10.4934	9.25956e-26	2.02909e-23	Ifi204
200.916	2.58163	0.246823	10.4594	1.32646e-25	2.88251e-23	Btk
253.007	3.36312	0.322256	10.4362	1.69534e-25	3.65367e-23	Bcl2a1b
218.844	3.3269	0.319224	10.4218	1.97088e-25	4.21267e-23	Ms4a6d
2740.33	1.99896	0.191855	10.4191	2.02836e-25	4.30029e-23	Cd63
611.48	3.04134	0.292094	10.4122	2.18137e-25	4.58739e-23	Trim34a
2410.07	1.32436	0.127548	10.3832	2.95818e-25	6.15419e-23	Man2b1
2838.13	2.23243	0.215015	10.3827	2.97361e-25	6.15419e-23	Msn
10.2349	20.3899	1.96439	10.3798	3.06506e-25	6.29351e-23	Gbp2b
22049.2	3.22321	0.310647	10.3758	3.19611e-25	6.51133e-23	B2m
12312.1	3.61191	0.348195	10.3732	3.2826e-25	6.63568e-23	H2-D1
314.83	2.15228	0.20806	10.3445	4.43148e-25	8.88921e-23	Tgfb1
699.155	2.17784	0.210699	10.3363	4.83002e-25	9.61469e-23	Anxa3
229.373	2.73668	0.264879	10.3318	5.05924e-25	9.99467e-23	Igsf6
360.525	2.19166	0.212267	10.325	5.43149e-25	1.06494e-22	Tifab
243.837	2.2972	0.222618	10.319	5.78161e-25	1.12513e-22	Hvcn1
872.791	3.5717	0.346472	10.3088	6.43177e-25	1.24238e-22	Cd180
4576.66	1.96818	0.191482	10.2787	8.79046e-25	1.6732e-22	Npc2
1177.09	2.68414	0.261291	10.2726	9.36348e-25	1.76936e-22	Eif2ak2
190.817	3.6605	0.356776	10.2599	1.06779e-24	1.98891e-22	Tmem106a
374.652	2.06789	0.201578	10.2585	1.08378e-24	2.00438e-22	Dock8
455.762	4.08498	0.398483	10.2513	1.16727e-24	2.14359e-22	Usp18
951.288	1.80062	0.175798	10.2425	1.27826e-24	2.331e-22	Lpcat2
1411.07	3.93025	0.383832	10.2395	1.31895e-24	2.38849e-22	Bst2
302.664	2.02007	0.197679	10.219	1.63042e-24	2.91209e-22	Dnase2a
347.451	2.44922	0.239717	10.2171	1.66169e-24	2.94775e-22	Tlr13
324.664	2.41668	0.236675	10.211	1.77097e-24	3.12038e-22	Akna
600.908	2.81067	0.275527	10.2011	1.96072e-24	3.40865e-22	Cyba
541.22	2.92157	0.286593	10.1941	2.10607e-24	3.63709e-22	C3ar1
6339.59	0.809207	0.0794247	10.1883	2.23527e-24	3.82133e-22	Cd81
6679.21	2.99593	0.294063	10.1881	2.24206e-24	3.82133e-22	Mpeg1
658.975	2.77863	0.273271	10.168	2.75431e-24	4.63381e-22	Fcgr1
517.687	3.1523	0.31002	10.1681	2.75295e-24	4.63381e-22	Pik3ap1
636.103	2.86744	0.282069	10.1658	2.81921e-24	4.71259e-22	Sp100
2212.82	4.87723	0.480153	10.1577	3.06328e-24	5.08798e-22	Clec7a
1530.15	2.49677	0.245955	10.1513	3.26945e-24	5.39604e-22	Pdpn
177.525	3.14486	0.309997	10.1448	3.49471e-24	5.73155e-22	Tgif1
316.143	2.53211	0.249656	10.1424	3.58242e-24	5.83867e-22	Spi1
1324.6	1.50719	0.148684	10.1369	3.79043e-24	6.13931e-22	Slco2b1
1325.62	1.69385	0.167145	10.134	3.90476e-24	6.28546e-22	Tlr3
531.053	2.75499	0.272182	10.1219	4.41834e-24	7.06853e-22	Ifih1
5125.94	4.06322	0.401721	10.1145	4.7627e-24	7.57298e-22	Ifit3
286.284	2.61497	0.258603	10.1119	4.89322e-24	7.73337e-22	Samsn1
419.593	2.06256	0.204132	10.1041	5.29954e-24	8.27521e-22	Blnk
293.213	2.36348	0.233903	10.1045	5.27443e-24	8.27521e-22	Renbp
463.658	2.40906	0.238715	10.0918	6.00591e-24	9.3224e-22	Ikzf1
191.949	3.22282	0.319831	10.0766	7.00878e-24	1.08147e-21	Siglecf
647.257	2.3169	0.229958	10.0753	7.10228e-24	1.08945e-21	Adcy7
211.175	3.34676	0.332578	10.0631	8.04345e-24	1.2266e-21	Plekha4
2246.23	3.44707	0.342915	10.0523	8.97904e-24	1.35345e-21	Ifit3b
1067.13	1.524	0.151846	10.0365	1.05367e-23	1.57912e-21	Zfp36l1
2155.3	4.0079	0.400291	10.0125	1.34372e-23	2.00229e-21	Gbp3
503.286	3.00024	0.299791	10.0078	1.40896e-23	2.08758e-21	Nupr1
901.093	1.15056	0.115161	9.99094	1.66986e-23	2.44634e-21	Lmo2
978.139	2.34938	0.235147	9.99111	1.66698e-23	2.44634e-21	Parp12
613.107	2.0878	0.209104	9.9845	1.78199e-23	2.58161e-21	Il13ra1
393.248	2.35508	0.236192	9.97107	2.04019e-23	2.93934e-21	Cd37
759.582	1.47833	0.148551	9.95168	2.47971e-23	3.55293e-21	Arap1
827.524	1.67323	0.168483	9.93114	3.04746e-23	4.34255e-21	Rnaset2b
867.047	2.23328	0.224915	9.92943	3.10008e-23	4.36977e-21	Lyn
2830.73	1.27048	0.127949	9.92963	3.09389e-23	4.36977e-21	Abhd4
1014.37	3.28657	0.331082	9.92676	3.18428e-23	4.44045e-21	Ptpn6
527.755	4.9084	0.494438	9.92724	3.1691e-23	4.44045e-21	Ifi27l2a
1109.25	1.12216	0.113075	9.92402	3.27301e-23	4.53991e-21	Sall1
341.938	1.98162	0.199706	9.92271	3.31625e-23	4.57554e-21	Plin2
1720.34	0.99694	0.100485	9.92128	3.36409e-23	4.61713e-21	Ctso
1015.35	1.31365	0.132576	9.90861	3.81919e-23	5.2143e-21	Pnpla7
652.741	1.6158	0.163131	9.90491	3.96329e-23	5.38285e-21	Ehd4
375.798	3.26015	0.329624	9.89051	4.57691e-23	6.12062e-21	Apobec1
518.636	1.76751	0.178729	9.88933	4.63116e-23	6.16157e-21	Abi3
1188.37	1.55765	0.157633	9.88149	5.00834e-23	6.62957e-21	Adap2
125.404	22.7472	2.30506	9.86839	5.70726e-23	7.51658e-21	Igkv12-41
1956.84	2.26096	0.229249	9.86245	6.05548e-23	7.93511e-21	Fxyd1
407.235	3.35731	0.340444	9.86154	6.11024e-23	7.96683e-21	Capg
408.819	2.50747	0.254695	9.845	7.20424e-23	9.34651e-21	Clec5a
322.499	2.62628	0.267217	9.82828	8.50563e-23	1.09262e-20	Pycard
2111.64	0.953236	0.0969868	9.82851	8.4863e-23	1.09262e-20	Asah1
787.829	2.82494	0.287814	9.81519	9.68551e-23	1.22606e-20	Ggta1
150.226	3.68811	0.375845	9.81284	9.91391e-23	1.24845e-20	Oas1b
346.788	2.73287	0.279145	9.79018	1.24079e-22	1.54814e-20	D17H6S56E-5
524.874	4.92624	0.503265	9.78856	1.26082e-22	1.56564e-20	Lilrb4a
1838.11	0.980376	0.100167	9.78742	1.27502e-22	1.57186e-20	Rin2
752.175	1.52248	0.155559	9.7872	1.27789e-22	1.57186e-20	Gusb
6092.25	3.66006	0.374145	9.78246	1.3391e-22	1.63942e-20	H2-K1
728.105	4.35584	0.445786	9.77113	1.49773e-22	1.81657e-20	Slfn8
104.433	3.98163	0.408038	9.758	1.7048e-22	2.05815e-20	Fgr
92.211	5.95881	0.611461	9.74519	1.93419e-22	2.31367e-20	Oas1g
1423.57	4.22526	0.433568	9.74532	1.93171e-22	2.31367e-20	Irf7
724.979	3.31849	0.340767	9.73828	2.07037e-22	2.46526e-20	AU020206
2004.51	6.51787	0.669785	9.73128	2.21778e-22	2.62878e-20	C3
2735.05	1.64166	0.168871	9.7214	2.44393e-22	2.88372e-20	Sat1
116.553	4.22328	0.434986	9.709	2.76043e-22	3.24251e-20	Gpr65
1333.37	1.73977	0.179213	9.7078	2.79288e-22	3.26592e-20	Peg10
530.859	2.16138	0.222714	9.70471	2.87887e-22	3.35144e-20	Cdkn1a
964.111	1.89781	0.19586	9.68958	3.33888e-22	3.8587e-20	Hspb8
608.118	3.88513	0.400966	9.68942	3.3442e-22	3.8587e-20	Rsad2
281.098	4.54825	0.469459	9.68829	3.38135e-22	3.88438e-20	Oas1a
165.75	2.6645	0.275069	9.68668	3.435e-22	3.9287e-20	Dennd1c
292.672	1.55916	0.161106	9.67786	3.74474e-22	4.24572e-20	Dap
674.344	2.65975	0.274826	9.67794	3.74164e-22	4.24572e-20	Hcls1
453.775	1.42628	0.147571	9.66501	4.24566e-22	4.79282e-20	Aox1
462.874	1.69491	0.175394	9.66341	4.31253e-22	4.84732e-20	Fli1
843.588	1.92425	0.199207	9.65955	4.47809e-22	5.01181e-20	Inpp5d
1228.99	1.50466	0.155947	9.64853	4.98676e-22	5.51363e-20	2810459M11Rik
245.72	4.8021	0.497775	9.64713	5.0551e-22	5.5621e-20	Cd72
475.576	3.5347	0.366694	9.63936	5.45272e-22	5.9744e-20	Icam1
164.215	2.12445	0.220524	9.63362	5.76632e-22	6.29157e-20	Tec
200.096	2.98185	0.309846	9.62364	6.35425e-22	6.90416e-20	Rab7b
107.203	3.9728	0.413338	9.6115	7.15018e-22	7.73673e-20	Ccl4
1265.94	2.41062	0.251052	9.60208	7.83468e-22	8.44235e-20	Arpc1b
1152.12	1.99754	0.208219	9.59346	8.51782e-22	9.14071e-20	Lair1
1066.16	4.7739	0.498344	9.57953	9.74836e-22	1.04184e-19	A2m
989.423	1.93626	0.202732	9.55086	1.28628e-21	1.36908e-19	Tcirg1
271.226	2.37782	0.249065	9.54696	1.33556e-21	1.41001e-19	Arhgap25
261.293	3.45306	0.361844	9.54294	1.38845e-21	1.45994e-19	Epsti1
1969.15	4.13333	0.433287	9.53947	1.43571e-21	1.50357e-19	Ifit1
787.383	2.6381	0.276646	9.53601	1.48435e-21	1.5483e-19	Trim12a
13665.9	1.99561	0.20931	9.53425	1.50978e-21	1.56855e-19	Neat1
2442.7	1.83142	0.192191	9.52913	1.58611e-21	1.64131e-19	Ifi27
257.846	2.27797	0.23918	9.52408	1.66504e-21	1.70942e-19	Slc37a2
403.685	1.7991	0.188979	9.52011	1.72998e-21	1.76913e-19	Cryzl2
665.942	1.73491	0.182388	9.51221	1.86656e-21	1.90134e-19	F11r
429.63	1.62914	0.17129	9.51101	1.88823e-21	1.91202e-19	Cmtm3
670.137	1.90355	0.200146	9.51082	1.89171e-21	1.91202e-19	Cpq
176.387	2.37548	0.249906	9.50551	1.99068e-21	2.00429e-19	Xlr
339.46	3.00222	0.315931	9.50277	2.04375e-21	2.04981e-19	Cyp1b1
3475.18	3.95824	0.416768	9.49747	2.15051e-21	2.14861e-19	Lyz2
106.752	4.95706	0.522289	9.49104	2.28751e-21	2.27677e-19	Oasl1
6682.66	1.88224	0.198373	9.48839	2.3463e-21	2.32641e-19	Cnn3
472.372	2.45957	0.259242	9.48754	2.3655e-21	2.33656e-19	Vav1
363.392	2.07766	0.219034	9.48552	2.41171e-21	2.37321e-19	Ccr5
3708.31	1.22362	0.129015	9.48436	2.4388e-21	2.39085e-19	Gm2a
691.893	4.91583	0.518762	9.47607	2.64032e-21	2.57871e-19	Cybb
13436.8	0.681956	0.072012	9.47003	2.7976e-21	2.712e-19	Ptma
146.995	3.55024	0.375085	9.46516	2.93108e-21	2.83088e-19	St14
1323.88	1.58763	0.168415	9.4269	4.22395e-21	4.04956e-19	Tmem176b
318.52	2.81766	0.298955	9.42501	4.30049e-21	4.10784e-19	Plau
294.049	4.96622	0.527845	9.40849	5.03339e-21	4.77294e-19	Ifi207
487.603	2.7406	0.29133	9.40721	5.09473e-21	4.81359e-19	Trim12c
236.657	3.03366	0.3228	9.39793	5.56461e-21	5.23857e-19	Slc1a5
340.745	4.28248	0.455843	9.39462	5.7424e-21	5.3865e-19	Slfn9
317.036	6.13478	0.653304	9.39038	5.97839e-21	5.58776e-19	Tgm1
2626.71	3.92704	0.418277	9.38861	6.07992e-21	5.66236e-19	H2-Q4
610.198	1.79578	0.191299	9.38728	6.15692e-21	5.71367e-19	Itpripl2
2241.16	3.32017	0.353817	9.38388	6.35865e-21	5.87995e-19	Rnf213
175.455	2.32975	0.248387	9.37952	6.62738e-21	6.10679e-19	Trim56
472.971	4.5623	0.486532	9.3772	6.77467e-21	6.22053e-19	Ifi44
222.456	4.29786	0.458373	9.37634	6.83022e-21	6.24953e-19	Cd22
117.982	2.42447	0.258597	9.37549	6.88561e-21	6.27818e-19	Ctla2b
470.316	2.41131	0.257477	9.36517	7.59256e-21	6.8509e-19	Zc3hav1
952.738	2.47352	0.264221	9.36158	7.8553e-21	7.06354e-19	Slfn5
411.502	1.7264	0.184434	9.36056	7.93134e-21	7.10741e-19	Cd33
1033.4	1.23744	0.132297	9.35348	8.48088e-21	7.57383e-19	Notch2
283.08	1.54829	0.165606	9.34926	8.82604e-21	7.85517e-19	Rcsd1
183.055	3.16797	0.339155	9.34075	9.56556e-21	8.48439e-19	Elf4
363.077	1.87488	0.200938	9.33061	1.05259e-20	9.30454e-19	Hfe
11775.3	1.72958	0.18563	9.31732	1.19315e-20	1.05114e-18	Prdx6
655.582	2.42483	0.260304	9.31536	1.21543e-20	1.06717e-18	Srgn
274.191	4.17632	0.448904	9.30337	1.36058e-20	1.1906e-18	Phf11b
93.9992	3.07766	0.331413	9.2865	1.59443e-20	1.38593e-18	Plaur
209.698	3.75045	0.40399	9.28352	1.63974e-20	1.42058e-18	Socs3
636.809	2.18292	0.235528	9.2682	1.8932e-20	1.63473e-18	Arhgap45
542.701	2.0132	0.217229	9.26764	1.90316e-20	1.63791e-18	Havcr2
1758.25	1.22937	0.132847	9.25405	2.16146e-20	1.84801e-18	Sgpl1
336.026	4.34851	0.470401	9.24425	2.36905e-20	2.01888e-18	Phf11d
165.309	2.35933	0.255248	9.24328	2.3906e-20	2.03061e-18	Naip5
143.313	3.25223	0.352501	9.22615	2.80536e-20	2.37518e-18	Treml2
2583.45	1.0947	0.118803	9.21442	3.12958e-20	2.6411e-18	Lap3
1204.49	3.83564	0.416421	9.21097	3.23196e-20	2.7187e-18	Parp14
12949.7	2.0615	0.224271	9.19204	3.8546e-20	3.23202e-18	Aqp4
359.992	2.12741	0.231503	9.18955	3.94502e-20	3.28672e-18	Ncf2
515.82	2.11998	0.230786	9.18593	4.07989e-20	3.38826e-18	Bin2
489.186	2.74762	0.299206	9.18302	4.19159e-20	3.46997e-18	Cd86
415.931	2.96448	0.323424	9.16592	4.91268e-20	4.05405e-18	Mdfic
249.702	2.17189	0.23706	9.16178	5.10478e-20	4.19928e-18	Klhl6
1491.57	1.42843	0.155941	9.16006	5.18684e-20	4.25337e-18	Vsir
308.913	2.10346	0.229738	9.15591	5.39034e-20	4.40639e-18	Plcb2
107.322	3.92761	0.429327	9.14828	5.7845e-20	4.71383e-18	Sp140
1363.82	1.61846	0.177165	9.13528	6.52351e-20	5.29949e-18	Slc14a1
14811.3	2.20724	0.241721	9.13137	6.76385e-20	5.47767e-18	Apod
400.379	2.74967	0.301216	9.12858	6.94067e-20	5.60346e-18	Lcp2
886.228	2.97226	0.325788	9.12329	7.28743e-20	5.86526e-18	Herc6
325.747	2.16805	0.237679	9.12175	7.39242e-20	5.93145e-18	Galnt15
157.253	24.9461	2.73522	9.12033	7.48929e-20	5.97242e-18	Igkv8-24
224.906	1.78062	0.195233	9.12052	7.47639e-20	5.97242e-18	Rhoj
521.829	1.10689	0.121373	9.11976	7.52877e-20	5.9856e-18	Heatr5a
878.656	1.21924	0.133754	9.11556	7.8268e-20	6.20363e-18	Trp53inp1
97.0498	2.63099	0.288721	9.11257	8.04548e-20	6.35764e-18	Thbs1
6023	1.53078	0.168031	9.1101	8.23096e-20	6.48456e-18	Sdc4
222.634	1.54726	0.169967	9.10328	8.76455e-20	6.88413e-18	Gm26908
619.123	2.13644	0.235044	9.08953	9.94688e-20	7.78933e-18	Mgst1
2463.55	1.41577	0.155938	9.07904	1.09542e-19	8.55245e-18	Slc38a3
977.072	2.50964	0.276535	9.0753	1.13367e-19	8.82466e-18	Ncf1
566.725	2.01589	0.222693	9.05235	1.39929e-19	1.07956e-17	Vamp8
4186.01	1.36522	0.1509	9.04717	1.46717e-19	1.1286e-17	Rrbp1
490.41	1.76755	0.195429	9.04447	1.50395e-19	1.15348e-17	Ppp1r18
328.764	1.95936	0.216655	9.04367	1.51503e-19	1.15858e-17	Fes
320.465	2.34294	0.259193	9.03937	1.57575e-19	1.20149e-17	Tfcp2l1
359.057	4.42413	0.4896	9.03622	1.62183e-19	1.22943e-17	Ccl12
723.606	3.40195	0.376543	9.03471	1.64445e-19	1.24297e-17	Parp3
157.765	2.00251	0.221697	9.03265	1.67561e-19	1.26286e-17	Mmp2
361.25	2.43359	0.269455	9.03152	1.69298e-19	1.27227e-17	Helz2
219.864	2.63503	0.291816	9.02976	1.72042e-19	1.28903e-17	Spint1
1083.92	1.87626	0.207794	9.02946	1.72516e-19	1.28903e-17	Cyth4
76.0875	5.11378	0.566458	9.02764	1.75412e-19	1.30692e-17	Siglec1
837.543	3.0905	0.342397	9.02606	1.77969e-19	1.32219e-17	Irf8
351.881	3.14813	0.349096	9.01795	1.91646e-19	1.41976e-17	Parp10
938.538	3.27312	0.363064	9.01527	1.9638e-19	1.45071e-17	Ptprc
1325.24	2.37788	0.263853	9.01211	2.02131e-19	1.48525e-17	Cp
724.999	1.50901	0.167444	9.01207	2.02195e-19	1.48525e-17	Ifngr1
2001.97	1.87765	0.208416	9.00914	2.0767e-19	1.52119e-17	Ahnak
883.413	1.94341	0.215739	9.00817	2.09529e-19	1.5305e-17	Cfh
166.941	2.64048	0.293178	9.00641	2.1292e-19	1.54962e-17	Trim5
103.036	2.29241	0.254537	9.00619	2.13335e-19	1.54962e-17	Ticam2
814.786	1.04304	0.115829	9.00504	2.15594e-19	1.56168e-17	Suclg2
161.036	2.23796	0.24863	9.00115	2.23362e-19	1.61347e-17	Tnfaip8l2
166.787	2.84803	0.316857	8.98837	2.50928e-19	1.8026e-17	Gm5637
3625.07	0.786781	0.0875776	8.98382	2.61518e-19	1.87352e-17	Hnrnpf
151.09	2.99139	0.333144	8.97927	2.72561e-19	1.94728e-17	Trim14
4863.4	1.5518	0.172981	8.97093	2.94012e-19	2.09479e-17	Csf1r
863.338	1.20266	0.134134	8.96609	3.07236e-19	2.17712e-17	Klhdc7a
139.941	2.65042	0.295786	8.96063	3.22825e-19	2.28139e-17	Gem
4635.65	1.4927	0.166719	8.9534	3.44707e-19	2.42944e-17	Lgmn
243	5.36379	0.599552	8.94632	3.67521e-19	2.58324e-17	Ifi213
807.061	4.55727	0.509439	8.94566	3.69723e-19	2.59174e-17	Nlrc5
459.122	3.9105	0.437289	8.9426	3.80103e-19	2.65736e-17	Cxcl16
150.234	1.97293	0.22071	8.93901	3.92683e-19	2.73067e-17	Gna15
511.835	1.06142	0.118736	8.93929	3.91676e-19	2.73067e-17	Svil
196.347	3.07398	0.344153	8.93199	4.18395e-19	2.89403e-17	Ikbke
438.982	2.08142	0.233086	8.92985	4.26583e-19	2.94286e-17	Rassf4
55.5369	3.86084	0.432788	8.92086	4.627e-19	3.18359e-17	Gm5431
4901.19	1.08413	0.121598	8.91575	4.84544e-19	3.32512e-17	Ctsa
393.79	2.69296	0.302752	8.89495	5.84482e-19	3.95884e-17	Arhgap30
190.9	3.38674	0.380993	8.88926	6.1517e-19	4.14516e-17	Adamtsl3
312.22	2.43492	0.273978	8.88726	6.26353e-19	4.20964e-17	Hspb6
421.999	1.6853	0.189659	8.88596	6.33692e-19	4.24802e-17	Stat6
2687.48	1.11736	0.125758	8.88497	6.39371e-19	4.27509e-17	Plxdc2
2603.15	1.27772	0.143824	8.88393	6.45399e-19	4.30437e-17	Sox9
2468.13	5.45612	0.614517	8.87872	6.76352e-19	4.47645e-17	Gbp6
556.16	5.77934	0.651167	8.87535	6.97137e-19	4.60234e-17	Zbp1
949.227	1.67228	0.188615	8.86611	7.57429e-19	4.98775e-17	Vwa5a
225.415	2.32769	0.262573	8.86494	7.65425e-19	5.0277e-17	Rab32
92.9203	2.60368	0.293876	8.8598	8.01614e-19	5.25218e-17	Tasl
949.747	1.46489	0.165396	8.85688	8.22878e-19	5.37799e-17	Mafb
451.917	3.26928	0.369453	8.84896	8.83366e-19	5.74452e-17	Glipr2
542.85	1.03901	0.117521	8.84109	9.47886e-19	6.14876e-17	Acsf2
2005.86	0.866872	0.0980652	8.83975	9.59367e-19	6.19243e-17	Tnfrsf19
225.048	3.32275	0.375965	8.83793	9.75082e-19	6.27832e-17	Csf2rb
75.8553	4.04754	0.458125	8.83502	1.00081e-18	6.42809e-17	Tnfsf8
151.684	2.77733	0.314643	8.82693	1.07591e-18	6.89349e-17	Was
4373.85	0.759029	0.086051	8.82069	1.13761e-18	7.27092e-17	Septin2
1719.7	2.76959	0.314066	8.8185	1.16006e-18	7.39627e-17	Lcp1
1074.98	4.29689	0.487673	8.811	1.24031e-18	7.87192e-17	Serping1
381.425	4.10355	0.465731	8.81097	1.24069e-18	7.87192e-17	Flnc
120.979	2.54908	0.289729	8.79814	1.39099e-18	8.78275e-17	Apobr
3792.74	0.846145	0.0962359	8.79241	1.46384e-18	9.22041e-17	Elovl5
4267.18	1.25061	0.142315	8.7876	1.52795e-18	9.57795e-17	Gpam
853.236	2.95677	0.336598	8.78428	1.57369e-18	9.84101e-17	S100a6
364.125	2.06892	0.235602	8.78144	1.61392e-18	1.00685e-16	Sh3bp2
700.444	1.78025	0.202968	8.77106	1.7699e-18	1.09629e-16	H1f2
1766.44	0.707854	0.080805	8.76003	1.95197e-18	1.2062e-16	Sox2
1114.6	1.13084	0.129118	8.75822	1.98356e-18	1.22282e-16	Yap1
2216.57	1.19327	0.136264	8.75704	2.0045e-18	1.23281e-16	Pdia4
616.298	3.15099	0.36	8.75274	2.08225e-18	1.27462e-16	Aspg
1050.83	3.85445	0.4414	8.73231	2.49516e-18	1.5167e-16	Psmb8
306.266	2.95853	0.339401	8.71692	2.85875e-18	1.73366e-16	Trim21
455.98	2.04773	0.235093	8.71029	3.03089e-18	1.82955e-16	Syngr2
5604.79	3.68556	0.42354	8.7018	3.26665e-18	1.96731e-16	Vim
263.51	1.72401	0.198406	8.68933	3.64592e-18	2.19066e-16	Slc25a45
3131.8	0.873457	0.100538	8.68787	3.69291e-18	2.21379e-16	Cd164
557.636	3.14123	0.361583	8.68744	3.70696e-18	2.21712e-16	Uba7
92.6409	3.35652	0.38686	8.67632	4.08772e-18	2.43369e-16	Tmem154
2447.03	0.978576	0.112793	8.67588	4.10366e-18	2.43761e-16	Slc41a1
66.9501	2.96731	0.342498	8.66372	4.56607e-18	2.69998e-16	C5ar1
334.846	4.22278	0.487484	8.66239	4.61955e-18	2.72543e-16	Ms4a6c
894.804	5.60851	0.647846	8.65717	4.83639e-18	2.84051e-16	Gm4951
260.58	2.76441	0.319384	8.65542	4.91085e-18	2.87776e-16	Il21r
269.527	3.72819	0.430772	8.65466	4.9437e-18	2.89051e-16	Gm20559
202.419	4.4466	0.514338	8.64528	5.36731e-18	3.12418e-16	H2-Q6
418.155	1.5142	0.175168	8.64427	5.41526e-18	3.14507e-16	Trip10
2713.3	0.870156	0.100684	8.64244	5.50234e-18	3.18855e-16	Dnajc3
352.504	2.47689	0.286645	8.64097	5.57393e-18	3.22287e-16	Tnfrsf1b
125.058	3.05771	0.354202	8.63268	5.99329e-18	3.45768e-16	Fblim1
120.921	3.00441	0.348371	8.62417	6.4558e-18	3.71629e-16	Arhgap9
126.89	2.43167	0.281974	8.62376	6.479e-18	3.72143e-16	Itpripl1
162.007	2.30759	0.267754	8.61831	6.79469e-18	3.88564e-16	Gpsm3
1080.97	1.26161	0.146528	8.61004	7.30375e-18	4.16761e-16	Mob1a
820.191	2.2354	0.25994	8.59969	7.99318e-18	4.53126e-16	Clic1
230.163	2.18279	0.253847	8.59885	8.05222e-18	4.55483e-16	Slc12a7
737.611	1.77004	0.205967	8.59381	8.41308e-18	4.7384e-16	Txnip
494.933	1.25862	0.14654	8.58896	8.77635e-18	4.93235e-16	Agtrap
388.091	3.18279	0.370584	8.58857	8.8059e-18	4.93831e-16	Ifi30
1765.89	0.783352	0.0912971	8.58025	9.46693e-18	5.27498e-16	F3
520	1.43341	0.167087	8.57883	9.58398e-18	5.32882e-16	Ptgfrn
2717.63	1.63257	0.190571	8.56675	1.06449e-17	5.88108e-16	Anxa5
292.803	2.67179	0.311989	8.56374	1.09268e-17	6.02405e-16	Hck
342.877	2.00577	0.234339	8.55928	1.13575e-17	6.24832e-16	Irf5
125.904	5.32041	0.621956	8.55433	1.18556e-17	6.49845e-16	Pdcd1
394.774	4.58992	0.536565	8.55427	1.1862e-17	6.49845e-16	Ifi209
459.568	1.97783	0.231392	8.54753	1.25754e-17	6.87484e-16	Rbp1
488.686	2.45809	0.287842	8.53973	1.34536e-17	7.33626e-16	Asap3
83.7715	1.69145	0.198072	8.53954	1.34757e-17	7.33626e-16	Gm5086
2327.52	1.24501	0.145804	8.53891	1.3549e-17	7.36076e-16	Ezr
811.171	7.59528	0.889552	8.53832	1.36191e-17	7.38347e-16	Gbp10
462.568	1.74782	0.204721	8.53755	1.371e-17	7.41735e-16	Tmem176a
45721.6	1.28099	0.150061	8.53652	1.38325e-17	7.46811e-16	Clu
97.0233	2.68284	0.314321	8.53536	1.39725e-17	7.52814e-16	Naip6
342.615	2.57681	0.301991	8.53273	1.42936e-17	7.68524e-16	Gsdmd
1329.14	3.58385	0.420145	8.53003	1.46303e-17	7.85012e-16	Gbp9
828.609	1.35805	0.159261	8.52719	1.49941e-17	8.01231e-16	Rnase4
842.669	2.95034	0.34599	8.52723	1.49895e-17	8.01231e-16	Parp9
131.697	2.78674	0.32697	8.52291	1.55596e-17	8.29751e-16	Nlrp1b
979.932	1.17097	0.1374	8.52235	1.56342e-17	8.32028e-16	Adam17
1323.09	1.06167	0.1246	8.52062	1.58706e-17	8.4289e-16	Wls
341.199	1.72247	0.202171	8.51986	1.59743e-17	8.46672e-16	Mxra8
553.447	1.34242	0.157711	8.51188	1.7114e-17	9.05236e-16	Tifa
674.407	2.26802	0.266463	8.51158	1.71575e-17	9.05701e-16	Pon3
121.671	3.29317	0.387127	8.50668	1.78986e-17	9.42912e-16	Isg20
1239.32	1.26965	0.149353	8.50103	1.87915e-17	9.87957e-16	Selplg
261.204	3.03769	0.357354	8.50049	1.88784e-17	9.90527e-16	Dhx58
267.53	1.32501	0.156023	8.49241	2.02401e-17	1.05984e-15	Sqor
34.6026	23.0943	2.71962	8.49175	2.03545e-17	1.0637e-15	Igkv1-117
3067.09	0.972939	0.114588	8.49077	2.05279e-17	1.07008e-15	Tns3
532.719	2.05362	0.242036	8.48475	2.16179e-17	1.12297e-15	Mvp
2289.21	1.40416	0.165523	8.48321	2.1906e-17	1.13567e-15	Stat3
476.872	1.80638	0.213266	8.47009	2.45202e-17	1.26616e-15	Hk2
2175.55	2.29392	0.270914	8.46733	2.51078e-17	1.29395e-15	Vcam1
936.091	1.05744	0.124947	8.46308	2.604e-17	1.33934e-15	Cpne3
136.063	2.55956	0.302528	8.46059	2.66031e-17	1.36561e-15	Fam167a
317.321	3.55464	0.420153	8.46034	2.66598e-17	1.36583e-15	Sp110
4171.96	4.3409	0.513203	8.45845	2.70964e-17	1.38548e-15	Irgm1
980.31	5.77174	0.682388	8.45816	2.71635e-17	1.38619e-15	Cxcl10
928.401	1.15241	0.136271	8.45676	2.74917e-17	1.4002e-15	Rasgrp3
106.608	3.58044	0.423404	8.45632	2.7594e-17	1.40267e-15	Bcl3
74.5908	3.23924	0.383262	8.45176	2.8694e-17	1.45575e-15	Ccl3
190.972	1.574	0.186424	8.4431	3.09022e-17	1.56473e-15	Slc7a7
1095.04	4.19118	0.496876	8.43507	3.31009e-17	1.67281e-15	Cd44
152.424	2.62968	0.311765	8.43482	3.3171e-17	1.67312e-15	Gpr84
479.523	1.20465	0.142829	8.43422	3.33424e-17	1.6785e-15	Mdk
867.564	0.944316	0.111965	8.43399	3.34065e-17	1.6785e-15	Snap23
390.702	3.12407	0.370564	8.43058	3.43958e-17	1.72488e-15	Ifi35
3721.31	0.781926	0.0927514	8.43034	3.44657e-17	1.72507e-15	Hepacam
400.613	1.98304	0.235267	8.42888	3.48994e-17	1.74343e-15	Nmi
563.153	1.44693	0.171707	8.42674	3.55415e-17	1.77211e-15	Tmem86a
1298.18	3.43227	0.407337	8.42611	3.57335e-17	1.7749e-15	Gpnmb
2085.45	1.541	0.18288	8.42627	3.56852e-17	1.7749e-15	Slc7a2
290.244	1.76411	0.209431	8.42338	3.65777e-17	1.81338e-15	Rcn3
1194.93	1.19014	0.141309	8.4223	3.6918e-17	1.82678e-15	Zfp36l2
502.77	2.30903	0.274476	8.41251	4.01324e-17	1.97832e-15	Anxa4
544.335	1.15596	0.137683	8.39585	4.62527e-17	2.27144e-15	Nfkb1
598.685	2.54359	0.303009	8.39445	4.68096e-17	2.29446e-15	Anxa2
104.126	2.229	0.26557	8.39327	4.72787e-17	2.31311e-15	Stat5a
956.637	1.44271	0.171963	8.38965	4.87604e-17	2.37668e-15	Bmp2k
2081.05	4.04584	0.482285	8.38888	4.90779e-17	2.3877e-15	H2-T23
228.054	2.06544	0.24624	8.3879	4.94899e-17	2.40326e-15	Col4a5
139.795	2.43127	0.289963	8.38476	5.08312e-17	2.45923e-15	Glipr1
18360.3	0.93752	0.111816	8.38453	5.09308e-17	2.45949e-15	Lamp1
240.834	1.63452	0.194973	8.38327	5.14763e-17	2.48123e-15	Steap3
930.066	1.52777	0.182257	8.38252	5.18044e-17	2.49244e-15	Sbno2
228.607	1.18657	0.141611	8.37908	5.33425e-17	2.56172e-15	Fmo5
237.083	2.20552	0.26328	8.37707	5.42636e-17	2.60116e-15	Lrrk1
306.139	1.85013	0.220881	8.37616	5.46839e-17	2.6165e-15	Nfatc1
8276.09	0.73717	0.0880902	8.36836	5.84267e-17	2.78536e-15	Scarb2
581.322	1.30669	0.156178	8.36669	5.92599e-17	2.81993e-15	Nedd9
822.204	1.43693	0.171771	8.36539	5.99158e-17	2.84595e-15	Cebpa
272.306	1.85892	0.222347	8.36044	6.24858e-17	2.95725e-15	Ccdc80
671.28	1.80434	0.215919	8.35658	6.45641e-17	3.05007e-15	Tagln2
769.502	2.75755	0.330123	8.3531	6.64932e-17	3.13552e-15	Aif1
122.252	3.5264	0.423276	8.3312	8.00269e-17	3.75335e-15	Casp4
2137.21	1.05657	0.126827	8.33081	8.02902e-17	3.75894e-15	Tsc22d4
1257.71	1.11661	0.134047	8.33003	8.08191e-17	3.77692e-15	Cpt1a
502.448	1.3648	0.163922	8.32589	8.36971e-17	3.90442e-15	Elk3
2434.63	0.669152	0.0803855	8.32429	8.48385e-17	3.95059e-15	Dnm2
188.579	2.08273	0.25022	8.3236	8.53281e-17	3.96631e-15	Mcm3
205.849	1.80154	0.216503	8.32107	8.71728e-17	4.04485e-15	P2ry6
532.309	1.50312	0.181217	8.29457	1.08982e-16	5.04781e-15	Il10rb
133.271	6.19784	0.747893	8.28707	1.16074e-16	5.36677e-15	Ifi206
301.405	1.58175	0.191016	8.28073	1.22422e-16	5.64027e-15	Plekhg2
226.755	2.52776	0.305504	8.27404	1.29492e-16	5.95549e-15	H2-M3
661.099	1.45165	0.175458	8.2735	1.30081e-16	5.97203e-15	Scpep1
832.516	0.952678	0.115181	8.27112	1.32702e-16	6.08169e-15	Nfya
175.627	6.23653	0.754819	8.26228	1.42917e-16	6.52689e-15	Ccl2
210.719	1.52787	0.185101	8.25428	1.52815e-16	6.94241e-15	Tax1bp3
582.089	1.48582	0.180039	8.25278	1.54747e-16	7.01796e-15	Serpinh1
1338.54	1.01662	0.123201	8.25174	1.56106e-16	7.06731e-15	Necap2
731.614	1.5179	0.184008	8.24913	1.59549e-16	7.21067e-15	Gsap
633.009	0.890851	0.108055	8.2444	1.65989e-16	7.47582e-15	Cln5
581.412	1.84385	0.223686	8.24303	1.67904e-16	7.54901e-15	Angpt1
1719.87	1.17026	0.141996	8.2415	1.70067e-16	7.62001e-15	Gltp
1575.34	1.08021	0.131132	8.23757	1.75741e-16	7.86071e-15	Creg1
205.923	2.78248	0.337821	8.23654	1.77261e-16	7.91515e-15	Ptafr
226.2	2.8539	0.346644	8.23296	1.82641e-16	8.1414e-15	Endou
108.659	3.73552	0.453743	8.23267	1.83085e-16	8.14727e-15	Rbm47
1818.84	0.985042	0.119664	8.23174	1.84516e-16	8.19697e-15	Slc39a1
5908.79	0.793532	0.096406	8.23115	1.85431e-16	8.22361e-15	Marcks
518.244	1.4501	0.176376	8.22167	2.00687e-16	8.87005e-15	Rhoc
2723.98	1.03168	0.125654	8.2105	2.20271e-16	9.71913e-15	S100a1
339.856	1.5515	0.18901	8.2086	2.23791e-16	9.84114e-15	Ltbr
222.958	7.69539	0.937508	8.20835	2.24246e-16	9.84454e-15	Lcn2
1055.67	1.50785	0.183827	8.20253	2.35387e-16	1.03163e-14	Cd151
535.388	1.24775	0.15225	8.19544	2.49678e-16	1.09243e-14	Zfp521
489.049	1.643	0.200519	8.19377	2.53167e-16	1.10583e-14	Xdh
446.722	5.66917	0.69214	8.19079	2.59507e-16	1.13163e-14	F830016B08Rik
76.9607	3.83871	0.468823	8.18798	2.6565e-16	1.15649e-14	Bcl2a1a
1202.4	0.668785	0.0817152	8.18434	2.738e-16	1.18998e-14	Snx18
1933.77	3.70149	0.452384	8.18219	2.7872e-16	1.20734e-14	Gbp7
1472.82	1.88739	0.230666	8.18235	2.78356e-16	1.20734e-14	Id3
8310.59	1.4669	0.179434	8.17515	2.95509e-16	1.27583e-14	Ftl1
113.735	5.88895	0.720584	8.17246	3.02167e-16	1.30242e-14	Oas3
450.071	1.3133	0.16079	8.16778	3.14121e-16	1.35171e-14	Prrx1
1255.27	5.60037	0.685723	8.1671	3.15888e-16	1.35707e-14	Tgtp2
427.547	1.39842	0.171338	8.16176	3.30185e-16	1.41383e-14	Prcp
193.19	2.14569	0.262913	8.16123	3.31624e-16	1.41767e-14	Thbs2
673.585	1.65621	0.202966	8.16003	3.34937e-16	1.42949e-14	B4galt1
456.59	1.0412	0.127697	8.15364	3.53134e-16	1.50223e-14	Rhbdd1
1174.34	1.00267	0.122971	8.15371	3.5292e-16	1.50223e-14	Mapkapk2
151.855	2.18447	0.267984	8.15147	3.59519e-16	1.52194e-14	Irak4
655.245	5.55397	0.682543	8.13717	4.04613e-16	1.71006e-14	Tgtp1
1158.32	3.45667	0.424972	8.13388	4.15751e-16	1.75146e-14	S1pr3
593.147	1.89334	0.232913	8.12898	4.32913e-16	1.82082e-14	H2-T24
5052.83	3.39801	0.418084	8.12757	4.37989e-16	1.8392e-14	Stat1
4689.34	5.42344	0.667422	8.12595	4.43883e-16	1.86096e-14	Gbp2
276.226	2.04336	0.25152	8.12403	4.50956e-16	1.88673e-14	Casp8
230.245	1.38869	0.170939	8.12389	4.51478e-16	1.88673e-14	Pgghg
48.3471	22.0392	2.71359	8.12177	4.5945e-16	1.91697e-14	Igkv15-103
189.82	2.78784	0.3433	8.12072	4.63429e-16	1.92741e-14	Wdfy4
2817.62	1.30682	0.160922	8.12082	4.6305e-16	1.92741e-14	Ddr1
479.281	1.33511	0.164425	8.11991	4.66519e-16	1.93717e-14	Snx33
424.158	2.01214	0.247916	8.11619	4.81047e-16	1.99432e-14	Clec2d
267.73	1.79354	0.221052	8.11362	4.91316e-16	2.03366e-14	Kcnk6
330.627	2.76997	0.341552	8.10995	5.06426e-16	2.09288e-14	Gjb2
213.594	2.24964	0.277469	8.10772	5.15768e-16	2.12811e-14	Cd14
182.112	3.15911	0.389658	8.10739	5.17179e-16	2.13057e-14	Themis2
491.269	1.35649	0.167327	8.10685	5.19489e-16	2.13671e-14	Bag3
288.742	4.74699	0.585662	8.10534	5.25966e-16	2.15654e-14	Mx1
179.685	2.34285	0.289057	8.10515	5.26799e-16	2.15657e-14	Mapkapk3
1480.48	4.36599	0.538705	8.10461	5.29143e-16	2.16277e-14	Irgm2
831.109	1.42988	0.176437	8.10419	5.30997e-16	2.16356e-14	Myo1e
153.519	2.20814	0.272464	8.10431	5.30452e-16	2.16356e-14	Pik3r5
1853.77	1.01998	0.125874	8.10317	5.35434e-16	2.17824e-14	Rgs10
222.304	2.44295	0.301513	8.1023	5.39311e-16	2.19059e-14	Nfkb2
371.687	1.33744	0.165167	8.09753	5.60841e-16	2.27097e-14	Gdpd2
418.741	1.572	0.194201	8.09468	5.74148e-16	2.32125e-14	Efemp2
280.823	1.31029	0.162181	8.07917	6.52107e-16	2.63235e-14	Bco2
372.607	1.552	0.192207	8.07463	6.76822e-16	2.7279e-14	Elf1
252.336	1.34882	0.167075	8.07314	6.85143e-16	2.75717e-14	Fkbp10
777.285	1.23832	0.153413	8.07182	6.92572e-16	2.78277e-14	Atp6v0e
107.779	1.69294	0.209809	8.06896	7.0897e-16	2.84428e-14	LOC118568377
98.9052	3.09867	0.384355	8.06201	7.50518e-16	3.00634e-14	Milr1
386.009	1.60924	0.19965	8.06032	7.60947e-16	3.04344e-14	Gfpt2
44.6541	2.68864	0.33368	8.05754	7.7845e-16	3.10867e-14	F9
30044	1.28033	0.159182	8.04314	8.75625e-16	3.49139e-14	Ctsb
256.292	1.71849	0.213834	8.03657	9.2385e-16	3.67244e-14	Zfp217
84.0393	2.57968	0.320986	8.03672	9.22724e-16	3.67244e-14	Rhbdf2
698.137	1.68841	0.210097	8.03632	9.25788e-16	3.67455e-14	Sowahc
296.14	1.54408	0.192145	8.03605	9.27792e-16	3.6769e-14	Jpt2
135.477	3.55844	0.44286	8.03514	9.3469e-16	3.69862e-14	C2
181.798	2.37393	0.295522	8.03301	9.51119e-16	3.75225e-14	Fas
298.983	1.71496	0.213569	8.03004	9.74426e-16	3.83838e-14	Syk
898.366	1.80194	0.22441	8.02968	9.77291e-16	3.84386e-14	Plce1
227.863	2.22147	0.276712	8.02809	9.90036e-16	3.87064e-14	Fermt3
436.433	1.67624	0.208862	8.02558	1.01051e-15	3.94477e-14	Plcg2
114.249	2.28473	0.284835	8.02124	1.04683e-15	4.08045e-14	Cd300a
1459.27	1.08849	0.135733	8.01931	1.06341e-15	4.13887e-14	Pcdhgc3
56.2732	4.61863	0.576125	8.01672	1.08609e-15	4.22088e-14	Cd200r4
132.138	1.86341	0.232478	8.01542	1.09764e-15	4.2594e-14	Pmaip1
3941.72	5.28735	0.65976	8.01405	1.10994e-15	4.30074e-14	Iigp1
375.674	3.03934	0.379341	8.01217	1.12706e-15	4.3477e-14	Rac2
279.765	2.47579	0.309255	8.00565	1.18841e-15	4.5708e-14	Fam111a
464.456	1.12143	0.140119	8.00344	1.20992e-15	4.63304e-14	Tmem243
219.264	1.56818	0.195935	8.00359	1.20844e-15	4.63304e-14	Gal3st4
138.632	3.1335	0.391529	8.00324	1.21185e-15	4.63362e-14	Psd4
623.953	1.25745	0.157212	7.99843	1.26017e-15	4.81135e-14	Gadd45g
245.766	3.37474	0.422063	7.99582	1.28709e-15	4.90695e-14	Plscr2
205.468	1.60841	0.201355	7.98793	1.37227e-15	5.22404e-14	Piezo1
568.104	1.16531	0.145912	7.98635	1.38995e-15	5.28362e-14	Kank2
803.235	4.1844	0.524156	7.98313	1.42667e-15	5.41533e-14	Isg15
2512.93	1.09471	0.137186	7.97979	1.46586e-15	5.55547e-14	Rida
142.982	2.83556	0.355533	7.97552	1.51737e-15	5.71798e-14	Neurl3
2010.57	0.672199	0.0842917	7.97468	1.52776e-15	5.74885e-14	Vcl
250.951	2.4745	0.310456	7.97054	1.57977e-15	5.92745e-14	Pm20d1
281.689	0.917445	0.115139	7.96812	1.61105e-15	6.0361e-14	Plcd1
1463.73	1.28352	0.161106	7.96694	1.62655e-15	6.08543e-14	Srebf1
90.8074	2.5425	0.319317	7.96229	1.68885e-15	6.30045e-14	Slc2a4
1275.69	1.46954	0.184635	7.95916	1.73207e-15	6.45247e-14	Tmem123
2725.54	1.08024	0.135756	7.95723	1.75928e-15	6.54448e-14	Odc1
165.568	5.15049	0.647582	7.95342	1.81438e-15	6.72352e-14	Hcar2
2369.94	0.93517	0.117582	7.95336	1.81515e-15	6.72352e-14	Gna13
378.421	2.05235	0.2581	7.95179	1.8384e-15	6.79999e-14	Chrdl1
19037.7	1.66032	0.208885	7.94849	1.88793e-15	6.9733e-14	Trf
1483.2	0.898318	0.113045	7.94658	1.91739e-15	7.07209e-14	Tor1aip1
1387.18	0.946304	0.119096	7.94573	1.93057e-15	7.11065e-14	Sft2d2
428.829	1.37438	0.173094	7.94008	2.02056e-15	7.43162e-14	Stk10
48.8471	3.20137	0.403243	7.93907	2.03699e-15	7.47096e-14	Cnr2
3543.47	5.92138	0.746236	7.93499	2.10512e-15	7.71001e-14	H2-Aa
92.4798	2.93259	0.36959	7.93471	2.10995e-15	7.71684e-14	Lox
543.19	2.79941	0.353392	7.92155	2.3457e-15	8.55334e-14	Ube2l6
375.235	1.67674	0.212034	7.90788	2.61799e-15	9.50825e-14	Arhgap4
595.337	1.82465	0.230873	7.90327	2.7169e-15	9.85376e-14	Vwf
4149.87	0.952666	0.120682	7.894	2.92643e-15	1.05858e-13	Gns
385.581	2.1143	0.267927	7.89132	2.98998e-15	1.07904e-13	Cybrd1
483.134	4.12626	0.52289	7.89125	2.9917e-15	1.07904e-13	Psmb9
2014.6	2.35458	0.298441	7.88959	3.03182e-15	1.092e-13	Tapbp
1044.66	3.84592	0.487602	7.8874	3.08542e-15	1.10977e-13	Tap1
44.1481	2.50708	0.317945	7.88528	3.13833e-15	1.12725e-13	Pilra
1777.46	1.01344	0.128568	7.88254	3.20804e-15	1.1507e-13	H2bc4
63.9961	22.9665	2.91419	7.88091	3.25007e-15	1.16258e-13	Ighv1-81
137.364	4.47354	0.567672	7.88049	3.26098e-15	1.16488e-13	H2-Q7
297.14	3.14268	0.39905	7.8754	3.39659e-15	1.21167e-13	Ccn1
864.544	1.3185	0.167456	7.8737	3.44299e-15	1.22487e-13	Bcl2
61.0802	2.77436	0.352356	7.87374	3.44184e-15	1.22487e-13	Gm26740
67.6095	5.75762	0.73166	7.86926	3.56753e-15	1.26744e-13	H2-Q9
817.302	3.2777	0.416538	7.86892	3.57715e-15	1.26913e-13	Samd9l
163.22	2.43248	0.309167	7.86787	3.6073e-15	1.27809e-13	Runx1
810.045	1.45914	0.185466	7.86746	3.61915e-15	1.28055e-13	Icosl
12434	0.588088	0.074883	7.85343	4.04825e-15	1.4285e-13	Serinc3
440.895	1.53817	0.195987	7.84834	4.21592e-15	1.48365e-13	Esyt1
8217.81	0.834065	0.106288	7.84718	4.25482e-15	1.49532e-13	Pabpc1
201.995	1.42567	0.181722	7.84533	4.31811e-15	1.51349e-13	Gadd45a
660.418	1.24302	0.158509	7.84194	4.43632e-15	1.55283e-13	Fmnl3
438.155	2.97992	0.380052	7.84083	4.47569e-15	1.56242e-13	Tspo
841.915	1.47095	0.187617	7.84017	4.49951e-15	1.56863e-13	Slc29a3
3752.71	7.20399	0.918897	7.83982	4.51193e-15	1.56877e-13	Cxcl13
8754.28	0.632774	0.0807121	7.8399	4.50923e-15	1.56877e-13	Rhoa
150.052	2.48134	0.316853	7.83121	4.83189e-15	1.67778e-13	Il1a
184.543	4.97339	0.635092	7.83098	4.84079e-15	1.67863e-13	Gimap3
440.596	1.13456	0.145126	7.81772	5.37891e-15	1.85783e-13	Mical1
1826.94	0.664225	0.0850603	7.80887	5.77045e-15	1.9878e-13	Tram1
155.299	4.14577	0.531174	7.80492	5.95397e-15	2.04831e-13	Glycam1
113.556	2.62297	0.336087	7.80443	5.97731e-15	2.05363e-13	A630001G21Rik
246.666	1.62163	0.207849	7.80193	6.09659e-15	2.09185e-13	Wipf1
178.158	1.66795	0.213922	7.797	6.33959e-15	2.17237e-13	Creb3l1
103.43	2.61247	0.335242	7.79281	6.55351e-15	2.23979e-13	Arl11
1377.51	1.24278	0.159503	7.79155	6.61909e-15	2.25924e-13	Rapgef3
2319.85	1.10628	0.142045	7.78825	6.79411e-15	2.31293e-13	Lbh
47.8315	4.30999	0.553457	7.7874	6.84004e-15	2.32249e-13	Tspan32
344.48	2.23784	0.287366	7.78741	6.83968e-15	2.32249e-13	Sting1
286.985	2.3141	0.297227	7.78564	6.93636e-15	2.35214e-13	Tnfsf10
5824.06	1.84271	0.236699	7.78501	6.97067e-15	2.3607e-13	Mt2
447.953	1.47993	0.190128	7.78387	7.03403e-15	2.37907e-13	Eya4
947.7	1.13671	0.146056	7.78269	7.1e-15	2.39827e-13	Zfp703
391.93	1.48373	0.190854	7.77416	7.59504e-15	2.55886e-13	Arhgap18
1152.83	1.13657	0.146235	7.77221	7.71299e-15	2.59525e-13	Itga6
1188.82	1.52048	0.195755	7.76726	8.02011e-15	2.69511e-13	Cd82
7023.46	0.875207	0.112718	7.76458	8.19184e-15	2.74574e-13	Prdx1
329.662	2.45179	0.315814	7.76342	8.26721e-15	2.76744e-13	Foxj1
737.471	0.864427	0.111439	7.75697	8.69836e-15	2.9006e-13	Maf
60.9576	3.54881	0.457661	7.75422	8.88851e-15	2.96022e-13	Rab20
370.916	1.10517	0.142532	7.75382	8.91714e-15	2.96597e-13	Pld1
537.203	2.43033	0.313484	7.75265	8.99964e-15	2.9896e-13	Il10ra
1622.26	1.23152	0.158899	7.75032	9.16594e-15	3.04097e-13	Tln1
73.469	2.70202	0.348752	7.74769	9.35806e-15	3.10076e-13	Akr1b8
402.193	1.34576	0.173807	7.74283	9.72276e-15	3.21344e-13	Nxn
4736.99	0.629476	0.0813078	7.74189	9.79506e-15	3.23324e-13	Dazap2
3399.89	5.204	0.672723	7.73573	1.0281e-14	3.38937e-13	Igtp
72.372	3.56822	0.461299	7.73515	1.0328e-14	3.40055e-13	Gm40158
289.685	2.07324	0.268059	7.73426	1.04008e-14	3.42019e-13	Cchcr1
272.273	4.99874	0.646684	7.72981	1.07705e-14	3.53286e-13	Fcgr4
678.295	1.36732	0.177105	7.72038	1.15988e-14	3.78549e-13	Rps6ka1
167.733	1.58987	0.205977	7.71867	1.17546e-14	3.83156e-13	Ttc12
13.92	18.5006	2.39773	7.71588	1.20151e-14	3.90672e-13	Trbv17
852.409	2.07005	0.268303	7.71532	1.20674e-14	3.91884e-13	Arhgdib
8706.48	3.29048	0.426912	7.70762	1.28182e-14	4.15748e-13	Serpina3n
905.147	1.0001	0.129841	7.70244	1.33494e-14	4.319e-13	Wasf2
909.859	1.08811	0.141394	7.69556	1.40879e-14	4.55046e-13	Soat1
1390.25	1.13697	0.147746	7.69545	1.40997e-14	4.55046e-13	Ephx1
804.145	1.86807	0.24281	7.69356	1.43099e-14	4.6126e-13	Erap1
76.6949	4.71698	0.61322	7.69215	1.44686e-14	4.65801e-13	LOC68395
388.825	1.88056	0.244556	7.68971	1.47472e-14	4.74183e-13	Fgd2
244.083	1.26784	0.164948	7.68631	1.51434e-14	4.85726e-13	Cpt2
963.823	1.45394	0.189343	7.67884	1.60534e-14	5.14279e-13	P2ry13
485.481	1.19036	0.155107	7.67447	1.66106e-14	5.31478e-13	Il17ra
2730.08	1.693	0.220683	7.67165	1.69795e-14	5.42616e-13	Gsn
835.905	0.991775	0.129295	7.67064	1.71141e-14	5.46248e-13	Ctdsp1
398.233	1.76187	0.22973	7.6693	1.72942e-14	5.51321e-13	Ifitm2
167.746	2.04738	0.267162	7.66341	1.81062e-14	5.76503e-13	Tnfrsf13b
2153.5	1.52824	0.199521	7.65952	1.86625e-14	5.9349e-13	Shisa5
2775.19	0.953411	0.124554	7.65462	1.93884e-14	6.15825e-13	Ctnna1
1764.77	1.1573	0.151211	7.65352	1.95557e-14	6.19873e-13	Aldh1l1
239.539	2.15026	0.281074	7.65015	2.00739e-14	6.35276e-13	Tlr4
1815	4.51413	0.590821	7.64043	2.16504e-14	6.84337e-13	Gbp5
55.5976	4.80311	0.628955	7.63664	2.22964e-14	7.03901e-13	Steap4
337.946	4.2132	0.551775	7.63572	2.24558e-14	7.08076e-13	Il2rg
146.118	1.89369	0.24814	7.63151	2.32011e-14	7.30694e-13	Lyl1
2269.18	0.710598	0.0931334	7.6299	2.34936e-14	7.39013e-13	Tor1aip2
136.003	1.44166	0.189183	7.62047	2.5276e-14	7.92599e-13	Npl
191.606	3.69459	0.484829	7.6204	2.52883e-14	7.92599e-13	Timp1
200.641	2.88226	0.378242	7.62015	2.53377e-14	7.93193e-13	Ncf4
137.813	2.41914	0.317758	7.61317	2.67447e-14	8.36238e-13	Traf3ip3
193.464	1.51385	0.198854	7.61287	2.68083e-14	8.37221e-13	Bmf
95.9015	2.24747	0.295244	7.61223	2.69408e-14	8.40352e-13	Dnase1l1
174.35	1.41491	0.18597	7.60827	2.77795e-14	8.64447e-13	Ssc5d
2956.24	5.6833	0.74765	7.60154	2.92622e-14	9.09499e-13	H2-Ab1
131.946	5.42803	0.714109	7.60113	2.93567e-14	9.10692e-13	Ifi211
212.444	1.57111	0.20671	7.60055	2.94885e-14	9.13268e-13	Serhl
18631.1	1.00085	0.131725	7.59806	3.00596e-14	9.29851e-13	Atp1b2
146.082	2.60337	0.342747	7.59559	3.06396e-14	9.45668e-13	Baz1a
568.173	3.02916	0.399156	7.58891	3.22598e-14	9.93199e-13	Ccl6
1216.79	1.15196	0.151793	7.58899	3.22399e-14	9.93199e-13	Nfkbia
1016.32	1.49432	0.196973	7.58643	3.28852e-14	1.01126e-12	Vwa1
6053.52	1.1059	0.14584	7.58298	3.37712e-14	1.03728e-12	Mlc1
265.632	1.77468	0.234181	7.57824	3.50273e-14	1.07333e-12	Loxl3
1181.92	1.18037	0.155842	7.57416	3.61453e-14	1.10629e-12	Cmtm6
139.817	2.08831	0.276132	7.56274	3.94677e-14	1.20515e-12	Arl5c
118.209	3.26411	0.431927	7.55708	4.12216e-14	1.25577e-12	Casp12
2825.74	0.953858	0.126273	7.55396	4.22226e-14	1.28476e-12	Rab31
280.259	1.50325	0.199059	7.55176	4.29411e-14	1.3051e-12	Parp4
186.556	1.63517	0.216537	7.55145	4.3043e-14	1.30667e-12	St8sia2
60.0534	3.96973	0.525835	7.54939	4.37316e-14	1.32449e-12	Rgs1
8453.04	5.53566	0.733337	7.54859	4.39982e-14	1.33102e-12	Cd74
1147.8	1.21307	0.16079	7.54444	4.54223e-14	1.37251e-12	Cflar
1409.76	0.75933	0.1007	7.5405	4.68159e-14	1.41299e-12	Cttnbp2nl
1723.47	0.922725	0.122373	7.54028	4.68978e-14	1.41382e-12	Idh2
2431.65	0.741199	0.0983433	7.53685	4.81466e-14	1.44979e-12	Pttg1ip
1902.53	0.881658	0.117052	7.53219	4.9898e-14	1.50079e-12	Mtus1
89763.5	1.66604	0.221194	7.53201	4.99648e-14	1.50107e-12	Apoe
46.1156	2.68121	0.355993	7.53163	5.01101e-14	1.50362e-12	Ugt1a7c
701.234	0.97302	0.129194	7.53149	5.01649e-14	1.50362e-12	Bach1
152.308	3.99159	0.530242	7.52787	5.15758e-14	1.54236e-12	H2-Q5
351.465	2.2781	0.302727	7.52527	5.2611e-14	1.57152e-12	Gcnt1
167.808	2.22574	0.295876	7.52252	5.37288e-14	1.60307e-12	Lpxn
372.352	1.92418	0.256032	7.51539	5.67406e-14	1.68907e-12	Pdlim4
32961	0.945399	0.125848	7.51221	5.81371e-14	1.72867e-12	Slc1a3
606.717	3.0177	0.401803	7.51039	5.89526e-14	1.74893e-12	Gm8995
96.7831	1.95723	0.260685	7.50803	6.00227e-14	1.77865e-12	Gbgt1
337.983	4.8713	0.648933	7.50663	6.06696e-14	1.79374e-12	Gimap4
5.57133	33.3149	4.43921	7.50469	6.15721e-14	1.81836e-12	Igkv3-5
80.3772	2.04035	0.271907	7.50385	6.19717e-14	1.82809e-12	Il1rl2
176.393	4.38596	0.58492	7.4984	6.46022e-14	1.89925e-12	Slamf8
169.881	1.56994	0.209395	7.49749	6.50518e-14	1.91031e-12	Mlph
404.366	1.18948	0.158814	7.48977	6.89951e-14	2.02383e-12	Rras
101.787	1.97835	0.264218	7.48756	7.01659e-14	2.05586e-12	Plscr1
118.84	2.24206	0.299661	7.48198	7.32137e-14	2.14275e-12	LOC118568759
82.1455	2.41474	0.322789	7.48089	7.38237e-14	2.15818e-12	Tex11
95.6583	3.14011	0.419841	7.4793	7.47199e-14	2.18194e-12	Slamf6
173.623	1.414	0.189158	7.4752	7.70851e-14	2.24598e-12	Tfpi
101.58	1.87636	0.251036	7.47447	7.75182e-14	2.25607e-12	Pyroxd2
398.23	1.41023	0.188728	7.47231	7.88013e-14	2.29086e-12	Naglu
482.119	1.42713	0.191017	7.47121	7.94607e-14	2.30746e-12	Rhbdf1
182.399	2.55391	0.341886	7.47005	8.01624e-14	2.32525e-12	Sash3
1059.36	1.20425	0.161267	7.46745	8.17622e-14	2.36901e-12	Man2b2
506.407	4.90205	0.656553	7.46634	8.2453e-14	2.38638e-12	Ccl5
281.93	1.80925	0.242397	7.46397	8.3951e-14	2.42435e-12	Pik3cg
94.3608	2.22164	0.297984	7.45556	8.94886e-14	2.57856e-12	Micall2
32.5652	3.18977	0.427998	7.45277	9.13989e-14	2.6249e-12	Prrx2
534.314	1.24796	0.167506	7.45027	9.31529e-14	2.66939e-12	Rab3il1
352.657	4.72477	0.634422	7.44737	9.52217e-14	2.72568e-12	Slc43a3
423.968	3.53163	0.474467	7.44336	9.81598e-14	2.8067e-12	S100a4
268.547	2.03846	0.274024	7.43899	1.01458e-13	2.89783e-12	Pawr
98.4806	1.59348	0.214275	7.43661	1.03303e-13	2.94409e-12	Sh3tc1
325.228	1.27947	0.172294	7.42611	1.11837e-13	3.17342e-12	Ltbp1
348.051	1.10728	0.149137	7.42453	1.13181e-13	3.20807e-12	Aga
1288.98	4.73305	0.637524	7.42411	1.13539e-13	3.21471e-12	Gbp4
50.0152	5.9806	0.806057	7.41958	1.17496e-13	3.32314e-12	Phf11a
708.72	5.36054	0.72259	7.4185	1.18451e-13	3.34652e-12	Ifi47
243.48	1.13048	0.152389	7.41836	1.18579e-13	3.34653e-12	Pde3a
393.472	1.45583	0.19629	7.41672	1.20055e-13	3.3845e-12	Gm46162
91.2977	3.705	0.499868	7.41196	1.24445e-13	3.49788e-12	AI662270
270.697	3.63684	0.49066	7.41214	1.24276e-13	3.49788e-12	H2-DMb1
1165.55	4.23869	0.571874	7.41193	1.24479e-13	3.49788e-12	Cd274
76.3116	3.62106	0.488594	7.41118	1.25177e-13	3.51371e-12	Ch25h
74.3316	3.21731	0.434125	7.41103	1.25324e-13	3.51406e-12	Sctr
87.9203	1.92143	0.259283	7.41055	1.25777e-13	3.52228e-12	Lpin3
2177.57	5.78558	0.780994	7.40796	1.28254e-13	3.58465e-12	H2-Eb1
65.2397	5.06184	0.683553	7.40519	1.30962e-13	3.65642e-12	Lax1
69.2543	2.86781	0.388253	7.38644	1.50815e-13	4.19722e-12	Clcf1
1497.98	2.42069	0.327916	7.38204	1.55884e-13	4.33368e-12	Ctsc
458.134	1.28882	0.174612	7.38105	1.57044e-13	4.36126e-12	Zfhx3
630.679	1.18989	0.161325	7.37571	1.6347e-13	4.53492e-12	Dhrs3
728.133	0.843143	0.114427	7.36838	1.72714e-13	4.78626e-12	Rela
2464.57	0.466151	0.0632879	7.36557	1.76386e-13	4.88281e-12	Npm1
728.853	1.03243	0.140185	7.36471	1.77535e-13	4.90421e-12	Plod1
1034.05	0.762232	0.103496	7.36482	1.77392e-13	4.90421e-12	Tspan14
525.698	1.1728	0.159283	7.36302	1.79795e-13	4.96139e-12	Sipa1
124.545	3.00841	0.408934	7.35671	1.88492e-13	5.19041e-12	Col4a6
1000.12	1.00297	0.136347	7.35605	1.89427e-13	5.1942e-12	Wwtr1
4402.16	0.872226	0.118572	7.35611	1.89341e-13	5.1942e-12	Mcl1
78.268	2.73693	0.372046	7.35641	1.88921e-13	5.1942e-12	Dnaaf3
447.253	1.18067	0.160501	7.35613	1.89317e-13	5.1942e-12	Ripk1
142.562	2.53772	0.345058	7.35447	1.91682e-13	5.25052e-12	Birc3
272.029	1.89064	0.257147	7.35238	1.94704e-13	5.3221e-12	Rab29
761.019	0.97155	0.132153	7.3517	1.95708e-13	5.34396e-12	Rgs3
2193.15	0.886774	0.120646	7.35022	1.97879e-13	5.3976e-12	Serp1
39.2081	2.97036	0.404326	7.34645	2.03535e-13	5.54607e-12	LOC118567383
83.3272	3.50445	0.477205	7.3437	2.07762e-13	5.65535e-12	Serpine1
43.5137	4.59789	0.626611	7.3377	2.1729e-13	5.90851e-12	4930512H18Rik
68.8105	4.28117	0.583484	7.33725	2.18032e-13	5.92253e-12	Grap2
249.198	1.77214	0.241573	7.33585	2.20311e-13	5.97819e-12	Gngt2
285.108	2.19043	0.29873	7.33246	2.25965e-13	6.12524e-12	Emp1
6871.83	1.07654	0.146902	7.32826	2.33155e-13	6.30704e-12	Add3
880.503	1.33037	0.181624	7.32486	2.39147e-13	6.45447e-12	Frmd8
607.838	4.02283	0.549492	7.32099	2.4614e-13	6.63077e-12	AW112010
4010	0.594938	0.0812985	7.31795	2.51796e-13	6.76916e-12	Slc3a2
504.558	1.11259	0.152047	7.31738	2.52858e-13	6.79072e-12	Dapp1
4497.27	0.477285	0.0652495	7.31477	2.57831e-13	6.90294e-12	Ivns1abp
29.5398	3.46731	0.474062	7.31404	2.59225e-13	6.93315e-12	Comp
587.529	2.91165	0.39823	7.31148	2.64216e-13	7.05939e-12	Slfn2
68.9579	1.8736	0.256314	7.30981	2.67519e-13	7.13302e-12	Rrad
477.763	1.0188	0.139562	7.29995	2.8787e-13	7.66781e-12	Map3k1
197.061	6.33576	0.868054	7.29881	2.90329e-13	7.72541e-12	Ly6c2
612.839	1.07366	0.147136	7.29707	2.94106e-13	7.81793e-12	P2rx7
193.622	2.09378	0.287118	7.29241	3.04469e-13	8.07695e-12	Cxcr4
1230.79	0.918695	0.126003	7.29107	3.07502e-13	8.14911e-12	Itpr2
556.932	1.15736	0.158836	7.28654	3.18009e-13	8.41046e-12	Afap1l2
507.771	0.946562	0.130041	7.27898	3.36363e-13	8.8689e-12	Swap70
245.361	1.39504	0.191683	7.27787	3.39124e-13	8.93267e-12	Rab13
224.776	1.48491	0.204076	7.27625	3.43239e-13	9.03194e-12	Bfsp2
72.8077	3.02321	0.415773	7.2713	3.56049e-13	9.35957e-12	Zmynd15
274.03	1.22018	0.167819	7.27084	3.57267e-13	9.38213e-12	Mavs
289.164	1.62855	0.224028	7.26942	3.61034e-13	9.47151e-12	Mlxipl
237.917	4.07943	0.56196	7.2593	3.89111e-13	1.01672e-11	Serpinf2
622.687	1.56799	0.216068	7.25696	3.95877e-13	1.03336e-11	Cebpd
850.675	2.76182	0.380736	7.25388	4.04985e-13	1.05608e-11	Tap2
3382.21	1.25696	0.173303	7.25294	4.07835e-13	1.06178e-11	Cryab
142.982	1.80684	0.249172	7.25137	4.12572e-13	1.07265e-11	Trim47
908.045	1.23001	0.169691	7.24851	4.2139e-13	1.09448e-11	Tst
5970.35	0.85195	0.11754	7.24815	4.22496e-13	1.09626e-11	Daam2
1782.49	1.11745	0.15424	7.24485	4.32929e-13	1.12221e-11	Itih5
194.007	5.3902	0.744602	7.23903	4.51888e-13	1.1702e-11	Slamf7
1151.15	1.03804	0.143463	7.23561	4.63443e-13	1.19893e-11	Iqgap1
124.773	2.1922	0.303109	7.2324	4.74536e-13	1.2252e-11	Snx20
109.823	5.73526	0.793128	7.23119	4.78797e-13	1.23497e-11	Slfn1
2913.18	0.840717	0.116377	7.22408	5.0452e-13	1.29875e-11	Il6st
1299.94	0.84599	0.117235	7.21619	5.34653e-13	1.37091e-11	Tjp2
234.534	2.01842	0.280063	7.20702	5.71885e-13	1.46063e-11	Tnfrsf12a
81.9412	1.51984	0.211049	7.20138	5.96057e-13	1.52088e-11	Ajuba
996.424	1.37885	0.19151	7.19987	6.02699e-13	1.53632e-11	Cavin1
518.688	1.45679	0.202358	7.19907	6.06233e-13	1.54382e-11	Adamtsl4
47.3653	5.85633	0.813528	7.19868	6.07979e-13	1.54676e-11	A530040E14Rik
103.254	4.35939	0.605864	7.19532	6.23146e-13	1.5838e-11	Myo1g
1649.98	0.797539	0.110953	7.18811	6.56961e-13	1.66812e-11	Rgs20
88.87	4.89639	0.681284	7.18699	6.62335e-13	1.68013e-11	Ms4a4c
151.908	2.51081	0.349794	7.17796	7.07568e-13	1.79138e-11	Csf2rb2
2202.8	0.57692	0.0804715	7.16925	7.54117e-13	1.90553e-11	Pak2
9981.09	1.51774	0.211788	7.16628	7.7061e-13	1.94532e-11	Igfbp5
921.646	0.825701	0.11525	7.16442	7.81141e-13	1.97e-11	Prkd3
533.234	1.77886	0.248324	7.16345	7.86708e-13	1.98097e-11	Slc13a3
620.814	0.699204	0.0976078	7.1634	7.87009e-13	1.98097e-11	Lpcat3
130.385	2.1122	0.29501	7.15974	8.08294e-13	2.02867e-11	Itga5
103.749	2.01581	0.281799	7.15335	8.4684e-13	2.12337e-11	Gm42226
318.264	1.74313	0.243845	7.1485	8.77302e-13	2.19764e-11	Jak3
597.777	0.765012	0.107022	7.14816	8.79466e-13	2.20094e-11	Ginm1
2210.83	1.82099	0.254809	7.14648	8.90324e-13	2.22598e-11	Stat2
85.7276	1.79215	0.25083	7.14489	9.00711e-13	2.24979e-11	Antxr2
171.909	1.32738	0.185905	7.14007	9.32827e-13	2.32778e-11	Lrrc2
794.57	1.16963	0.16384	7.13888	9.40928e-13	2.34575e-11	Lhfp
711.688	0.906369	0.127036	7.13475	9.69665e-13	2.41048e-11	Magt1
70.163	2.44159	0.342571	7.12725	1.02394e-12	2.54055e-11	Ccrl2
134.4	1.65596	0.232449	7.12397	1.04864e-12	2.59445e-11	Hhex
42.4823	4.41088	0.619328	7.12205	1.06335e-12	2.62835e-11	BC147527
393.35	1.52067	0.213554	7.12077	1.0733e-12	2.6479e-11	Islr
50.9982	4.25183	0.597868	7.11165	1.14661e-12	2.82344e-11	Il1rn
1488.54	1.41937	0.19965	7.10931	1.16623e-12	2.8643e-11	Ccdc190
72.6451	4.28345	0.602516	7.10928	1.1665e-12	2.8643e-11	Ifi208
100.954	1.65464	0.232819	7.10699	1.18601e-12	2.90672e-11	Eif4ebp1
235.364	2.16226	0.304389	7.10362	1.2153e-12	2.97013e-11	Il4ra
97.1899	2.65083	0.373324	7.10062	1.24195e-12	3.03243e-11	Maff
618.006	1.12626	0.15877	7.09367	1.30601e-12	3.17992e-11	Fcgrt
571.56	1.18494	0.167094	7.09145	1.32713e-12	3.22832e-11	P2rx4
139.214	1.47678	0.208314	7.0892	1.34886e-12	3.27813e-11	Rin3
1174.63	2.93733	0.414499	7.08645	1.37592e-12	3.34076e-11	Igfbp2
4461.36	0.661386	0.0933345	7.08619	1.37859e-12	3.34414e-11	Snx5
293.26	2.22345	0.313798	7.08562	1.38426e-12	3.35478e-11	Tnfaip2
101.31	1.94364	0.274449	7.08199	1.42101e-12	3.44064e-11	Rubcnl
189.847	2.03395	0.287277	7.08011	1.44037e-12	3.48429e-11	Ptges
31.8449	3.56142	0.503929	7.0673	1.57972e-12	3.81077e-11	Trim34b
260.548	2.4581	0.347837	7.06681	1.58534e-12	3.82079e-11	Casp1
1257.97	2.788	0.394688	7.06381	1.61994e-12	3.89698e-11	Chil1
122.384	2.40724	0.340841	7.06264	1.63366e-12	3.92636e-11	Gmfg-ps
425.504	4.41084	0.624752	7.06015	1.66327e-12	3.99016e-11	Klk6
857.406	0.873464	0.123799	7.05549	1.71989e-12	4.11464e-11	Rnd3
46.9118	5.66167	0.802546	7.05464	1.73044e-12	4.13609e-11	Klrb1b
68.1693	3.64168	0.516305	7.05335	1.74659e-12	4.17085e-11	Il7r
84.9715	2.10401	0.298415	7.05062	1.78127e-12	4.24979e-11	AI467606
846.591	1.28787	0.182801	7.04518	1.85222e-12	4.40725e-11	Stom
4596.81	1.09637	0.15562	7.04517	1.85234e-12	4.40725e-11	Timp3
669.76	3.48324	0.495061	7.03598	1.97859e-12	4.69479e-11	Sulf1
205.841	3.99853	0.568569	7.03261	2.02702e-12	4.80095e-11	Hpse
51.8395	2.4676	0.350904	7.03213	2.03405e-12	4.81167e-11	Cd101
516.203	5.78371	0.822478	7.03205	2.03523e-12	4.81167e-11	Gm12250
39.5969	3.42797	0.487543	7.03111	2.04898e-12	4.8354e-11	B430306N03Rik
237.796	2.56037	0.364436	7.02558	2.13178e-12	5.02173e-11	P4ha3
83.5177	1.56112	0.222485	7.01672	2.27135e-12	5.33604e-11	Kctd11
300.615	2.1528	0.30705	7.01126	2.36188e-12	5.53873e-11	Rasa4
328.457	1.42344	0.203033	7.01089	2.36807e-12	5.54826e-11	Mr1
42.2173	2.97349	0.424573	7.00348	2.49684e-12	5.83658e-11	Il1b
911.388	0.893063	0.127616	6.99805	2.59553e-12	6.04858e-11	Stxbp3
2673.04	0.49077	0.0701486	6.99614	2.63102e-12	6.12582e-11	Ctnnd1
86.4853	5.57416	0.796951	6.99435	2.66489e-12	6.19362e-11	Cytip
75.5967	2.57086	0.367626	6.99315	2.68779e-12	6.24128e-11	Gimap1
920.609	1.01441	0.145069	6.99262	2.69801e-12	6.25386e-11	Tspan15
51.6284	2.14283	0.306534	6.99051	2.73879e-12	6.34276e-11	Ebi3
154.038	5.29399	0.75796	6.98452	2.85823e-12	6.59593e-11	Ms4a4b
147.445	4.49712	0.643932	6.98385	2.87206e-12	6.61615e-11	Cd300lf
3163.72	0.874877	0.125282	6.98328	2.8837e-12	6.63708e-11	Flna
81.9129	1.48009	0.212396	6.96856	3.20205e-12	7.35033e-11	Lpar5
182.074	1.79857	0.258157	6.96696	3.23868e-12	7.41485e-11	Nfam1
1702.55	2.84833	0.409166	6.9613	3.37143e-12	7.70747e-11	Ifit2
647.225	1.23739	0.177774	6.96044	3.39222e-12	7.74596e-11	Cyp4v3
2017.04	0.873126	0.125556	6.95405	3.54944e-12	8.09081e-11	Jam2
631.081	1.15269	0.165809	6.9519	3.60395e-12	8.20787e-11	Slc12a4
3392.65	0.886233	0.127518	6.94985	3.65665e-12	8.31338e-11	Itgb1
287.43	1.12367	0.161725	6.94805	3.70377e-12	8.40584e-11	Rest
8389.72	1.31208	0.188866	6.94714	3.72759e-12	8.45255e-11	Mt1
105.953	3.25198	0.468173	6.9461	3.75515e-12	8.50766e-11	H2-Ob
544.342	1.32133	0.190334	6.94215	3.8619e-12	8.72676e-11	Als2cl
1.14935	19.1844	2.76461	6.93931	3.9403e-12	8.8962e-11	Klra3
582.787	1.31184	0.18907	6.93837	3.96638e-12	8.94733e-11	Antxr1
228.091	1.16118	0.167588	6.92876	4.24545e-12	9.54385e-11	Ticam1
1196.59	1.03026	0.148735	6.92679	4.30498e-12	9.66934e-11	Cdc42ep4
65.5078	3.06871	0.443112	6.92535	4.34901e-12	9.75142e-11	9930111J21Rik1
190.98	1.21742	0.175912	6.9206	4.49736e-12	1.00668e-10	Map3k14
240.694	1.77598	0.256677	6.91912	4.54469e-12	1.01553e-10	Hacd4
206.533	1.33867	0.193512	6.9178	4.5871e-12	1.02412e-10	Gng5
322.707	1.18561	0.171389	6.91767	4.59147e-12	1.02422e-10	Lrp5
921.028	0.687839	0.0994365	6.91737	4.60103e-12	1.02548e-10	Trp53
2268.47	0.925451	0.1338	6.9167	4.623e-12	1.0295e-10	Sdc2
3950.69	0.980401	0.141943	6.90698	4.95069e-12	1.10059e-10	Clic4
2164.19	0.950603	0.137709	6.90298	5.09234e-12	1.13015e-10	Lgi4
617.637	0.669514	0.0969985	6.90232	5.11603e-12	1.13444e-10	Acer3
77.8035	3.94196	0.571195	6.90124	5.15508e-12	1.14213e-10	Ctsw
841.872	1.01863	0.147636	6.89963	5.21386e-12	1.15417e-10	Scamp2
181.377	6.56861	0.952269	6.89785	5.27937e-12	1.16769e-10	H2-M2
47.2544	5.21308	0.756243	6.89338	5.44806e-12	1.20194e-10	Stx11
51.5862	4.78402	0.694022	6.89319	5.45568e-12	1.20217e-10	Apol9a
937.365	0.986702	0.143143	6.89312	5.45834e-12	1.20217e-10	Ifnar2
101.602	1.56424	0.226947	6.89252	5.48137e-12	1.20623e-10	Smpdl3b
210.008	1.7853	0.25919	6.888	5.65828e-12	1.24306e-10	Pla2g4a
1399.22	0.883796	0.128345	6.88608	5.73527e-12	1.25891e-10	Podxl
25.2482	4.16372	0.604784	6.88464	5.79322e-12	1.27056e-10	Gm46840
57.7252	2.74727	0.399412	6.87828	6.05816e-12	1.32659e-10	Gm46220
280.518	4.05342	0.589309	6.87826	6.05884e-12	1.32659e-10	Lgals3
826.894	1.08649	0.157974	6.87767	6.08415e-12	1.33101e-10	Fgfrl1
1493.72	0.877716	0.12784	6.86574	6.61489e-12	1.44228e-10	5930403L14Rik
5873.54	9.45394	1.37748	6.8632	6.7336e-12	1.46571e-10	Ighg2c
142.202	1.27373	0.185609	6.86243	6.76999e-12	1.4724e-10	C4a
1702.55	6.88057	1.00305	6.85961	6.90473e-12	1.49796e-10	Jchain
4375.64	0.760534	0.110942	6.85524	7.11932e-12	1.54323e-10	Atp1b3
7232.31	0.984727	0.143784	6.84864	7.45553e-12	1.60942e-10	Pla2g7
1629.3	0.774806	0.113141	6.84816	7.48048e-12	1.6109e-10	Acadl
102.604	1.64921	0.240819	6.84835	7.47047e-12	1.6109e-10	Ttf2
1918.79	0.763914	0.111583	6.84613	7.58764e-12	1.62984e-10	Mertk
215.955	1.67475	0.244626	6.84617	7.58541e-12	1.62984e-10	Ldlrap1
370.074	1.19478	0.174579	6.84378	7.7131e-12	1.65543e-10	Fam114a1
116.615	2.19777	0.321381	6.83851	8.00237e-12	1.7161e-10	Ptpn18
195.961	2.091	0.305782	6.8382	8.01922e-12	1.7183e-10	Rinl
5726.79	0.784756	0.114777	6.83723	8.07391e-12	1.7286e-10	Myh9
197.396	2.16574	0.31678	6.83675	8.10092e-12	1.73296e-10	Gm19935
1891.63	0.989461	0.144784	6.83405	8.25506e-12	1.76304e-10	Slc16a1
54.3896	4.33406	0.634395	6.83181	8.38493e-12	1.78785e-10	Bcl2a1d
1409.39	0.724533	0.106056	6.83164	8.39522e-12	1.78858e-10	Tmpo
563.951	1.74583	0.255559	6.83142	8.40779e-12	1.78952e-10	Efemp1
108.531	1.65385	0.24229	6.82591	8.73687e-12	1.8553e-10	Gm31047
1119.28	0.891134	0.130566	6.82514	8.78417e-12	1.86383e-10	Stk40
378.7	1.4472	0.21207	6.82415	8.84492e-12	1.87367e-10	Tent5a
540.673	1.12341	0.164622	6.82421	8.84096e-12	1.87367e-10	Abca9
439.787	1.37122	0.200969	6.82305	8.9125e-12	1.88646e-10	Arid5a
119.938	1.42551	0.208942	6.82254	8.94444e-12	1.89168e-10	Castor1
606.542	1.58404	0.232204	6.82175	8.99372e-12	1.90056e-10	Igfbp7
9631.84	0.994545	0.145809	6.82088	9.04871e-12	1.91063e-10	Tmem47
573.325	0.892266	0.130848	6.81909	9.16201e-12	1.93143e-10	Rbms2
193.01	3.32446	0.487549	6.8187	9.18652e-12	1.93503e-10	Ms4a6b
341.087	0.945901	0.13882	6.81389	9.4995e-12	1.99773e-10	Mtmr11
183.833	5.12631	0.752474	6.81261	9.58469e-12	2.01402e-10	Gm4841
1310.9	0.953413	0.139956	6.81223	9.60943e-12	2.01759e-10	Tpm4
818.515	0.889787	0.130637	6.81115	9.68222e-12	2.03124e-10	Aff1
1160.67	0.703037	0.103249	6.80913	9.8189e-12	2.05403e-10	Crot
273.75	1.1787	0.173107	6.80908	9.82235e-12	2.05403e-10	Septin10
263.206	3.77853	0.555096	6.80698	9.96713e-12	2.08264e-10	C1ra
1308.9	2.22553	0.327	6.8059	1.0042e-11	2.09659e-10	H2-T22
1351.07	0.85312	0.125354	6.80569	1.00565e-11	2.09794e-10	Itprid2
93.1118	3.47451	0.510686	6.8036	1.02034e-11	2.12519e-10	Pirb
86.5839	2.1959	0.322934	6.79984	1.04736e-11	2.17626e-10	Exoc3l4
253.397	1.6446	0.241946	6.79739	1.06528e-11	2.21172e-10	Tep1
65.386	1.74997	0.257474	6.79669	1.07047e-11	2.22073e-10	Adamts5
494.742	1.14591	0.168708	6.79225	1.10397e-11	2.28478e-10	Shc1
117.972	2.1175	0.311891	6.78923	1.1273e-11	2.32936e-10	Rbl1
552.008	1.18801	0.175012	6.78814	1.13591e-11	2.34531e-10	Brip1os
70.7008	1.82296	0.268668	6.78516	1.15956e-11	2.39224e-10	Ccdc102a
209.883	1.51032	0.222604	6.78479	1.16256e-11	2.39275e-10	Tmco4
138.467	1.82299	0.26868	6.78499	1.16095e-11	2.39275e-10	Vstm4
411.396	1.22406	0.180409	6.78489	1.16174e-11	2.39275e-10	Gng5-ps
2094.21	0.422734	0.0623097	6.7844	1.16566e-11	2.39606e-10	Mybbp1a
71.3253	1.73576	0.256182	6.77552	1.23959e-11	2.54325e-10	Il15
1722.71	0.772039	0.114026	6.77075	1.28118e-11	2.62652e-10	Szrd1
38.1561	3.01661	0.445753	6.76744	1.3108e-11	2.68512e-10	Cd200r1
407.451	1.18691	0.17542	6.76607	1.32329e-11	2.70859e-10	Gmip
101.085	2.12919	0.314798	6.76366	1.34549e-11	2.74971e-10	Emp3
128.766	5.58042	0.826275	6.7537	1.44118e-11	2.93607e-10	Il2rb
999.19	1.71283	0.25367	6.75221	1.45613e-11	2.9642e-10	Entpd1
1143.19	1.13633	0.168325	6.75082	1.47013e-11	2.99038e-10	Myl12a
39.8718	3.02502	0.448254	6.74845	1.4943e-11	3.03481e-10	Tmem37
61.7056	4.26168	0.631787	6.74545	1.52555e-11	3.09586e-10	Acap1
208.412	1.14327	0.16952	6.74417	1.53909e-11	3.1209e-10	Ednra
116.206	2.94475	0.436649	6.74397	1.54113e-11	3.12262e-10	Ptpn22
484.143	1.05149	0.155997	6.74043	1.57918e-11	3.19475e-10	Retsat
516.801	1.13368	0.168274	6.73715	1.61527e-11	3.26523e-10	Fam189a2
317.354	11.067	1.64286	6.73641	1.62345e-11	3.27921e-10	Iglc2
109.927	1.7663	0.262257	6.73498	1.63949e-11	3.30906e-10	Shroom3
1000.44	0.68301	0.101449	6.73252	1.66748e-11	3.35775e-10	Tmed10-ps
483.808	1.08591	0.161309	6.73186	1.67505e-11	3.37039e-10	Ankrd44
3576.55	0.604011	0.0897393	6.73073	1.68815e-11	3.39414e-10	Hif1a
947.29	0.520282	0.0773143	6.72945	1.70305e-11	3.41882e-10	Tulp3
897.639	0.94603	0.14064	6.72662	1.73651e-11	3.48331e-10	Decr1
595.924	0.783452	0.116561	6.72139	1.79993e-11	3.59972e-10	Cr1l
849.849	1.40459	0.208974	6.72138	1.80007e-11	3.59972e-10	Cav1
2382.02	0.70135	0.104364	6.72026	1.81397e-11	3.62196e-10	Tpp1
384.731	1.11468	0.165866	6.72035	1.81285e-11	3.62196e-10	Atp7a
295.93	1.31234	0.19535	6.71791	1.84353e-11	3.67817e-10	Il15ra
830.75	5.51489	0.821024	6.71709	1.85393e-11	3.6961e-10	Cxcl9
887.509	1.15961	0.172663	6.71607	1.86685e-11	3.71901e-10	Lamb2
536.742	0.911755	0.135765	6.71571	1.87158e-11	3.7256e-10	Lfng
1008.04	1.21491	0.180918	6.71525	1.87742e-11	3.73436e-10	Cd83
123.481	1.4083	0.209785	6.71306	1.90589e-11	3.78811e-10	Cdk2
64.9794	1.92905	0.287572	6.70808	1.97207e-11	3.91666e-10	Tsku
74.2625	5.6185	0.837898	6.70547	2.00757e-11	3.97807e-10	Cd3e
2586.52	0.57202	0.0853151	6.7048	2.01688e-11	3.99349e-10	Rasa3
529.26	1.0887	0.16238	6.70464	2.01904e-11	3.99473e-10	Sh3pxd2b
758.627	1.95271	0.29144	6.70021	2.08123e-11	4.11465e-10	Tgm2
131.388	5.79384	0.865053	6.69768	2.11759e-11	4.18337e-10	Cd8a
654.821	0.624515	0.0933033	6.69339	2.18059e-11	4.29805e-10	Arhgap17
574.323	1.91703	0.286639	6.68797	2.26284e-11	4.45344e-10	Fxyd5
298.352	1.65014	0.2468	6.68612	2.29165e-11	4.50674e-10	Tnfaip8
495.647	1.10757	0.165854	6.67797	2.42274e-11	4.75736e-10	Rfx4
1483.75	0.829704	0.124334	6.67318	2.50322e-11	4.91169e-10	Itpkb
132.677	1.26343	0.189392	6.67096	2.54141e-11	4.97914e-10	Aldh3b1
1062.42	0.808728	0.121254	6.6697	2.56325e-11	5.01816e-10	Kat2b
146.693	1.62258	0.243403	6.66623	2.62464e-11	5.13449e-10	I830077J02Rik
695.451	1.03521	0.155315	6.6652	2.64308e-11	5.16668e-10	Ccnd3
131.39	1.97183	0.295858	6.66479	2.65048e-11	5.17727e-10	Dnaic2
65.1982	2.3336	0.35022	6.66326	2.67819e-11	5.22436e-10	Car13
657.18	0.818008	0.122764	6.66324	2.67859e-11	5.22436e-10	Lima1
189.331	1.78515	0.268085	6.65891	2.75871e-11	5.36856e-10	Igsf10
319.556	1.37517	0.206545	6.65796	2.77653e-11	5.39921e-10	Stk17b
2006.9	0.785748	0.118021	6.6577	2.78145e-11	5.40232e-10	Myo10
1771.89	1.20198	0.180595	6.65565	2.82051e-11	5.46844e-10	Slc7a11
47.0501	5.14873	0.773628	6.65531	2.8271e-11	5.47308e-10	Cd8b1
235.424	1.17415	0.176444	6.65456	2.84155e-11	5.4929e-10	Acads
3947.68	0.519841	0.0781343	6.65317	2.86838e-11	5.54064e-10	Tab2
3195.81	0.606489	0.0911976	6.65027	2.92553e-11	5.64269e-10	Fgfr1
104.952	1.92921	0.290093	6.65034	2.92421e-11	5.64269e-10	Ptger4
679.88	1.96845	0.29605	6.64906	2.94966e-11	5.68082e-10	Pnp
58.28	2.56197	0.385442	6.64682	2.99489e-11	5.75941e-10	Cacna1s
116.59	1.18082	0.177721	6.64419	3.04887e-11	5.85892e-10	Tcf7l1
955.887	2.24354	0.337684	6.64392	3.05448e-11	5.86536e-10	Bgn
560.371	1.49163	0.224611	6.64094	3.11699e-11	5.981e-10	Col16a1
447.992	0.934	0.140651	6.64056	3.125e-11	5.99195e-10	Mthfd2
332.919	1.34773	0.203069	6.6368	3.20562e-11	6.12402e-10	Triobp
36.8362	4.54632	0.685147	6.63554	3.23319e-11	6.17217e-10	Cd79a
1272.72	4.35184	0.655884	6.63507	3.24344e-11	6.18721e-10	Spp1
926.366	0.675076	0.101746	6.63489	3.24755e-11	6.19053e-10	Crlf3
1207.74	0.680688	0.102606	6.63397	3.26782e-11	6.22462e-10	Tmod3
1272.12	0.699007	0.105394	6.63232	3.3044e-11	6.28511e-10	Arfip1
118.051	1.61956	0.244325	6.62871	3.38624e-11	6.43138e-10	Upp1
144.486	1.41743	0.213919	6.62598	3.44957e-11	6.54214e-10	Mfng
71.7501	2.24747	0.339384	6.6222	3.5388e-11	6.70649e-10	Ifitm1
18.0131	23.7176	3.58321	6.61908	3.61433e-11	6.84281e-10	Igkv6-20
53.0602	4.31562	0.652183	6.61719	3.66084e-11	6.91766e-10	Apol9b
215.117	1.40295	0.212119	6.61401	3.74058e-11	7.06323e-10	Tnfrsf11a
9699.27	0.620589	0.093856	6.61214	3.78804e-11	7.13734e-10	Laptm4a
791.415	0.670161	0.101471	6.60444	3.99026e-11	7.50209e-10	Shmt2
61.9578	3.19488	0.483851	6.60302	4.02852e-11	7.56857e-10	Nek5
1356.45	2.38912	0.361842	6.60267	4.03817e-11	7.58124e-10	Ly6a
631.541	0.868813	0.131608	6.60154	4.06921e-11	7.63402e-10	Ggh
321.37	1.64406	0.249047	6.60139	4.0733e-11	7.63619e-10	Ccdc88b
1564.23	0.858152	0.130013	6.60049	4.09804e-11	7.67153e-10	Siglech
58.3475	1.85697	0.281373	6.59966	4.12114e-11	7.70926e-10	Mustn1
415.471	2.58736	0.392052	6.59953	4.12459e-11	7.71017e-10	Ccl9
38.0947	4.23676	0.642149	6.59778	4.17364e-11	7.79628e-10	Tnf
652.357	1.26573	0.191866	6.59697	4.1966e-11	7.83355e-10	Tspan4
1037.7	1.0753	0.163002	6.59685	4.19982e-11	7.83395e-10	Niban2
954.158	0.672628	0.10197	6.59633	4.21469e-11	7.85607e-10	Pde3b
34.6852	3.42363	0.519326	6.59244	4.32644e-11	8.05861e-10	Gm32389
200.263	1.28625	0.195187	6.58986	4.40256e-11	8.18286e-10	Ccdc163
348.886	6.23246	0.946481	6.58487	4.5527e-11	8.45589e-10	Gbp8
153.08	1.30978	0.198947	6.58357	4.59297e-11	8.52462e-10	Rgl3
65.9984	4.97271	0.755905	6.57848	4.75271e-11	8.80198e-10	Cd2
431.991	0.996327	0.151455	6.57838	4.75591e-11	8.80198e-10	Plekhf2
145.384	2.08242	0.316564	6.57822	4.7612e-11	8.80552e-10	Cmtm7
52.0537	2.67696	0.407164	6.57465	4.8767e-11	9.00635e-10	Eda2r
66.7429	5.02285	0.765274	6.56347	5.25711e-11	9.66782e-10	Ikzf3
2078.22	0.739116	0.112823	6.55109	5.71172e-11	1.04596e-09	Prex1
453.038	0.930492	0.142057	6.55014	5.7485e-11	1.05196e-09	Fgd3
1174.98	0.766086	0.116967	6.54959	5.76951e-11	1.05432e-09	Glmp
88.7215	2.70319	0.412722	6.54966	5.76698e-11	1.05432e-09	Apoc1
133.3	1.30846	0.199891	6.54586	5.91545e-11	1.08023e-09	Gm20743
538.045	1.22502	0.187168	6.54502	5.94881e-11	1.08556e-09	Aim2
514.139	0.838806	0.128162	6.54489	5.95383e-11	1.08572e-09	Npepl1
74.2669	4.54557	0.694967	6.54069	6.12351e-11	1.1151e-09	Cd4
799.517	0.799591	0.122325	6.53662	6.29244e-11	1.14507e-09	Pcsk6
901.325	0.695389	0.106414	6.53472	6.37284e-11	1.15889e-09	Mpzl1
32.0986	6.17809	0.946103	6.53003	6.57549e-11	1.19407e-09	Cd5
28375.4	0.548669	0.0840245	6.52987	6.58271e-11	1.19455e-09	Itm2b
214.495	1.34263	0.205648	6.52879	6.63039e-11	1.20237e-09	Mrc2
71.6629	2.1697	0.332395	6.52748	6.6884e-11	1.21205e-09	Ppp1r3b
620.878	0.859168	0.131669	6.52521	6.79046e-11	1.22824e-09	Tbc1d8
1049.05	0.64606	0.0990511	6.52249	6.91479e-11	1.24873e-09	Ugdh
163.256	4.04249	0.620125	6.51883	7.08589e-11	1.27875e-09	Itgal
85.1039	1.27524	0.195713	6.51583	7.22883e-11	1.30274e-09	Fignl2
77.5785	1.86903	0.287035	6.51149	7.44105e-11	1.33913e-09	Cysltr1
45.568	3.2565	0.500166	6.51084	7.47296e-11	1.34395e-09	Slc39a4
544.975	1.04951	0.161275	6.50759	7.63646e-11	1.37241e-09	Mif4gd
77.3544	2.32198	0.35705	6.50324	7.86095e-11	1.41081e-09	Pdgfrl
53.5674	2.40886	0.370632	6.49935	8.06702e-11	1.44679e-09	Tnni3
288.719	1.30166	0.2003	6.49853	8.11072e-11	1.45294e-09	Sod3
1890.68	1.04349	0.160578	6.49833	8.1218e-11	1.45362e-09	Znfx1
1466.42	0.689956	0.106222	6.49542	8.28001e-11	1.4799e-09	Capza1
91.3608	5.37603	0.827729	6.49492	8.30762e-11	1.48382e-09	Ly6i
374.706	1.26231	0.194443	6.49195	8.47298e-11	1.51129e-09	Ecm2
579.251	1.2643	0.194764	6.49142	8.5033e-11	1.51566e-09	Vasp
601.066	0.629072	0.0969588	6.48804	8.69606e-11	1.54684e-09	Gnpda1
1891.92	0.529053	0.0815469	6.48772	8.71474e-11	1.54911e-09	Stt3a
2392.15	0.57095	0.0880272	6.48606	8.81099e-11	1.56515e-09	Pnrc2
99.1861	2.46792	0.38059	6.48445	8.90574e-11	1.57983e-09	Rhoh
48.7226	2.33056	0.359615	6.4807	9.12999e-11	1.61741e-09	Haao
89.1811	1.42525	0.219934	6.48036	9.15059e-11	1.61996e-09	Atoh8
115.142	1.68807	0.26083	6.4719	9.67777e-11	1.71096e-09	Gm4876
6101.57	0.788762	0.121916	6.46974	9.81706e-11	1.72973e-09	Gnai2
73.4803	1.8346	0.283795	6.46454	1.01606e-10	1.78784e-09	A830021F12Rik
217.859	1.09589	0.169546	6.46372	1.0216e-10	1.79532e-09	Gm43380
491.822	1.25842	0.194838	6.45882	1.05524e-10	1.85302e-09	Rasgef1b
939.333	0.823203	0.127474	6.45783	1.06217e-10	1.86394e-09	Hadh
104.561	1.68487	0.261006	6.45527	1.08025e-10	1.89312e-09	Pctp
346.811	1.04838	0.162481	6.45232	1.10149e-10	1.92775e-09	Adgre5
196.493	1.45912	0.226236	6.44954	1.12192e-10	1.96219e-09	Crtap
34.8357	3.55293	0.551606	6.44107	1.18632e-10	2.06928e-09	Mcemp1
193.82	3.72621	0.578771	6.43815	1.20941e-10	2.10813e-09	C1s1
168.981	1.69786	0.263948	6.43254	1.25489e-10	2.18596e-09	Crispld2
37.127	3.69784	0.575042	6.43055	1.27143e-10	2.21182e-09	Tcea3
910.296	1.18923	0.184971	6.42925	1.28233e-10	2.22929e-09	Rhog
161.66	4.35557	0.677518	6.42871	1.2869e-10	2.23575e-09	Gvin3
64.2409	2.04131	0.317587	6.42757	1.29661e-10	2.2511e-09	Zc3h12a
1661.69	0.953973	0.14847	6.42535	1.31563e-10	2.2811e-09	Plaat3
690.262	0.613941	0.0955759	6.4236	1.33093e-10	2.30455e-09	Hps5
1069.38	0.832311	0.129692	6.41758	1.38461e-10	2.39433e-09	Inppl1
461.138	3.05044	0.475357	6.41716	1.38837e-10	2.39924e-09	Apobec3
101.375	2.35779	0.367437	6.41685	1.39121e-10	2.40255e-09	Uhrf1
102.436	3.96192	0.617624	6.41478	1.41023e-10	2.43379e-09	Ms4a7
2059.52	0.578769	0.0902408	6.41361	1.42113e-10	2.45099e-09	Tm7sf3
4367.48	0.566614	0.0883845	6.41078	1.44777e-10	2.49527e-09	Sh3glb1
466.645	3.7323	0.582766	6.40446	1.50903e-10	2.59572e-09	Fgl2
285.966	1.43404	0.224059	6.40029	1.55084e-10	2.66587e-09	Myd88
389.387	1.41718	0.221457	6.39935	1.56035e-10	2.68045e-09	Lacc1
249.798	1.99566	0.311859	6.39923	1.56165e-10	2.68091e-09	Gpx8
263.321	1.32463	0.207093	6.39632	1.59162e-10	2.73058e-09	Pdgfd
50.5703	1.83696	0.287222	6.39561	1.59905e-10	2.74151e-09	Tnfrsf10b
313.059	1.02151	0.1598	6.39245	1.63246e-10	2.79695e-09	Pgm5
50.5897	3.68962	0.577399	6.39008	1.65802e-10	2.83702e-09	Irf4
306.909	1.99457	0.312162	6.38954	1.6638e-10	2.84505e-09	Rarres2
124.581	1.80455	0.282559	6.38647	1.69758e-10	2.89522e-09	Dok1
670.702	1.08635	0.170118	6.38583	1.70465e-10	2.90537e-09	Fam107b
85.6133	2.51436	0.393766	6.38541	1.70943e-10	2.91161e-09	Mmp19
343.01	1.36826	0.214287	6.38518	1.71201e-10	2.9141e-09	Ctla2a
4624.28	0.64895	0.101675	6.38258	1.74129e-10	2.96007e-09	P4hb
105.555	2.09265	0.327975	6.38053	1.76471e-10	2.99599e-09	Tes
708.617	0.732905	0.114905	6.37834	1.79022e-10	3.03534e-09	Ttc28
131.331	4.87774	0.764977	6.37632	1.81389e-10	3.07038e-09	Gm12185
52.5114	4.33139	0.679345	6.37584	1.8196e-10	3.07716e-09	Lilr4b
74.1019	2.65206	0.415966	6.37567	1.82165e-10	3.07863e-09	Spc25
356.457	1.41022	0.221383	6.37005	1.88967e-10	3.18737e-09	Tbxas1
3766.53	0.509633	0.0800307	6.36797	1.91549e-10	3.22468e-09	Calu
17277.7	0.925746	0.145526	6.36138	1.9995e-10	3.35744e-09	Fam107a
1398.27	0.805116	0.126574	6.36085	2.00639e-10	3.36684e-09	Pdlim5
302.338	2.48675	0.391039	6.35935	2.02616e-10	3.39782e-09	Lsp1
3170.23	0.858455	0.135115	6.3535	2.10464e-10	3.5249e-09	Bhlhe41
1703.52	0.933505	0.146976	6.35139	2.13372e-10	3.56444e-09	Nek6
204.631	0.922259	0.145256	6.34919	2.16454e-10	3.61362e-09	Stxbp3-ps
1018.07	10.5091	1.65585	6.34667	2.20025e-10	3.67088e-09	Igha
39.9433	1.99859	0.314917	6.34639	2.20425e-10	3.67521e-09	A130077B15Rik
57.9966	2.35911	0.371739	6.34615	2.20765e-10	3.67853e-09	Lif
61.9032	2.14927	0.338696	6.34573	2.21369e-10	3.68541e-09	Ager
64.5274	4.83409	0.761793	6.34567	2.21461e-10	3.68541e-09	Batf2
37.9766	5.38037	0.848053	6.34438	2.23319e-10	3.71159e-09	Gimap7
2563.4	0.656703	0.103543	6.34232	2.26331e-10	3.75686e-09	Ankrd13a
304.539	1.15756	0.182523	6.34201	2.26786e-10	3.76202e-09	Lpar6
172.377	1.84456	0.291095	6.33661	2.34869e-10	3.88869e-09	Crb2
558.165	0.855174	0.134989	6.33512	2.37152e-10	3.9215e-09	Ehbp1l1
35713.9	0.792112	0.125102	6.33171	2.42466e-10	3.99924e-09	Atp1a2
167.66	1.88827	0.298399	6.328	2.48355e-10	4.09377e-09	Tor4a
248.456	1.32615	0.209584	6.32754	2.49102e-10	4.1035e-09	Ecm1
37.5991	3.19333	0.504803	6.32588	2.51794e-10	4.14522e-09	Tns4
90.0907	1.52481	0.241099	6.32442	2.54182e-10	4.17926e-09	Spsb2
199.761	1.59868	0.252806	6.32374	2.55314e-10	4.19522e-09	Prkch
734.703	2.5768	0.407518	6.32315	2.56278e-10	4.2071e-09	Aebp1
78.2069	3.22044	0.509313	6.3231	2.56359e-10	4.2071e-09	Itgb7
2520.53	0.632302	0.10001	6.32237	2.57579e-10	4.2218e-09	Nucb1
41.8459	2.77394	0.438827	6.32128	2.59413e-10	4.24919e-09	Hs3st3b1
721.542	0.996361	0.157667	6.31938	2.62608e-10	4.29883e-09	Rcn1
554.782	0.649357	0.102794	6.31708	2.66552e-10	4.36064e-09	Egfr
79.0058	4.70646	0.745451	6.31357	2.72664e-10	4.45784e-09	Cxcr6
1813.35	0.661155	0.104723	6.31337	2.73025e-10	4.46094e-09	Igdcc4
605.079	1.02665	0.162667	6.31137	2.76569e-10	4.5132e-09	Stard8
902.463	2.22772	0.352986	6.31107	2.7712e-10	4.51937e-09	Dtx3l
58.8099	1.77695	0.281642	6.30925	2.80384e-10	4.56402e-09	Tmem273
64.04	2.03484	0.322581	6.30801	2.82642e-10	4.59505e-09	Clec4a3
1952.13	0.472975	0.0750281	6.30398	2.90106e-10	4.71052e-09	Ifrd1
216.125	1.29993	0.206229	6.30331	2.91353e-10	4.72782e-09	Mill2
59.9857	8.81817	1.39906	6.30292	2.92085e-10	4.73382e-09	Ccl7
133.022	4.99321	0.792246	6.3026	2.927e-10	4.74083e-09	Cd3g
1252.38	0.923178	0.146542	6.29976	2.98101e-10	4.82532e-09	Edem1
2309.28	0.728871	0.11572	6.29857	3.00405e-10	4.85959e-09	Rgs2
531.454	0.864615	0.137291	6.29767	3.0216e-10	4.88495e-09	Ppcdc
1080.96	0.764055	0.12134	6.29683	3.03794e-10	4.90549e-09	Lims1
129.706	1.81821	0.288843	6.29479	3.0781e-10	4.96398e-09	C1qtnf1
6778.21	1.06845	0.169741	6.29462	3.08154e-10	4.96646e-09	Ly6e
96.1679	3.92139	0.623668	6.28763	3.22357e-10	5.18896e-09	Traf1
2874.99	1.63083	0.259378	6.28746	3.22698e-10	5.19124e-09	Dhrs1
51.2641	2.40328	0.382365	6.28532	3.27186e-10	5.25372e-09	A730009L09Rik
172.092	1.77393	0.282296	6.28395	3.30084e-10	5.29698e-09	Catip
1921.91	0.864156	0.137614	6.27954	3.39572e-10	5.44255e-09	Gjb6
1565.95	0.672846	0.107151	6.27939	3.399e-10	5.44445e-09	Rpl5
26.497	4.52125	0.720178	6.27797	3.43026e-10	5.49115e-09	Cdh1
98.0956	1.66437	0.265154	6.27701	3.45144e-10	5.52167e-09	LOC118568402
28.688	3.25773	0.51903	6.27656	3.46143e-10	5.53425e-09	Chaf1b
138.791	1.32962	0.212049	6.27038	3.60168e-10	5.73389e-09	Rfx2
461.047	0.861476	0.137392	6.27019	3.60597e-10	5.73721e-09	Sgk3
721.385	1.13244	0.180642	6.269	3.63381e-10	5.77798e-09	Ctnnal1
809.035	0.729305	0.116339	6.2688	3.63833e-10	5.78164e-09	Pld2
34.5755	7.44495	1.18801	6.26672	3.68728e-10	5.85585e-09	Atp6v0d2
2051.71	0.523237	0.0835643	6.26148	3.81334e-10	6.03767e-09	Myo9b
745.297	2.25633	0.36035	6.26149	3.81307e-10	6.03767e-09	Serpinf1
250.424	1.14636	0.183095	6.261	3.82524e-10	6.05284e-09	Slc8b1
42.1422	4.32255	0.690416	6.26079	3.83027e-10	6.05712e-09	Ptpn7
1854.74	0.958947	0.153277	6.2563	3.94217e-10	6.22653e-09	Padi2
27.3942	4.48646	0.717123	6.2562	3.94473e-10	6.2268e-09	LOC118568626
40.2744	3.93638	0.629533	6.25285	4.03036e-10	6.35427e-09	Greb1
78.6396	23.4911	3.75812	6.25075	4.08497e-10	6.43648e-09	Igkv8-30
56.0866	1.97571	0.316403	6.24429	4.25734e-10	6.69998e-09	Lrmda
1049.37	0.809823	0.129689	6.24433	4.25623e-10	6.69998e-09	G6pdx
1087.48	0.948677	0.151932	6.24411	4.26231e-10	6.70375e-09	S100a13
819.865	0.73938	0.118649	6.23168	4.61472e-10	7.23185e-09	Rsu1
943.472	1.3662	0.219271	6.23063	4.6455e-10	7.27573e-09	Tmem119
1848.96	0.917393	0.147277	6.22903	4.69339e-10	7.3419e-09	Reep3
8.55953	17.0749	2.74137	6.22861	4.70606e-10	7.35732e-09	Igkv3-2
433.167	0.872393	0.14014	6.22517	4.81021e-10	7.50663e-09	As3mt
366.563	0.784322	0.126	6.22477	4.82272e-10	7.52165e-09	Slc16a6
597.659	1.27532	0.204995	6.2212	4.93362e-10	7.69003e-09	Ddr2
13968.8	0.39166	0.06303	6.21387	5.16969e-10	8.02918e-09	Sirpa
771.846	0.676131	0.108894	6.2091	5.32891e-10	8.26171e-09	Sspn
261.046	1.73605	0.27979	6.20484	5.47537e-10	8.47366e-09	Rtkn2
5540.67	0.414475	0.0668413	6.20089	5.6146e-10	8.68398e-09	Tmed10
256.762	0.995903	0.160647	6.19934	5.67016e-10	8.76471e-09	Eml3
61.7781	2.2906	0.369524	6.19878	5.69033e-10	8.7861e-09	Nlrp3
1199.96	0.633771	0.102241	6.19877	5.69073e-10	8.7861e-09	Nln
10.6573	21.4964	3.46884	6.19701	5.75465e-10	8.87428e-09	Ighv1-66
219.058	1.36373	0.220336	6.1893	6.04325e-10	9.30831e-09	Grap
4717.78	1.14843	0.185664	6.18553	6.1894e-10	9.51096e-09	Il33
141.122	1.88989	0.305636	6.18346	6.27115e-10	9.6309e-09	Cd59a
139.896	1.84858	0.298972	6.1831	6.28545e-10	9.64718e-09	Hmgb2
36.4746	3.15715	0.510701	6.18201	6.32924e-10	9.70869e-09	Loxl2
1428.67	0.629826	0.101911	6.18019	6.40262e-10	9.81546e-09	Hacd2
71.283	1.30789	0.211661	6.17919	6.44331e-10	9.87204e-09	Vsig10
160.189	1.32015	0.213689	6.17791	6.49556e-10	9.94625e-09	Galm
40.7318	2.08776	0.337957	6.17759	6.50894e-10	9.94922e-09	Ugt1a6a
1152.79	0.541153	0.0875991	6.1776	6.50819e-10	9.94922e-09	Smad5
401.611	0.699195	0.11324	6.17443	6.64023e-10	1.0138e-08	Pacc1
42.2519	4.97388	0.805626	6.17394	6.66095e-10	1.01518e-08	Cd69
149.037	1.1522	0.186623	6.17395	6.66026e-10	1.01518e-08	Chst3
229.047	1.27708	0.206978	6.17014	6.82307e-10	1.03868e-08	Dcxr
102.137	1.40478	0.22771	6.16915	6.86568e-10	1.04455e-08	H4c9
159.359	1.12427	0.182262	6.16839	6.89881e-10	1.04821e-08	Cnksr3
302.517	1.7721	0.287295	6.16823	6.90578e-10	1.04821e-08	Colec12
2416.33	0.590044	0.0956848	6.16654	6.98014e-10	1.05765e-08	Atp6v0a2
964.561	0.957281	0.155331	6.16286	7.14415e-10	1.08062e-08	Pou2f2
1001.03	1.08889	0.1767	6.16238	7.16604e-10	1.0833e-08	Gpr34
88.011	1.59662	0.259294	6.15756	7.38759e-10	1.11614e-08	Ggt5
494.344	1.13125	0.183755	6.15629	7.44703e-10	1.12447e-08	Uaca
23.84	3.71741	0.604034	6.15431	7.54059e-10	1.13792e-08	Afp
92.1319	1.83764	0.298629	6.15358	7.57529e-10	1.14071e-08	Slc16a9
236.011	1.29409	0.210349	6.15213	7.64469e-10	1.14966e-08	Enpp1
1872.79	0.703776	0.114487	6.14721	7.88594e-10	1.18457e-08	Cat
52.6335	1.825	0.296929	6.14626	7.93291e-10	1.19094e-08	Slc35d2
717.006	0.667159	0.108575	6.14466	8.01341e-10	1.20164e-08	Pex2
47.5736	1.82502	0.297138	6.14198	8.14976e-10	1.22069e-08	Cdt1
69.8919	2.88159	0.46941	6.13876	8.31701e-10	1.24502e-08	S100a11
56.51	2.4007	0.391257	6.13585	8.47044e-10	1.26581e-08	Iqgap3
824.124	0.669535	0.109133	6.13502	8.51461e-10	1.27168e-08	Plod3
5643.22	0.619984	0.101101	6.1323	8.66177e-10	1.28997e-08	Psat1
3131.93	0.668399	0.109007	6.13171	8.69388e-10	1.29401e-08	Plxnb1
413.804	1.12396	0.183327	6.13089	8.739e-10	1.29998e-08	Zfp984
404.119	1.23233	0.201079	6.12857	8.867e-10	1.31827e-08	Slc22a4
172.161	1.48788	0.242835	6.12714	8.94706e-10	1.32741e-08	Gm38515
21.1368	4.93468	0.805385	6.12711	8.94882e-10	1.32741e-08	Lyz1
237.3	3.19752	0.521921	6.12645	8.98629e-10	1.33165e-08	Cxcl5
322.484	0.984595	0.160745	6.12518	9.05785e-10	1.34053e-08	Il6ra
25.7127	5.68578	0.928358	6.12455	9.09379e-10	1.34509e-08	9330175E14Rik
46.1438	2.57117	0.419956	6.12247	9.2133e-10	1.36199e-08	Gvin2
182.373	1.3174	0.215244	6.1205	9.32817e-10	1.37819e-08	Tubb6
214.763	1.37184	0.224318	6.11561	9.61904e-10	1.41875e-08	Zfp991
91.4688	2.19053	0.358649	6.10771	1.01072e-09	1.48655e-08	Tlr9
70.3542	3.61526	0.592004	6.10681	1.01643e-09	1.49382e-08	Mlkl
4660.96	0.892448	0.146143	6.10666	1.01738e-09	1.49382e-08	Tpt1
167.81	1.2911	0.211422	6.10672	1.01701e-09	1.49382e-08	Arhgap19
906.697	0.698744	0.114449	6.10528	1.02621e-09	1.50594e-08	Gm6485
1631.92	0.62062	0.101696	6.10269	1.04296e-09	1.52965e-08	Igsf11
211.343	1.34406	0.220401	6.09824	1.07246e-09	1.57203e-08	Niban1
46.455	6.66531	1.09304	6.09796	1.07433e-09	1.57301e-08	Ctse
222.446	2.73069	0.448026	6.09494	1.09476e-09	1.60112e-08	Hk3
64.9829	2.70115	0.443481	6.0908	1.12349e-09	1.6413e-08	Itk
45.9101	2.60435	0.427603	6.09058	1.12499e-09	1.64257e-08	Gm13391
42.2556	2.13381	0.350475	6.08833	1.14091e-09	1.66396e-08	Rad51b
3271.17	0.619785	0.101847	6.08545	1.16167e-09	1.69139e-08	Tjp1
196.937	1.42677	0.234471	6.08506	1.16445e-09	1.6945e-08	Cenpj
1298.88	0.772198	0.126996	6.08049	1.19817e-09	1.74065e-08	Rpl10a
71.1253	2.16671	0.356516	6.07744	1.22113e-09	1.77202e-08	Tlr6
106.753	1.8147	0.298822	6.07286	1.25652e-09	1.82035e-08	Gpr157
883.031	0.86062	0.141764	6.07078	1.27293e-09	1.84208e-08	Olfml1
864.555	0.678092	0.111706	6.07036	1.27627e-09	1.84486e-08	Slc9a9
1069.19	0.854262	0.140733	6.07009	1.27838e-09	1.84689e-08	Plekho1
140.174	1.67906	0.276624	6.06985	1.28034e-09	1.84869e-08	Pqlc3
123.858	2.24553	0.369981	6.06931	1.28458e-09	1.85379e-08	Mamdc2
64.6079	1.6009	0.2638	6.0686	1.29033e-09	1.86105e-08	Galnt12
48.8381	2.75604	0.45425	6.06724	1.30125e-09	1.87571e-08	Gvin1
75.5209	2.3548	0.388128	6.06708	1.30257e-09	1.87571e-08	Tbc1d10c
532.017	1.2453	0.205265	6.0668	1.30486e-09	1.87786e-08	Hpgd
305.786	1.03696	0.170978	6.06487	1.32059e-09	1.89945e-08	Rhpn2
31.0823	2.39251	0.394548	6.06394	1.32828e-09	1.90841e-08	Abcg3
264.515	2.48527	0.409841	6.06399	1.32789e-09	1.90841e-08	Pim1
58.4187	2.86094	0.472461	6.0554	1.40073e-09	2.00917e-08	Ptx3
37.0472	3.5756	0.590524	6.05496	1.40457e-09	2.01357e-08	Dyrk4
51.9867	2.01775	0.333329	6.05331	1.41904e-09	2.0332e-08	Hlx
445.593	0.706939	0.116796	6.05275	1.4239e-09	2.03793e-08	Sema4c
795.963	0.577548	0.0954637	6.04992	1.44921e-09	2.07187e-08	Aldh4a1
1472.14	0.840314	0.138913	6.04922	1.45549e-09	2.07971e-08	Rbpj
1246.85	0.581294	0.0961047	6.04854	1.46163e-09	2.08734e-08	Fam53b
35.5581	2.27268	0.375812	6.0474	1.47201e-09	2.09987e-08	Gmfg
465.929	3.14994	0.520887	6.04727	1.47323e-09	2.10046e-08	Kcne1l
265.654	4.47611	0.74043	6.04528	1.4915e-09	2.12535e-08	Ecrg4
865.472	0.717251	0.118658	6.04468	1.49708e-09	2.13213e-08	Man1c1
1159.14	0.992044	0.164257	6.03958	1.54512e-09	2.19814e-08	Vat1
24.3744	4.15839	0.688577	6.03911	1.54965e-09	2.20337e-08	Tnfrsf11b
2982.01	0.381822	0.0632268	6.03893	1.5514e-09	2.20348e-08	Herpud2
1391.98	0.55403	0.0917453	6.03878	1.55282e-09	2.2043e-08	Daglb
37.8331	3.67004	0.607824	6.03799	1.56045e-09	2.21152e-08	Msr1
1635.86	0.73413	0.121584	6.03805	1.55988e-09	2.21152e-08	Lhfpl2
2456.42	1.11786	0.185339	6.03143	1.62516e-09	2.30197e-08	S100a16
62.16	2.34062	0.388128	6.03054	1.63412e-09	2.3134e-08	Olfr111
1130.74	0.836163	0.1387	6.02856	1.65431e-09	2.33945e-08	Atf5
494.061	0.632946	0.105012	6.02735	1.66668e-09	2.35567e-08	Alg14
668.608	0.970396	0.161041	6.02578	1.68293e-09	2.37734e-08	Skap2
29.826	4.05931	0.673941	6.02324	1.70957e-09	2.41367e-08	Clec2i
1344.32	0.976313	0.162103	6.02278	1.71441e-09	2.41789e-08	Evi2a
1361.71	0.520182	0.0863705	6.02268	1.71551e-09	2.41813e-08	Hsdl2
402.769	1.28388	0.213259	6.02028	1.74112e-09	2.45157e-08	Stab1
95.8648	2.2659	0.376669	6.01562	1.79201e-09	2.51916e-08	Unc13d
436.447	0.815884	0.135657	6.01431	1.8066e-09	2.53693e-08	Pax6
35.9244	3.52555	0.586486	6.01131	1.84024e-09	2.58176e-08	Kcnn4
427.477	1.61164	0.268103	6.01129	1.84051e-09	2.58176e-08	Sla
873.777	1.04382	0.173647	6.01115	1.84213e-09	2.58264e-08	Amotl1
28.7844	2.60452	0.433494	6.00819	1.87602e-09	2.62734e-08	4930556M19Rik
292.648	1.03388	0.172097	6.00756	1.88342e-09	2.63628e-08	Lrrc3
101.123	1.50072	0.249918	6.00487	1.9148e-09	2.67589e-08	Ang
1094.84	0.603005	0.100475	6.00153	1.95461e-09	2.72569e-08	Gnai3
59.4187	5.12082	0.854047	5.99595	2.02302e-09	2.81506e-08	Nkg7
395.061	0.821566	0.137025	5.99572	2.02587e-09	2.81753e-08	Cd302
559.511	1.361	0.227095	5.9931	2.0588e-09	2.8618e-08	Palld
2856.27	0.482077	0.0804443	5.99268	2.06415e-09	2.86771e-08	Ddhd1
1291.14	1.10531	0.184448	5.99254	2.06587e-09	2.86856e-08	Cmpk2
22.7854	5.95632	0.994606	5.98862	2.11627e-09	2.93542e-08	Csprs
76.7051	1.44799	0.241916	5.98552	2.157e-09	2.98874e-08	Gpr160
131.311	1.04681	0.174894	5.98538	2.15884e-09	2.9897e-08	Pik3r6
71.1525	5.15309	0.861227	5.98343	2.18489e-09	3.02417e-08	Ccr2
65.5065	2.77144	0.463394	5.98075	2.22111e-09	3.06617e-08	Cyp4f18
153.404	1.31127	0.21927	5.98015	2.22936e-09	3.0743e-08	Gm9009
31.317	3.90795	0.653542	5.97964	2.23634e-09	3.08067e-08	Cd244a
730.996	0.861737	0.144111	5.97968	2.23581e-09	3.08067e-08	Resf1
308.703	1.04791	0.175253	5.97942	2.23935e-09	3.08319e-08	Bcar3
31.841	2.28057	0.381458	5.97856	2.25118e-09	3.09621e-08	Gm11787
2691.87	0.658441	0.110142	5.97809	2.2577e-09	3.10354e-08	Galnt1
108.007	1.17556	0.196693	5.97663	2.27802e-09	3.12817e-08	Frem2
49.5695	5.22358	0.874231	5.97506	2.30008e-09	3.15348e-08	Serpina3i
43.9871	2.43151	0.406969	5.97467	2.30557e-09	3.15935e-08	Itprip
26.0485	3.80248	0.636513	5.97392	2.31619e-09	3.17223e-08	Gm52546
337.135	1.01456	0.169844	5.97348	2.32241e-09	3.17908e-08	Tfeb
24.9746	4.28521	0.717382	5.97339	2.32369e-09	3.17917e-08	Soat2
8357.68	0.570302	0.0954857	5.97264	2.3344e-09	3.19046e-08	H3f3b
47.3113	4.1485	0.694826	5.97056	2.36444e-09	3.22983e-08	Cd28
105.113	1.74684	0.2926	5.97006	2.37166e-09	3.238e-08	4930523C07Rik
86.3132	1.78721	0.299408	5.96915	2.38489e-09	3.25436e-08	BC035044
5819.2	0.452746	0.0758803	5.96658	2.42272e-09	3.30253e-08	Tgoln1
129.813	1.24313	0.208442	5.9639	2.46284e-09	3.35196e-08	Pter
1240.45	0.820328	0.137626	5.96056	2.51375e-09	3.41412e-08	Plat
52.9759	2.23517	0.375067	5.95939	2.53178e-09	3.43681e-08	Lpo
55.2864	4.74875	0.796912	5.95894	2.53878e-09	3.44274e-08	Il18r1
140.072	1.77359	0.297677	5.9581	2.55186e-09	3.45867e-08	BC064078
1923.53	0.521671	0.0875899	5.95583	2.58752e-09	3.50336e-08	Cebpg
214.15	2.08181	0.349701	5.95312	2.63079e-09	3.55457e-08	Col1a1
159.475	1.55308	0.260937	5.95193	2.64993e-09	3.57858e-08	Mocos
54.3258	2.36	0.396615	5.95036	2.67548e-09	3.6112e-08	Zfp992
245.941	0.935584	0.157342	5.94617	2.74492e-09	3.69728e-08	Rnf122
368.724	0.605917	0.101941	5.94382	2.78451e-09	3.74867e-08	Arsk
848.196	0.554244	0.0933134	5.9396	2.85717e-09	3.84252e-08	Pcgf5
83.0685	2.15262	0.362581	5.93695	2.90371e-09	3.90108e-08	Itih2
95.0658	3.53024	0.594878	5.93439	2.94941e-09	3.95812e-08	AB124611
131.424	1.35825	0.228881	5.93432	2.95072e-09	3.95812e-08	Abcc3
2525.41	0.649926	0.109533	5.9336	2.96371e-09	3.97146e-08	Fmnl2
142.042	1.60245	0.270109	5.93259	2.98196e-09	3.99386e-08	Plac9a
353.062	1.61605	0.272558	5.92918	3.04452e-09	4.07461e-08	Nod1
242.383	1.10241	0.185931	5.92913	3.04537e-09	4.07461e-08	Gas1
1525.7	0.828095	0.139891	5.91956	3.22813e-09	4.31028e-08	Cyp2d22
51.4351	2.02568	0.342353	5.91693	3.28014e-09	4.37621e-08	Pla1a
1981.89	0.423558	0.0716003	5.91559	3.30683e-09	4.4086e-08	Snapin
246.129	0.926339	0.156648	5.9135	3.34923e-09	4.46285e-08	Tmem179b
878.017	13.1481	2.22376	5.91255	3.3685e-09	4.48623e-08	Igkv13-84
16.0398	23.2119	3.92655	5.91154	3.38931e-09	4.51165e-08	Igkv4-86
114.843	1.86687	0.31581	5.91139	3.39243e-09	4.51349e-08	Bdh2
40.4264	8.41333	1.4234	5.91071	3.4064e-09	4.52867e-08	Il12b
316.059	1.12272	0.190075	5.90675	3.48921e-09	4.63044e-08	Hhip
887.389	0.536534	0.0908737	5.90418	3.54408e-09	4.69847e-08	Btbd7
322.556	1.08631	0.184069	5.90167	3.59844e-09	4.76812e-08	Filip1l
954.548	0.967479	0.163937	5.90155	3.60107e-09	4.76918e-08	Lcat
1112.07	1.33568	0.226404	5.89954	3.64519e-09	4.82026e-08	Litaf
139.779	0.968315	0.164172	5.89817	3.67564e-09	4.8556e-08	H2af-ps2
46.6961	4.86586	0.825004	5.89799	3.67962e-09	4.8584e-08	Sfrp5
1421.67	0.568233	0.0963798	5.89576	3.72955e-09	4.91437e-08	Rhoq
108.837	2.83112	0.480363	5.89372	3.77597e-09	4.96802e-08	Trac
67.6278	4.0973	0.695485	5.89128	3.83208e-09	5.03675e-08	Trbc2
9744.15	0.875312	0.148601	5.89036	3.85348e-09	5.06233e-08	Kcnj10
942.595	1.19806	0.203408	5.88994	3.86345e-09	5.07287e-08	Spata13
205.145	0.935413	0.158891	5.88715	3.92907e-09	5.15643e-08	Lama4
2190.68	0.420526	0.0714393	5.88648	3.94516e-09	5.17495e-08	Sidt2
47.9169	3.93316	0.668364	5.88476	3.98624e-09	5.2262e-08	Cd6
1284.93	0.725265	0.123253	5.88436	3.99593e-09	5.23628e-08	Rgma
954.801	0.552874	0.0939677	5.88366	4.01291e-09	5.25325e-08	Dram2
1402.59	0.925528	0.157314	5.88333	4.02101e-09	5.2612e-08	Cdk5rap2
334.393	1.34218	0.228209	5.88137	4.06875e-09	5.321e-08	Synpo2
192.383	1.00229	0.170472	5.87953	4.11439e-09	5.37799e-08	Cdc14a
109.139	1.36853	0.232914	5.87569	4.2109e-09	5.49362e-08	Gstt3
62.0842	2.39088	0.406912	5.87567	4.21128e-09	5.49362e-08	Ip6k3
61.3978	2.65357	0.451681	5.87488	4.23147e-09	5.5172e-08	Gimap9
409.833	0.711331	0.121088	5.87448	4.24182e-09	5.52793e-08	St3gal6
57.1742	1.79327	0.305294	5.8739	4.25648e-09	5.54426e-08	Oas1c
203.798	0.918795	0.156441	5.87311	4.27698e-09	5.56818e-08	0610040J01Rik
52.3045	22.3569	3.80754	5.87175	4.3122e-09	5.61124e-08	Igkv4-91
1739.42	0.704376	0.120035	5.86808	4.40877e-09	5.72913e-08	Megf10
55.3081	1.84323	0.314155	5.86726	4.43048e-09	5.75366e-08	Fhl3
604.861	0.937065	0.159811	5.8636	4.52944e-09	5.87926e-08	Mrps6
28.5753	2.30882	0.394077	5.85879	4.66265e-09	6.04314e-08	Ltbp2
191.43	1.04469	0.178416	5.8554	4.75866e-09	6.16146e-08	Aass
5780.84	0.865996	0.14806	5.84895	4.94692e-09	6.39567e-08	Rplp0
51.2009	1.68889	0.288963	5.84467	5.07574e-09	6.546e-08	Map3k8
816.609	0.801426	0.13715	5.84344	5.11329e-09	6.59117e-08	St6gal1
31.6627	2.09923	0.35926	5.84322	5.12011e-09	6.59669e-08	4930550C14Rik
1231.33	0.712683	0.121985	5.84238	5.14598e-09	6.62676e-08	Cbfb
72.7849	1.8552	0.317648	5.84043	5.20655e-09	6.69483e-08	Slc16a3
43.1312	2.66239	0.455891	5.83997	5.22098e-09	6.71008e-08	Glrp1
146.123	2.34912	0.40255	5.83559	5.36001e-09	6.88537e-08	Gimap8
1870.17	0.956698	0.163952	5.83523	5.37168e-09	6.88679e-08	Ier5
1174.07	0.67503	0.115678	5.83543	5.3652e-09	6.88679e-08	Ddx21
87.3806	1.66767	0.285939	5.83224	5.46896e-09	7.00118e-08	Klc3
2845.14	0.697428	0.119697	5.82661	5.65659e-09	7.23073e-08	Gng12
6780.39	0.785867	0.134919	5.82471	5.72112e-09	7.30964e-08	Serpine2
640.021	0.68263	0.117215	5.82376	5.75367e-09	7.34762e-08	Adhfe1
62.6317	2.45679	0.422211	5.81886	5.92489e-09	7.55888e-08	Tlr12
295.173	0.890158	0.153003	5.81793	5.95818e-09	7.59762e-08	BC034090
415.102	1.74572	0.300086	5.81741	5.97658e-09	7.61736e-08	Mgp
110.764	6.63434	1.14055	5.81681	5.99796e-09	7.64088e-08	Serpina3f
573.504	0.930292	0.159956	5.81592	6.03004e-09	7.67425e-08	Naga
3810.56	0.620703	0.106758	5.81409	6.09641e-09	7.75494e-08	Rap1b
44.5821	6.67871	1.14876	5.81387	6.10459e-09	7.76155e-08	Mzb1
287.56	0.96071	0.165315	5.8114	6.19511e-09	7.87281e-08	Pafah2
850.576	0.63088	0.108578	5.81041	6.23207e-09	7.90821e-08	Hadhb
1025.22	0.711719	0.122492	5.81032	6.23527e-09	7.90843e-08	Ddit3
2361.3	0.417505	0.0718675	5.80937	6.27101e-09	7.94989e-08	Nek9
186.232	1.22619	0.211098	5.80864	6.29818e-09	7.98045e-08	Nudt7
47.346	3.08311	0.531037	5.80582	6.40518e-09	8.09243e-08	Card11
228.616	0.887917	0.152972	5.80446	6.45733e-09	8.15042e-08	Mtfr1
31.0775	4.01004	0.690866	5.80437	6.461e-09	8.15111e-08	Cxcr3
1199.62	0.561384	0.0967851	5.80031	6.61906e-09	8.33439e-08	Sp1
28.7887	5.33494	0.919894	5.79952	6.65068e-09	8.35818e-08	Gm7609
28.8879	4.55736	0.786012	5.79808	6.70795e-09	8.42597e-08	Cd96
477.702	0.953504	0.164465	5.7976	6.7272e-09	8.44202e-08	Hsd3b7
7.02947	19.8255	3.41969	5.79746	6.73263e-09	8.44288e-08	Trav16n
1122.3	1.01014	0.17424	5.79742	6.73436e-09	8.44288e-08	Sorbs3
351.675	2.27019	0.391668	5.79621	6.78303e-09	8.49165e-08	Bmp6
49.9699	2.26938	0.391644	5.79449	6.85282e-09	8.56669e-08	Tcaf2
132.093	1.54576	0.26728	5.7833	7.32506e-09	9.15264e-08	Cdkn2c
227.861	1.70752	0.295299	5.78235	7.36627e-09	9.19973e-08	Gm13293
369.731	1.01671	0.175887	5.78045	7.45033e-09	9.2958e-08	Ehd2
52.5603	5.31504	0.919502	5.78035	7.45451e-09	9.29657e-08	Sh2d2a
53805.9	0.565187	0.0978596	5.77549	7.67287e-09	9.55974e-08	Psap
1274.95	0.794572	0.137587	5.77506	7.69276e-09	9.57995e-08	Arhgap31
1213.64	0.594599	0.103016	5.7719	7.83811e-09	9.74699e-08	Gba
123.182	1.78985	0.310115	5.77158	7.8533e-09	9.75963e-08	Cspg4b
241.696	1.76097	0.305288	5.76821	8.01164e-09	9.94381e-08	Cnn2
789.162	0.655005	0.113585	5.76664	8.08695e-09	1.00277e-07	Rnf31
111.23	1.59651	0.277018	5.76321	8.25304e-09	1.02288e-07	Anpep
1467.18	0.651732	0.113246	5.75504	8.66231e-09	1.07259e-07	Vamp3
113.42	1.54547	0.268562	5.75463	8.68321e-09	1.07416e-07	H4c8
204.118	1.08638	0.18897	5.74897	8.97893e-09	1.10916e-07	Ephb4
481.003	0.714862	0.124376	5.7476	9.05199e-09	1.1166e-07	Mcm4
17.6305	3.88543	0.676483	5.74357	9.2701e-09	1.14027e-07	Gm31340
533.16	0.941593	0.164	5.74142	9.38859e-09	1.15375e-07	Cavin3
314.225	1.22384	0.213169	5.74117	9.40258e-09	1.15493e-07	Bicc1
1010.59	0.672948	0.117223	5.74073	9.42698e-09	1.15683e-07	Edem2
2927.51	0.381639	0.0665301	5.73634	9.67443e-09	1.18497e-07	Ppp2r5a
37.8627	2.19317	0.382386	5.73549	9.72305e-09	1.19037e-07	Igf2bp2
182.972	1.36447	0.237919	5.735	9.75115e-09	1.19325e-07	Tagap
29.9915	2.84517	0.496248	5.73336	9.84606e-09	1.20317e-07	Serpina3h
139.024	1.225	0.213674	5.73304	9.86439e-09	1.20484e-07	Ier3
656.303	0.706179	0.123225	5.73081	9.99543e-09	1.2197e-07	Dusp16
123.217	1.76306	0.307719	5.72945	1.00754e-08	1.22889e-07	Il3ra
179.281	2.0632	0.36016	5.72857	1.01281e-08	1.23474e-07	Fbln5
174.348	3.28253	0.573326	5.72541	1.03182e-08	1.25556e-07	H2-Oa
1365.64	0.810579	0.141622	5.72353	1.04334e-08	1.269e-07	Samd4
36.6282	1.88628	0.329743	5.72047	1.06232e-08	1.29106e-07	Echdc3
611.592	0.80893	0.14141	5.72044	1.06247e-08	1.29106e-07	Zbtb7b
263.455	4.03624	0.705602	5.72028	1.06346e-08	1.29166e-07	Fmod
212.183	1.21647	0.212731	5.71833	1.07578e-08	1.30601e-07	Card9
1196.29	0.746474	0.130687	5.71192	1.1171e-08	1.35377e-07	Ptprf
47.2996	4.27442	0.748385	5.71152	1.11969e-08	1.35616e-07	Clec12a
3877.45	0.441353	0.0772765	5.71135	1.12084e-08	1.35693e-07	Ssr1
1531.47	0.453082	0.0793608	5.70913	1.13553e-08	1.3728e-07	Cdk4
3469.93	0.326058	0.0571179	5.70851	1.13972e-08	1.37723e-07	Eprs
1190.41	2.76523	0.484498	5.70741	1.14711e-08	1.38551e-07	Irf1
309.385	0.743496	0.13036	5.70339	1.17448e-08	1.41725e-07	Epb41l5
174.985	0.929715	0.163171	5.6978	1.21365e-08	1.46317e-07	Myc
679.489	0.668881	0.117405	5.69723	1.21768e-08	1.46667e-07	Jup
4490	0.772313	0.135629	5.69432	1.23862e-08	1.49121e-07	Ddah1
224.973	0.981468	0.172378	5.6937	1.24314e-08	1.49582e-07	Gm5089
1315.32	0.755859	0.132755	5.69364	1.2436e-08	1.49582e-07	Nde1
220.193	2.51216	0.441592	5.68887	1.2788e-08	1.53745e-07	Tnfrsf14
1908.41	0.814496	0.143248	5.6859	1.30122e-08	1.56369e-07	Btg1
780.578	0.664463	0.116951	5.68153	1.33495e-08	1.60274e-07	Ppfibp1
529.222	0.740625	0.130388	5.68015	1.34574e-08	1.61495e-07	Alpk1
31.9828	2.38143	0.419293	5.67964	1.34982e-08	1.61836e-07	Tnni2
101.668	1.47657	0.260069	5.67763	1.36577e-08	1.63673e-07	Gpr183
479.049	1.04179	0.183524	5.67661	1.37393e-08	1.64575e-07	Slc31a2
718.787	0.783717	0.138137	5.67349	1.39916e-08	1.67289e-07	Cntrl
2275.38	0.510237	0.0899394	5.67312	1.40218e-08	1.67574e-07	Rock1
1106.3	0.810418	0.142865	5.6726	1.40643e-08	1.68005e-07	Krcc1
270.572	0.922255	0.162589	5.67229	1.40899e-08	1.68234e-07	Fhod1
1568.99	0.5572	0.0982488	5.67131	1.41707e-08	1.69044e-07	Micu2
473.153	0.735749	0.129735	5.67116	1.4183e-08	1.69113e-07	Ptpn13
174.216	0.925926	0.163356	5.66816	1.4434e-08	1.71949e-07	Nedd1
36.6827	4.39421	0.775322	5.66759	1.44822e-08	1.72365e-07	BE692007
1627.61	0.570453	0.100663	5.66697	1.45342e-08	1.72748e-07	Abcd2
449.323	0.652204	0.115157	5.66359	1.48242e-08	1.76081e-07	Cyp20a1
1459.92	0.568084	0.100305	5.66354	1.48282e-08	1.76081e-07	Sh3kbp1
27.0638	3.10453	0.548226	5.66286	1.48867e-08	1.76696e-07	Scimp
347.428	1.1536	0.203761	5.66153	1.5003e-08	1.77995e-07	Sdf2l1
1895.06	0.781104	0.137989	5.66063	1.5082e-08	1.78852e-07	Pon2
1339.01	0.64688	0.114318	5.65858	1.52628e-08	1.80831e-07	Slc39a12
88.3782	1.27467	0.225489	5.65291	1.57753e-08	1.86733e-07	S1pr2
126.844	1.08539	0.192106	5.64995	1.60492e-08	1.89717e-07	Atp10d
1457.79	0.742253	0.131467	5.64591	1.64306e-08	1.94049e-07	Ogfr
1215.18	0.629732	0.111559	5.64484	1.65337e-08	1.95091e-07	Bmpr1b
86.4067	1.40334	0.248675	5.64325	1.66871e-08	1.96811e-07	9530082P21Rik
30.3129	2.7672	0.490377	5.64301	1.67103e-08	1.96996e-07	Gm13212
736.246	0.659178	0.116828	5.64231	1.67786e-08	1.97711e-07	Wipi1
555.002	0.89815	0.159195	5.64183	1.68254e-08	1.98084e-07	Pnpla2
36.8411	1.80323	0.31966	5.64107	1.68993e-08	1.98864e-07	Rhbdl2
1011.27	0.492489	0.0874416	5.6322	1.77923e-08	2.08901e-07	Etfa
86.4706	1.62912	0.289292	5.6314	1.78749e-08	2.09776e-07	Des
4567.22	0.455534	0.0808937	5.63127	1.78885e-08	2.09842e-07	Mbnl1
22.705	3.17611	0.564151	5.6299	1.80317e-08	2.11331e-07	Gm46224
2651.88	0.43183	0.0767141	5.62908	1.81169e-08	2.12139e-07	Adipor1
3102.84	0.463081	0.0822648	5.62915	1.81099e-08	2.12139e-07	Dag1
67.7873	1.36484	0.242468	5.62894	1.81326e-08	2.12227e-07	Irak3
1615.84	0.483589	0.0859257	5.62799	1.82322e-08	2.13202e-07	Llgl1
1691.93	0.708862	0.125991	5.62628	1.84135e-08	2.15226e-07	Apcdd1
290.661	0.662928	0.117926	5.62157	1.89227e-08	2.2088e-07	Bcl10
518.653	0.937351	0.166766	5.62076	1.90117e-08	2.2182e-07	Etv6
124.299	1.32683	0.236152	5.61854	1.92577e-08	2.24389e-07	Arhgef5
131.785	1.16361	0.207129	5.61783	1.93375e-08	2.25218e-07	Otx1
722.898	0.715465	0.127368	5.6173	1.93964e-08	2.258e-07	Irak2
774.693	0.721031	0.128372	5.61671	1.94631e-08	2.26277e-07	Plcb3
1792.28	0.436263	0.0776779	5.6163	1.95089e-08	2.26708e-07	Ryk
86415.2	0.479067	0.0853137	5.61537	1.96147e-08	2.27735e-07	Eef1a1
364.724	1.01763	0.181222	5.61539	1.96125e-08	2.27735e-07	Cast
9467.68	0.554946	0.0988956	5.61143	2.00658e-08	2.32765e-07	Tmbim6
65.0472	2.84566	0.507145	5.61114	2.00994e-08	2.33051e-07	Pla2g5
197.158	1.08956	0.1942	5.61049	2.0175e-08	2.33824e-07	Car5b
3102.45	0.522707	0.0931944	5.60878	2.03764e-08	2.36052e-07	Hadha
1068.33	0.518804	0.0925782	5.60395	2.09519e-08	2.42397e-07	Sgce
26.9052	3.68286	0.657387	5.60226	2.11575e-08	2.44667e-07	Gm7592
1412.3	0.632663	0.112967	5.60044	2.13812e-08	2.46925e-07	Lgals8
55.9223	1.77737	0.317369	5.60033	2.13947e-08	2.46972e-07	Prdm1
871.976	0.665519	0.11884	5.60015	2.14171e-08	2.47121e-07	Adgrl4
495.93	0.826657	0.147639	5.59917	2.15384e-08	2.48301e-07	Vav2
505.713	0.848862	0.151676	5.59654	2.18666e-08	2.51862e-07	Smim3
26.0371	3.57749	0.639331	5.59568	2.19759e-08	2.53009e-07	Cd27
5511.84	0.641645	0.114682	5.59498	2.20641e-08	2.538e-07	Slc44a1
165.348	1.18342	0.211526	5.59468	2.21033e-08	2.54139e-07	Naalad2
64.8869	1.50385	0.269117	5.5881	2.29561e-08	2.63582e-07	Muc1
13603.5	1.28597	0.230271	5.58459	2.34256e-08	2.68633e-07	Sparc
3656.64	0.354086	0.0634344	5.58193	2.37866e-08	2.72652e-07	Tmed2
5708.33	0.829093	0.148575	5.58029	2.40113e-08	2.74986e-07	Gpr37l1
670.907	1.02557	0.183827	5.57902	2.41878e-08	2.76764e-07	Parvg
83.036	1.33518	0.239674	5.57081	2.53555e-08	2.88984e-07	Hpn
1521.01	0.395244	0.0709987	5.56691	2.59291e-08	2.95005e-07	Pcyt1a
1054.32	0.690134	0.123987	5.56618	2.60377e-08	2.95983e-07	Twsg1
108.203	1.2929	0.232445	5.56217	2.66441e-08	3.02349e-07	Erbb2
53.2275	1.4269	0.256635	5.56005	2.69692e-08	3.05507e-07	Ly96
40.0345	2.05014	0.368809	5.55881	2.71628e-08	3.07565e-07	Adora3
185.637	0.983608	0.176961	5.55834	2.72354e-08	3.08254e-07	Rnf125
1987.29	0.722449	0.129987	5.55785	2.7312e-08	3.08853e-07	Ss18
1024.35	0.87148	0.156849	5.55617	2.75757e-08	3.11564e-07	Usp53
20.1666	4.63379	0.834274	5.55429	2.7875e-08	3.14537e-07	Kynu
44.8454	2.34862	0.422956	5.55287	2.81015e-08	3.16819e-07	Procr
4070.08	0.429202	0.0773376	5.54972	2.8613e-08	3.22168e-07	Mapre1
98.2899	3.28359	0.59171	5.54933	2.86774e-08	3.22754e-07	Spn
395.587	1.69435	0.305353	5.54882	2.8761e-08	3.23555e-07	Dab2
454.526	0.8548	0.154093	5.54728	2.90145e-08	3.26266e-07	Limd1
110.136	1.38207	0.249506	5.53922	3.03826e-08	3.41062e-07	Def6
129.901	1.3147	0.237358	5.53888	3.04405e-08	3.41565e-07	Gas2l3
854.994	0.612314	0.110577	5.53744	3.06925e-08	3.44096e-07	Gramd3
204.467	2.71458	0.490257	5.53706	3.07596e-08	3.44701e-07	Pcolce
32.9299	4.60928	0.832541	5.5364	3.08755e-08	3.45851e-07	Ctla4
30.4925	2.07096	0.374273	5.53328	3.1429e-08	3.51447e-07	Gm26797
435.059	1.0614	0.192043	5.52688	3.25974e-08	3.63732e-07	Cd38
5143.76	0.456992	0.0826895	5.52661	3.26484e-08	3.64007e-07	Ppt1
9087.41	7.01542	1.26956	5.52587	3.27852e-08	3.65359e-07	Igkc
1241.77	0.601222	0.108807	5.52559	3.28382e-08	3.65793e-07	4931406C07Rik
43.2987	2.66017	0.481462	5.5252	3.29106e-08	3.66443e-07	Sdc1
42.8383	5.69713	1.03129	5.52427	3.30864e-08	3.68244e-07	P2ry10
48.012	2.35853	0.427355	5.51891	3.41102e-08	3.78669e-07	Rspo1
408.259	0.924036	0.167539	5.51535	3.48089e-08	3.85931e-07	Fzd6
150.434	3.32658	0.603361	5.51342	3.51933e-08	3.90028e-07	Gbp11
282.46	0.946934	0.171893	5.50887	3.61143e-08	3.99556e-07	Celsr1
237.22	1.77043	0.321394	5.50861	3.61684e-08	3.99985e-07	Sfrp1
124.63	1.58961	0.288746	5.50521	3.6873e-08	4.07258e-07	Crip1
85.0861	4.88529	0.888478	5.49849	3.83052e-08	4.22362e-07	Acod1
88.4268	5.9327	1.07908	5.49795	3.84236e-08	4.23048e-07	Cxcl11
299.708	0.974661	0.177279	5.49791	3.84323e-08	4.23048e-07	Trip6
139.744	1.09452	0.199106	5.49715	3.85972e-08	4.24683e-07	Htra3
3761.25	0.385497	0.0701353	5.49648	3.87439e-08	4.26118e-07	Arf4
768.249	0.866234	0.157607	5.49615	3.88172e-08	4.26743e-07	Plin3
791.615	0.439259	0.0799361	5.49512	3.90437e-08	4.29053e-07	Abhd5
42.0313	2.64279	0.481275	5.49123	3.99152e-08	4.38445e-07	Tmem140
16.3702	20.9248	3.81088	5.49079	4.00131e-08	4.39335e-07	Ighv10-1
7794.64	0.655922	0.119502	5.48881	4.04657e-08	4.43744e-07	Trp53inp2
611.144	0.819611	0.149411	5.48559	4.12081e-08	4.51696e-07	Kank1
1599.74	0.499061	0.09098	5.4854	4.12543e-08	4.51822e-07	Entpd5
134.596	1.73727	0.316825	5.48337	4.17309e-08	4.56658e-07	Hspb1
19.5542	3.71769	0.678413	5.47998	4.25364e-08	4.64692e-07	Pou4f1
44.7013	2.68835	0.491528	5.46938	4.51609e-08	4.92128e-07	Cryba4
835.292	0.547933	0.10022	5.46731	4.56925e-08	4.97505e-07	Mylip
2251.75	0.58513	0.107038	5.46658	4.588e-08	4.99338e-07	Adk
455.95	0.652501	0.119366	5.46641	4.59242e-08	4.9961e-07	Lmf2
17606.5	0.620612	0.113607	5.46278	4.68739e-08	5.09729e-07	Scg3
114.204	1.04705	0.191711	5.4616	4.71872e-08	5.12923e-07	Mtbp
59.2369	1.56446	0.286455	5.46146	4.72246e-08	5.12997e-07	Spag8
703.315	1.16351	0.213055	5.46109	4.73228e-08	5.13753e-07	Mmp14
95.2029	0.950636	0.174117	5.45976	4.76789e-08	5.17405e-07	Ctsk
441.46	0.775506	0.142189	5.45406	4.9232e-08	5.3337e-07	Lims2
23.5289	3.47408	0.637191	5.45218	4.97559e-08	5.38822e-07	Gm12474
364.464	0.822549	0.150961	5.44876	5.07213e-08	5.49049e-07	Cyp4f14
167.896	1.90363	0.349388	5.44847	5.08058e-08	5.49735e-07	Col18a1
25.0769	3.39291	0.622976	5.4463	5.14274e-08	5.56231e-07	Batf
145.932	1.44758	0.265879	5.44451	5.19488e-08	5.61637e-07	Serpind1
95.6841	1.3499	0.247972	5.44376	5.21686e-08	5.6378e-07	Sinhcaf
25.59	5.66904	1.04158	5.44276	5.24614e-08	5.66474e-07	Gpr132
24.3205	3.4549	0.635034	5.44049	5.31332e-08	5.73254e-07	Tmem221
132.066	1.38553	0.254711	5.43962	5.33931e-08	5.75582e-07	Casp7
1254.65	0.583059	0.107205	5.43874	5.36596e-08	5.77977e-07	Maob
460.045	1.17043	0.215296	5.4364	5.43671e-08	5.85356e-07	Pml
339.869	1.01646	0.186995	5.43577	5.45607e-08	5.87198e-07	Ddah2
653.141	0.540841	0.0994997	5.4356	5.46126e-08	5.87514e-07	Smad1
643.171	0.474989	0.087392	5.43515	5.475e-08	5.88748e-07	Ccdc90b
769.694	0.734383	0.135155	5.43365	5.52135e-08	5.93488e-07	Csk
41.1843	2.47476	0.455522	5.43279	5.54788e-08	5.95783e-07	Gtse1
11.3289	18.3004	3.36943	5.4313	5.59455e-08	6.00367e-07	Igkv1-122
38.2516	4.32852	0.797098	5.43034	5.62453e-08	6.03335e-07	Il18rap
1207.99	0.479803	0.088365	5.42978	5.64238e-08	6.05001e-07	Mcur1
61.8807	5.48254	1.00992	5.42868	5.67728e-08	6.08494e-07	Plac8
428.403	1.96247	0.361515	5.42846	5.68416e-08	6.08644e-07	Tapbpl
2243.2	2.63443	0.485314	5.4283	5.68947e-08	6.08644e-07	Ighm
252.375	1.4029	0.258438	5.42837	5.68718e-08	6.08644e-07	Fbln1
538.392	0.783849	0.144422	5.42747	5.71573e-08	6.11107e-07	Glb1
728.819	1.01904	0.187781	5.42676	5.73849e-08	6.13289e-07	Tns2
71.3548	1.95361	0.360093	5.42528	5.78624e-08	6.17886e-07	Bmp4
2682.92	0.471198	0.0869125	5.42153	5.9092e-08	6.305e-07	Gm6139
1214.55	0.513562	0.0947673	5.41919	5.98694e-08	6.38534e-07	Lix1l
484.906	1.12395	0.207415	5.41886	5.99814e-08	6.39466e-07	Phlda3
726.067	1.24471	0.229786	5.41684	6.06622e-08	6.45927e-07	Zic2
1342.83	0.632395	0.11679	5.41478	6.13626e-08	6.52325e-07	Ston2
2783.64	0.489857	0.0904998	5.4128	6.20465e-08	6.59326e-07	Nek7
20.5031	2.76435	0.510828	5.41151	6.24949e-08	6.63011e-07	Hcst
4272.46	0.823838	0.152286	5.40982	6.30896e-08	6.69047e-07	Mfap3l
49.7165	2.85329	0.52745	5.40959	6.31685e-08	6.69612e-07	Cdk1
101.357	1.24	0.229284	5.40815	6.36791e-08	6.74476e-07	Chek2
127.327	1.07376	0.198542	5.40822	6.36552e-08	6.74476e-07	Tmem220
3505.99	0.481821	0.0890978	5.40778	6.38122e-08	6.75612e-07	Dek
405.658	1.39924	0.258762	5.40743	6.39354e-08	6.76641e-07	Col27a1
522.441	0.651271	0.120488	5.40529	6.47043e-08	6.84223e-07	Snx9
4746.98	0.536396	0.0992429	5.40488	6.48525e-08	6.85513e-07	Capns1
736.447	0.817419	0.15125	5.40441	6.50213e-08	6.87018e-07	Arhgap29
17.7361	4.31469	0.798377	5.40433	6.50504e-08	6.87048e-07	H2-Q1
586.48	0.83898	0.155252	5.404	6.51694e-08	6.88025e-07	Nes
975.697	1.12702	0.208595	5.4029	6.55712e-08	6.91987e-07	Galnt6
1159.84	0.833791	0.154349	5.402	6.59024e-08	6.9492e-07	Gab1
454.368	0.706442	0.130825	5.39991	6.66753e-08	7.02786e-07	Ern1
19.0166	2.24665	0.416223	5.3977	6.7499e-08	7.1118e-07	Epx
133.626	2.26097	0.418884	5.3976	6.7539e-08	7.11314e-07	Lck
43.3438	2.5175	0.466736	5.39385	6.89652e-08	7.25163e-07	Mia
40.0155	1.88977	0.350362	5.39376	6.89972e-08	7.25207e-07	Cd1d1
4652.14	0.682449	0.126541	5.39311	6.92496e-08	7.27567e-07	Rnf13
33.2513	3.38287	0.627327	5.39251	6.94805e-08	7.29699e-07	Cd79b
625.343	0.755645	0.140174	5.39075	7.01644e-08	7.35696e-07	Eng
1375.39	0.504749	0.0936626	5.38902	7.08426e-08	7.4221e-07	Igbp1
60.914	5.88523	1.09225	5.38819	7.11707e-08	7.45349e-07	Ccl8
298.693	1.06273	0.197245	5.38785	7.13064e-08	7.46471e-07	LOC118568032
54.7045	2.86508	0.53198	5.38569	7.21671e-08	7.54571e-07	Pclaf
181.683	3.22975	0.599776	5.38494	7.24705e-08	7.5744e-07	Il12rb1
227.546	0.864881	0.160641	5.38395	7.28702e-08	7.61312e-07	Lsr
93.7532	1.92054	0.356844	5.38203	7.36492e-08	7.69143e-07	Tnfsf13b
1803.92	0.860683	0.159925	5.38179	7.37492e-08	7.69879e-07	Itgav
618.033	1.40963	0.261955	5.3812	7.39911e-08	7.72095e-07	Tm4sf1
52.7701	1.48501	0.276074	5.37905	7.48802e-08	7.80748e-07	Prickle3
430.167	0.543358	0.101033	5.37803	7.53046e-08	7.84317e-07	Sh2b3
62.8864	3.66022	0.680761	5.37665	7.58825e-08	7.8962e-07	Ltb
3934.39	0.358883	0.0667545	5.37617	7.60872e-08	7.91435e-07	Actn4
621.58	0.902708	0.167919	5.37586	7.62165e-08	7.92463e-07	Ampd3
72.9521	1.57989	0.294087	5.37217	7.77951e-08	8.07089e-07	Cd80
99.874	1.35242	0.251807	5.37088	7.83553e-08	8.12434e-07	Zic5
1028.11	0.785646	0.146312	5.36966	7.88846e-08	8.17596e-07	Lipa
16294.4	0.454507	0.0846687	5.36807	7.95847e-08	8.24198e-07	Hsp90b1
83.7689	6.36591	1.18603	5.3674	7.98814e-08	8.26942e-07	Ccn5
373.516	0.927285	0.172776	5.36697	8.00687e-08	8.28552e-07	Lmnb1
175.703	1.45455	0.27107	5.36596	8.05198e-08	8.3256e-07	Ccdc114
871.928	1.78141	0.332371	5.3597	8.33622e-08	8.60925e-07	Myoc
358.946	0.817237	0.152544	5.35738	8.44351e-08	8.71316e-07	Vkorc1
153.891	1.71371	0.319917	5.35672	8.47459e-08	8.74177e-07	Col9a2
805.46	0.740476	0.138262	5.35558	8.52806e-08	8.79345e-07	2410006H16Rik
326.709	0.895074	0.167208	5.35307	8.6472e-08	8.90573e-07	Gm32164
42.549	1.61717	0.302117	5.3528	8.66015e-08	8.91554e-07	Trpm6
40.7375	2.63475	0.49223	5.35269	8.66578e-08	8.91782e-07	Pla2g2d
414.786	0.789463	0.147522	5.35151	8.72242e-08	8.97257e-07	Ghr
44.9589	2.0924	0.391223	5.34835	8.87576e-08	9.11566e-07	Avil
22.3793	4.93377	0.922495	5.34829	8.879e-08	9.11566e-07	Gm36043
892.628	1.00138	0.187322	5.34575	9.00423e-08	9.23332e-07	Spsb1
10.1341	7.07172	1.32294	5.34544	9.01984e-08	9.24569e-07	Gm7030
22.4187	3.36038	0.628707	5.3449	9.04648e-08	9.26572e-07	Ms4a14
2144.96	0.511434	0.0956883	5.34479	9.0521e-08	9.26783e-07	Ankfy1
254.349	0.857922	0.160556	5.34344	9.12012e-08	9.33381e-07	Galnt4
101.348	1.9491	0.364896	5.34152	9.21707e-08	9.42563e-07	Bace2
59.4138	5.90306	1.1056	5.33925	9.33337e-08	9.53708e-07	Plbd1
545.181	0.866661	0.162325	5.33904	9.34421e-08	9.54442e-07	Pdk4
70.3677	1.2817	0.240147	5.33715	9.44184e-08	9.63659e-07	LOC108167736
559.659	0.530234	0.0994022	5.33423	9.5951e-08	9.78535e-07	Hs1bp3
1182.19	0.564793	0.105903	5.33313	9.65317e-08	9.84073e-07	Rpl17
177.627	1.11311	0.208809	5.33075	9.78081e-08	9.96305e-07	Timeless
81.9815	1.69402	0.317834	5.32987	9.82844e-08	1.00038e-06	Tbx18
710.802	1.96643	0.369121	5.32733	9.96687e-08	1.01328e-06	Col9a3
100.784	1.85004	0.347853	5.31844	1.04658e-07	1.0607e-06	C530044C16Rik
33.2513	3.54809	0.667286	5.31719	1.05381e-07	1.06719e-06	Aoah
130.402	1.8996	0.357537	5.31302	1.07821e-07	1.09037e-06	Crybg1
1346.02	1.92106	0.36162	5.31237	1.08207e-07	1.09242e-06	Samhd1
347.979	0.955163	0.179813	5.31199	1.08435e-07	1.0943e-06	5033421B08Rik
159.817	1.54803	0.29152	5.31022	1.09494e-07	1.10412e-06	H2-K2
2438.85	0.416619	0.0784597	5.30997	1.09644e-07	1.10521e-06	Mbd2
853.53	0.815763	0.15368	5.30818	1.10726e-07	1.11525e-06	Pdgfrb
2116.13	0.430313	0.0810682	5.30804	1.10812e-07	1.1157e-06	Sec61a1
114.05	2.54974	0.480426	5.30724	1.11299e-07	1.12016e-06	Rdh5
75.9176	1.37992	0.260158	5.30415	1.13201e-07	1.13668e-06	Chst14
356.83	0.493689	0.0930827	5.30377	1.13438e-07	1.13861e-06	Pknox1
1799.2	0.639436	0.120577	5.30315	1.13824e-07	1.14205e-06	Lrp4
54.729	1.58039	0.29806	5.30226	1.14375e-07	1.14714e-06	Carmn
90.3861	2.09345	0.394915	5.30103	1.15152e-07	1.15449e-06	Adgrg6
205.079	1.30815	0.24683	5.29983	1.15912e-07	1.16121e-06	Spata6
3579.08	0.266345	0.0502601	5.29932	1.16232e-07	1.16353e-06	Ganab
248.194	1.34324	0.253485	5.29907	1.16393e-07	1.16455e-06	Rai14
27.9779	3.76604	0.710732	5.29882	1.16551e-07	1.16537e-06	Themis
2371.1	0.678629	0.12808	5.29847	1.16778e-07	1.1672e-06	Cald1
812.991	0.709491	0.133972	5.29583	1.18479e-07	1.18239e-06	Pla2g15
44.5488	1.76105	0.332643	5.29411	1.196e-07	1.19266e-06	Slc4a11
105.656	2.23093	0.421522	5.29257	1.2061e-07	1.20227e-06	Rrm2
26.1179	3.54498	0.669905	5.29176	1.21142e-07	1.20711e-06	LOC118568652
4552.64	1.10625	0.209118	5.29008	1.22261e-07	1.21501e-06	Erbin
273.253	1.117	0.211181	5.2893	1.22787e-07	1.21932e-06	Atp2a3
100.49	2.61831	0.495277	5.28655	1.24643e-07	1.2368e-06	Septin1
922.591	0.519714	0.0983132	5.28631	1.24807e-07	1.23796e-06	Coq10b
73.2382	1.38787	0.262713	5.28284	1.27199e-07	1.25977e-06	Wdr62
1329.26	0.750549	0.142078	5.28265	1.27325e-07	1.26054e-06	Fkbp9
2286.71	0.440084	0.0833125	5.28233	1.27551e-07	1.2623e-06	Mxi1
2007.12	0.483367	0.0915521	5.27969	1.29401e-07	1.27915e-06	Pacsin2
750.649	0.770371	0.145964	5.27783	1.30719e-07	1.2912e-06	Aldh1l2
125.124	1.06854	0.202528	5.27599	1.32044e-07	1.3038e-06	Dera
11753.9	0.58895	0.111673	5.27389	1.33562e-07	1.31778e-06	Pdia3
73.3853	1.37705	0.261171	5.27259	1.34511e-07	1.32614e-06	Liph
143.462	11.2034	2.12713	5.2669	1.38745e-07	1.36582e-06	Igkv17-127
31.2253	4.32912	0.822075	5.26609	1.39362e-07	1.37137e-06	Slco1a5
319.145	0.803372	0.152586	5.26505	1.40151e-07	1.37861e-06	Crybg3
1193.49	0.777716	0.147745	5.2639	1.41027e-07	1.38515e-06	Fuca1
2401.9	0.627907	0.119357	5.26074	1.43476e-07	1.40761e-06	Rassf2
17.6835	4.11075	0.78147	5.26027	1.43841e-07	1.41066e-06	Pkp3
794.571	0.754649	0.143508	5.2586	1.45158e-07	1.42197e-06	Rbms1
24.4378	3.00089	0.570663	5.2586	1.45157e-07	1.42197e-06	AU022793
19.8336	19.3852	3.68758	5.25691	1.46498e-07	1.43456e-06	Ighv4-1
133.944	1.95332	0.37164	5.25596	1.47256e-07	1.44143e-06	Cela1
163.211	0.923171	0.175664	5.25531	1.47775e-07	1.44371e-06	Zeb2os
6468.22	0.270246	0.0514495	5.25265	1.49927e-07	1.46331e-06	Pcbp2
1688.88	0.473781	0.0902209	5.25135	1.50992e-07	1.47303e-06	Cux1
86.8903	1.91148	0.364048	5.25062	1.51589e-07	1.4783e-06	Apol10b
1197.89	0.5496	0.104732	5.24768	1.54022e-07	1.50091e-06	Mfsd1
359.787	0.661442	0.12615	5.24331	1.5772e-07	1.5358e-06	Fut10
83.9369	1.24654	0.237744	5.24319	1.5782e-07	1.53619e-06	Hmga2-ps1
206.603	0.998366	0.190444	5.2423	1.5859e-07	1.54254e-06	Vasn
119.021	1.06828	0.203795	5.24194	1.58896e-07	1.54494e-06	Akip1
891.37	0.633568	0.120912	5.23989	1.60673e-07	1.56105e-06	Elovl1
14.5411	5.10605	0.97481	5.23799	1.62332e-07	1.57599e-06	Nox4
19.5432	2.72921	0.521188	5.23652	1.63633e-07	1.58804e-06	Bach2os
248.185	2.51178	0.479748	5.23563	1.64421e-07	1.5939e-06	Tgfbi
186.16	1.24249	0.237384	5.23407	1.65816e-07	1.60623e-06	Tmie
260.493	0.947254	0.18104	5.23229	1.67426e-07	1.62002e-06	Smtn
52.9851	1.40469	0.268549	5.23067	1.68894e-07	1.63302e-06	Gm11274
313.507	0.793587	0.151727	5.23037	1.69169e-07	1.63507e-06	Btd
379.866	0.855014	0.163531	5.22846	1.70926e-07	1.65144e-06	Sardh
29.8859	3.74758	0.716886	5.22759	1.71738e-07	1.65745e-06	AA467197
2196.3	0.633262	0.121183	5.22567	1.73526e-07	1.67346e-06	Sema4d
15.9201	5.07557	0.971412	5.22494	1.74209e-07	1.67881e-06	Trpm1
83.4803	0.96563	0.184832	5.22436	1.74761e-07	1.68351e-06	LOC118568712
139.276	1.1349	0.217353	5.22145	1.77526e-07	1.70951e-06	Kif19a
1515.05	0.610246	0.116904	5.22007	1.78857e-07	1.71979e-06	Rpl19
4474.35	0.542644	0.103961	5.2197	1.7921e-07	1.72254e-06	Sirt2
1714.55	0.39192	0.0751207	5.2172	1.81648e-07	1.74534e-06	Hsd17b4
139.619	0.949939	0.182136	5.21554	1.83281e-07	1.76038e-06	Accs
102.577	1.26434	0.242424	5.21542	1.83405e-07	1.76091e-06	Scarf2
423.11	2.48339	0.47621	5.2149	1.83912e-07	1.76513e-06	Cfb
1067.34	0.720332	0.138145	5.21432	1.84494e-07	1.76942e-06	Chd7
1249.24	0.437307	0.0838777	5.21363	1.85183e-07	1.77537e-06	Chmp1b
79.8021	1.13494	0.217729	5.21261	1.86198e-07	1.78445e-06	Snhg18
293.105	1.54603	0.296609	5.21233	1.86484e-07	1.78588e-06	Gimap6
130.493	1.85186	0.355388	5.21082	1.88011e-07	1.79984e-06	Nfkbie
2936.18	0.623795	0.119739	5.20963	1.89223e-07	1.81011e-06	Adipor2
90.1009	1.32188	0.253741	5.20955	1.89297e-07	1.81015e-06	Vamp5
38.6107	7.27958	1.39767	5.20836	1.90514e-07	1.82112e-06	Ifi205
1459.14	0.752344	0.144452	5.20827	1.90613e-07	1.82141e-06	Sun2
1636.39	0.516228	0.099157	5.20617	1.92778e-07	1.84142e-06	Prps2
164.148	1.02782	0.197432	5.20594	1.93014e-07	1.84249e-06	Rom1
677.903	0.672798	0.129242	5.20572	1.93241e-07	1.84382e-06	Gpr146
1379.44	0.633857	0.121774	5.20518	1.93813e-07	1.8486e-06	Dpy19l4
70.1501	1.29761	0.249329	5.20441	1.9461e-07	1.85552e-06	Loxl1
391.156	1.1367	0.218457	5.2033	1.95784e-07	1.86603e-06	Tmem98
1997.86	0.37561	0.0722127	5.20144	1.97748e-07	1.88406e-06	Rnf181
1578.38	0.814756	0.156669	5.2005	1.98752e-07	1.89225e-06	Tns1
6526.52	0.44454	0.0854937	5.19969	1.99626e-07	1.89987e-06	Ybx1
1213.38	0.643875	0.123863	5.19829	2.0113e-07	1.91349e-06	Rpl7a
123.728	0.86065	0.165651	5.19556	2.04108e-07	1.9404e-06	Nr1h3
107.523	2.30088	0.442911	5.19491	2.04824e-07	1.9465e-06	Cnmd
385.808	0.886205	0.170598	5.1947	2.05051e-07	1.94794e-06	Cdh5
854.651	1.26712	0.244312	5.1865	2.14284e-07	2.02974e-06	Prelp
117.156	1.25906	0.242825	5.18504	2.15965e-07	2.04299e-06	Grrp1
115.53	1.16281	0.224264	5.18502	2.15996e-07	2.04299e-06	Cpxm2
1307.71	0.583463	0.112565	5.18335	2.17941e-07	2.05989e-06	Ak2
1731.6	0.58294	0.112481	5.18259	2.18828e-07	2.06752e-06	Slc44a2
469.665	0.656546	0.126711	5.18146	2.20157e-07	2.07858e-06	Atp10a
34.2945	2.5123	0.484902	5.18106	2.20632e-07	2.08231e-06	Gimap5
138.597	2.61592	0.505049	5.17954	2.22439e-07	2.09709e-06	Sema3b
258.621	0.85689	0.165532	5.17657	2.26006e-07	2.12995e-06	Rps12
481.89	0.609054	0.117667	5.17609	2.26587e-07	2.13388e-06	Fbxo30
146.437	1.07663	0.208035	5.17525	2.27608e-07	2.14272e-06	BC028528
39.4507	1.93903	0.374792	5.17361	2.29614e-07	2.16005e-06	Gm26637
1535.41	0.701241	0.135666	5.16889	2.35492e-07	2.20976e-06	Klf6
476.106	1.00074	0.193724	5.1658	2.39407e-07	2.24488e-06	Gm973
255.509	0.78454	0.15188	5.16551	2.39781e-07	2.24758e-06	Haus8
1748.25	0.383599	0.0742643	5.16532	2.40031e-07	2.24911e-06	Nsa2
26.3388	4.13558	0.800778	5.16445	2.41144e-07	2.25832e-06	Cd300lb
57.4248	4.8651	0.942157	5.16379	2.41994e-07	2.26506e-06	Klrk1
1164.61	0.395113	0.0765363	5.16243	2.43768e-07	2.28085e-06	Tfe3
282.905	0.759263	0.147089	5.16193	2.44421e-07	2.28614e-06	Hyal1
1230.47	0.595062	0.115307	5.16065	2.46088e-07	2.30091e-06	Abcb1a
257.987	1.06108	0.205655	5.15952	2.47581e-07	2.31404e-06	Arhgap11a
39.6784	4.68804	0.908644	5.15937	2.47779e-07	2.31506e-06	Cd3d
18.7441	4.381	0.84916	5.15921	2.47989e-07	2.31619e-06	Osm
219.095	0.773956	0.150129	5.15528	2.53253e-07	2.36029e-06	Sertad1
485.178	1.56378	0.303332	5.15534	2.53175e-07	2.36029e-06	Fos
13.1126	3.05614	0.593156	5.15235	2.57247e-07	2.39409e-06	Pvrig
455.742	0.82194	0.159559	5.15132	2.58665e-07	2.40643e-06	Phactr4
134.02	5.42242	1.05279	5.15054	2.59732e-07	2.41463e-06	Trh
2713.2	0.710795	0.138016	5.15009	2.60361e-07	2.41961e-06	Ednrb
23.2067	21.33	4.14425	5.14688	2.64852e-07	2.46048e-06	Igkv14-100
10.1605	7.17947	1.39546	5.14486	2.67717e-07	2.48532e-06	C130026I21Rik
131.867	1.11236	0.21623	5.14431	2.68501e-07	2.49171e-06	Fadd
30.7989	4.50793	0.876631	5.14233	2.71352e-07	2.51613e-06	Runx3
1112.07	0.69832	0.1358	5.14228	2.71422e-07	2.51613e-06	Fat1
83.7554	1.95632	0.380433	5.14236	2.71307e-07	2.51613e-06	Tdgf1
13.9615	2.98636	0.581017	5.13988	2.74912e-07	2.54667e-06	Ms4a4a
2064.4	0.940867	0.183286	5.13333	2.84659e-07	2.63042e-06	Ccnd1
398.093	0.748826	0.145889	5.13285	2.85393e-07	2.63627e-06	Ripk2
301.764	0.641183	0.125022	5.12856	2.91962e-07	2.69409e-06	Dleu2
820.442	1.43134	0.279188	5.1268	2.94705e-07	2.71748e-06	Psme2b
20.231	5.12749	1.00021	5.12641	2.95315e-07	2.72117e-06	Ifi214
4332.23	0.56745	0.110763	5.12309	3.0057e-07	2.76569e-06	Rpl23
89.5924	1.29162	0.252124	5.12296	3.0078e-07	2.76665e-06	Nt5dc1
468.232	0.773807	0.151088	5.12158	3.0299e-07	2.78599e-06	Tbc1d2b
44.6252	3.3029	0.645112	5.11989	3.05709e-07	2.80802e-06	Il2ra
42.2102	4.31385	0.843037	5.11704	3.10366e-07	2.8498e-06	Stat4
676.124	0.478582	0.0935619	5.11514	3.13507e-07	2.87661e-06	Pmm2
33.8288	1.95689	0.382673	5.11373	3.15857e-07	2.89512e-06	S100a7a
132.375	2.00706	0.392808	5.10951	3.22988e-07	2.95736e-06	Pstpip1
25.7885	2.38465	0.466776	5.10877	3.24265e-07	2.96801e-06	Gm31718
250.084	1.12466	0.220172	5.10812	3.25377e-07	2.97714e-06	Nuf2
37.2742	4.18686	0.819965	5.10615	3.28795e-07	3.00737e-06	Calhm6
66.2166	2.14246	0.419619	5.10573	3.29525e-07	3.01298e-06	Rnase6
361.39	0.648756	0.127118	5.10358	3.33285e-07	3.04629e-06	Nagpa
93.2327	1.11726	0.219056	5.10033	3.39053e-07	3.0936e-06	Tal1
206.309	1.38098	0.270811	5.09944	3.40657e-07	3.10714e-06	Nid1
50.6469	1.5115	0.296649	5.09523	3.48319e-07	3.17259e-06	Ctf1
191.715	0.844104	0.165664	5.09528	3.4822e-07	3.17259e-06	Sncaip
173.874	1.39372	0.273546	5.09502	3.48706e-07	3.175e-06	Emid1
3435.25	0.56429	0.110778	5.0939	3.50781e-07	3.19166e-06	Zcchc24
1704.7	0.371778	0.073001	5.09279	3.52842e-07	3.2081e-06	Tmem184b
219.411	0.780019	0.153273	5.08909	3.59781e-07	3.26444e-06	Slc10a7
573.388	0.880485	0.173042	5.08828	3.61317e-07	3.2761e-06	Amotl2
62.1563	1.68591	0.331346	5.08806	3.61751e-07	3.2789e-06	Col13a1
35.8384	2.80103	0.550595	5.08728	3.63232e-07	3.29003e-06	Tk1
1391.09	0.580449	0.114141	5.08538	3.66896e-07	3.32206e-06	Jam3
62.6411	1.43439	0.282069	5.08525	3.67138e-07	3.3231e-06	Gm28913
35.3612	3.56636	0.701324	5.08518	3.67282e-07	3.32325e-06	Zc3h12d
2543.12	0.381599	0.0750434	5.08505	3.6753e-07	3.32434e-06	Hmgn2
16.5966	6.63907	1.30636	5.08213	3.7323e-07	3.37356e-06	Gpr174
24.8046	3.22758	0.635278	5.08059	3.76271e-07	3.39869e-06	Stra6l
13.3492	5.5065	1.08389	5.08033	3.76779e-07	3.4021e-06	Art2b
18.9225	4.70015	0.925457	5.07873	3.7996e-07	3.42845e-06	Slc28a2
62.1245	3.90091	0.768346	5.07702	3.83396e-07	3.45586e-06	H2-DMb2
318.957	0.878055	0.173096	5.07265	3.92317e-07	3.53139e-06	Marveld1
501.154	0.965571	0.190375	5.07194	3.93789e-07	3.54343e-06	Cdc42ep1
415.05	0.694816	0.137004	5.0715	3.94691e-07	3.54909e-06	1810058I24Rik
18502.4	0.54224	0.106927	5.07114	3.95436e-07	3.55457e-06	Qk
63.1985	2.44654	0.482469	5.07087	3.95997e-07	3.55838e-06	Btla
7120.5	0.99469	0.1962	5.06978	3.98268e-07	3.57632e-06	Cldn11
2348.19	0.642016	0.12667	5.06843	4.01102e-07	3.59929e-06	P4ha1
85.2279	1.8633	0.367687	5.06763	4.0279e-07	3.61195e-06	Cox6b2
138.431	0.945191	0.186528	5.06729	4.03525e-07	3.6173e-06	Sugct
229.552	0.801631	0.158212	5.06681	4.04548e-07	3.62398e-06	P3h2
1887.28	0.419271	0.0827519	5.0666	4.04993e-07	3.62562e-06	Hmgn1
191.038	0.867444	0.171289	5.06423	4.10059e-07	3.66956e-06	Itpr3
22.7812	2.56162	0.506055	5.06195	4.14995e-07	3.70865e-06	Ripk3
896.032	0.685084	0.135369	5.06085	4.17393e-07	3.72752e-06	Gpld1
54531.7	0.841282	0.166273	5.05964	4.20039e-07	3.74987e-06	Cst3
132.978	0.978725	0.193486	5.05837	4.22851e-07	3.77368e-06	Kirrel
409.277	0.845368	0.167137	5.05793	4.23842e-07	3.78123e-06	Gbe1
557.19	0.887051	0.175392	5.05753	4.24721e-07	3.78777e-06	Plekho2
81.1936	2.47981	0.490507	5.05561	4.29013e-07	3.82343e-06	Ckap2
692.531	0.567121	0.112187	5.05512	4.30126e-07	3.83204e-06	Kmt5c
81.0292	1.6204	0.320616	5.05403	4.32593e-07	3.8514e-06	Kif18a
35.9997	1.78193	0.352735	5.05174	4.37808e-07	3.89251e-06	Gm14230
1410.83	0.478859	0.0948394	5.04916	4.43768e-07	3.94012e-06	Pcna
304.636	0.971437	0.192474	5.04711	4.48543e-07	3.97846e-06	Fzd7
80.3014	1.55027	0.30736	5.04383	4.56314e-07	4.04188e-06	Lrrc9
1525.77	0.912794	0.181015	5.04265	4.59132e-07	4.06546e-06	Gpx1
317.296	1.01096	0.20063	5.03891	4.68186e-07	4.1372e-06	Naprt
150.546	0.870988	0.172867	5.03849	4.69226e-07	4.14499e-06	Nkx2-2
29.7345	3.97557	0.789288	5.03691	4.73115e-07	4.1751e-06	Mir155hg
20.1962	2.69731	0.535603	5.03603	4.75279e-07	4.19136e-06	Trp53cor1
415.27	0.847145	0.168313	5.03315	4.82486e-07	4.24917e-06	Gadd45b
712.658	0.578397	0.114928	5.03269	4.83643e-07	4.25792e-06	Atp13a4
4726.57	0.445181	0.0884608	5.03252	4.84073e-07	4.26027e-06	Cpd
323.353	0.876811	0.174252	5.03185	4.85758e-07	4.27366e-06	Kcnk13
23.8732	2.47866	0.492605	5.03174	4.86045e-07	4.27474e-06	Osgin1
43.6922	1.76073	0.349946	5.03142	4.86866e-07	4.27763e-06	Gm31619
61.1173	1.47953	0.294082	5.03102	4.87874e-07	4.2836e-06	Ifit1bl2
1266.96	0.586967	0.116739	5.02801	4.95606e-07	4.3471e-06	Leprot
1070.89	0.641553	0.12769	5.02432	5.05219e-07	4.42605e-06	Smpdl3a
123.989	1.22823	0.244594	5.02152	5.12639e-07	4.48443e-06	Sgk2
246.144	1.17172	0.233359	5.02111	5.13728e-07	4.49245e-06	Cyp27a1
6595.51	0.292112	0.058209	5.01833	5.21238e-07	4.55507e-06	Anp32e
22.754	5.04704	1.00626	5.01565	5.28555e-07	4.61283e-06	Ccr7
190.611	0.829454	0.165371	5.0157	5.28394e-07	4.61283e-06	Zfp488
40.64	4.68314	0.934321	5.01235	5.377e-07	4.68636e-06	Trbc1
577.233	0.72357	0.144396	5.01103	5.41396e-07	4.71228e-06	Mitf
43.2977	4.62971	0.924742	5.00649	5.54314e-07	4.81828e-06	Pou2af1
335.934	0.909996	0.181917	5.00226	5.66625e-07	4.9171e-06	Entpd2
12146.7	0.537227	0.107469	4.99892	5.76536e-07	5.00144e-06	Wnk1
628.027	0.691957	0.138439	4.99827	5.78457e-07	5.01644e-06	Arhgef40
55.4999	1.3626	0.272621	4.99817	5.78783e-07	5.01759e-06	Mfsd7a
19.5159	2.50587	0.501428	4.99747	5.80864e-07	5.03396e-06	Vwa7
190.266	2.77122	0.554704	4.99585	5.8576e-07	5.07302e-06	Top2a
100.655	2.10816	0.422062	4.9949	5.88671e-07	5.09654e-06	Aox3
707.286	0.593273	0.11878	4.99471	5.89247e-07	5.09983e-06	Ppard
117.449	2.0723	0.414959	4.99399	5.91442e-07	5.11713e-06	Zfp185
120.73	1.26206	0.252792	4.9925	5.96029e-07	5.15511e-06	P2ry1
414.917	0.760476	0.152379	4.9907	6.01602e-07	5.19986e-06	Cln3
109.529	1.77748	0.356247	4.98945	6.05504e-07	5.23185e-06	H2-T10
143.153	1.90395	0.38162	4.98911	6.06567e-07	5.2393e-06	Pappa
14.1441	3.04498	0.610509	4.9876	6.11327e-07	5.27867e-06	Ripk4
396.196	0.717958	0.143986	4.9863	6.15472e-07	5.31094e-06	Polk
1351.91	0.575379	0.115403	4.98584	6.1694e-07	5.32185e-06	Pik3ip1
497.858	0.679873	0.136427	4.98341	6.24746e-07	5.38562e-06	Plgrkt
18.718	3.17127	0.636726	4.98058	6.33932e-07	5.45939e-06	Fasl
195.877	1.23817	0.248641	4.97977	6.36604e-07	5.4806e-06	Cdk6
80.547	1.13743	0.228614	4.97534	6.51336e-07	5.60188e-06	Tead2
1473.07	0.684828	0.137647	4.97526	6.51595e-07	5.60226e-06	Slc9a3r1
144.88	0.781489	0.157133	4.97343	6.57775e-07	5.65353e-06	Perm1
917.761	1.25877	0.253105	4.97331	6.58201e-07	5.65532e-06	Sned1
19.1777	4.99775	1.0051	4.97239	6.61329e-07	5.68033e-06	LOC118568653
577.384	0.638472	0.128414	4.972	6.62662e-07	5.6899e-06	Vangl2
1734.27	0.610707	0.122854	4.97099	6.66111e-07	5.71763e-06	Ephb1
735.211	0.934618	0.188063	4.96971	6.70524e-07	5.7533e-06	Ltbp3
180.969	0.753141	0.151596	4.96807	6.76234e-07	5.7969e-06	Gpc2
289.832	0.744898	0.14994	4.96799	6.7651e-07	5.79735e-06	Prdx4
1145.58	0.465109	0.0936267	4.9677	6.77533e-07	5.80421e-06	Spg21
183.733	2.4713	0.497551	4.96694	6.80171e-07	5.8249e-06	Aldh1a2
19.5826	2.82635	0.569065	4.96666	6.8116e-07	5.83145e-06	Arhgap27os3
261.89	0.593356	0.119495	4.96555	6.85079e-07	5.86116e-06	Dnaaf5
48.7022	8.47347	1.70672	4.96476	6.87846e-07	5.8829e-06	Ubd
14.1313	3.10863	0.62619	4.96435	6.89321e-07	5.89358e-06	Gm42788
46.0464	2.64803	0.533475	4.96373	6.91524e-07	5.91048e-06	Crabp2
184.362	0.859771	0.173246	4.96273	6.95085e-07	5.93508e-06	Gramd1c
21.0608	3.141	0.632952	4.96246	6.96059e-07	5.94145e-06	Mrgprf
[truncated: 3,355 more rows]

## Sheet: H2A.Z KO<Myc
baseMean	log2FoldChange	lfcSE	stat	pvalue	padj	GeneName
842.815	-1.7381	0.103674	-16.7649	4.40423e-63	1.14849e-58	Wdr17
2331.98	-0.923762	0.0651115	-14.1874	1.09674e-45	5.71996e-42	Flot2
1067.81	-1.32524	0.0947875	-13.9812	2.03044e-44	8.82461e-41	Smyd5
2663.51	-1.22978	0.0930712	-13.2133	7.35473e-40	2.13099e-36	5730409E04Rik
579.079	-1.17579	0.0920242	-12.7769	2.20575e-37	3.02733e-34	9330102E08Rik
2421.99	-0.938549	0.0761048	-12.3323	6.06677e-35	5.65012e-32	Nicn1
425.307	-1.77303	0.14651	-12.1017	1.034e-33	8.17076e-31	Plaat1
63.2619	-2.71869	0.237416	-11.4512	2.31962e-30	1.20978e-27	Gm41069
733.562	-0.976232	0.0852799	-11.4474	2.42345e-30	1.23914e-27	Lysmd4
455.509	-1.19844	0.105872	-11.3196	1.04892e-29	4.97321e-27	Tspyl3
1408.27	-1.20736	0.10892	-11.0848	1.48644e-28	5.2381e-26	Syt3
1114.91	-0.965155	0.0873664	-11.0472	2.26121e-28	7.55969e-26	Morn4
3436.31	-0.760756	0.0696309	-10.9256	8.70018e-28	2.76676e-25	5730455P16Rik
1787.34	-0.865367	0.0796368	-10.8664	1.66603e-27	4.93695e-25	Mcts1
1318.39	-1.24016	0.114141	-10.8652	1.68927e-27	4.94957e-25	Chrnb2
1842.95	-0.832169	0.0772931	-10.7664	4.9597e-27	1.33334e-24	Rtl6
4162.15	-0.585454	0.0545107	-10.7402	6.59249e-27	1.75421e-24	Slc30a9
4998.76	-0.706682	0.066442	-10.6361	2.02486e-26	5.02878e-24	Gpd2
241.981	-2.53034	0.239491	-10.5655	4.30745e-26	1.02114e-23	Tbata
1417.78	-1.6676	0.157948	-10.5578	4.67264e-26	1.08793e-23	Krt222
974.563	-1.19752	0.113801	-10.5229	6.7721e-26	1.53562e-23	Tubg2
148.171	-2.27707	0.221045	-10.3014	6.94786e-25	1.3322e-22	Vstm5
244.821	-1.75697	0.171183	-10.2637	1.02704e-24	1.92678e-22	Snrpn
1949.14	-0.931301	0.0910596	-10.2274	1.49512e-24	2.68884e-22	Rnft2
2548.48	-0.887408	0.0869832	-10.2021	1.94113e-24	3.39725e-22	Rragb
682.664	-0.988468	0.098327	-10.0529	8.92329e-24	1.35286e-21	Hnmt
2142.25	-1.11048	0.111212	-9.98524	1.76868e-23	2.57665e-21	Pygo1
1529.86	-1.12408	0.113575	-9.89725	4.27875e-23	5.78119e-21	Nyap1
2810.17	-1.38277	0.13978	-9.89249	4.48728e-23	6.03169e-21	Tceal6
2142.66	-0.925248	0.0941698	-9.82531	8.76062e-23	1.11986e-20	Nipsnap1
2763.55	-0.729204	0.0742483	-9.82114	9.13008e-23	1.16139e-20	Socs5
4321.26	-0.576648	0.0587674	-9.81239	9.95809e-23	1.24845e-20	Actr10
65.0432	-3.24963	0.332508	-9.77308	1.46913e-22	1.79021e-20	Akr1c18
849.091	-1.17065	0.12127	-9.65321	4.76399e-22	5.309e-20	Ddx25
4880.26	-0.953473	0.0988212	-9.64846	4.9899e-22	5.51363e-20	Tceal3
3344.79	-1.00224	0.10495	-9.54967	1.30112e-21	1.37924e-19	Sms
2747.51	-0.982515	0.103146	-9.52544	1.6434e-21	1.69387e-19	Dnajc27
429.555	-1.29074	0.13629	-9.47059	2.7826e-21	2.70753e-19	Kcnn1
68.3431	-1.99871	0.211375	-9.45573	3.20767e-21	3.08658e-19	Gm34267
377.342	-1.48475	0.157561	-9.42332	4.37055e-21	4.15952e-19	Cdkl1
4849.82	-1.082	0.115413	-9.37505	6.91408e-21	6.28218e-19	Gm42372
156.941	-1.79576	0.191583	-9.37326	7.03236e-21	6.36746e-19	Apol8
748.584	-1.51131	0.162701	-9.2889	1.55885e-20	1.35954e-18	Oprl1
125.691	-2.56662	0.277347	-9.25416	2.15911e-20	1.84801e-18	4930447C04Rik
76.9176	-2.08434	0.226764	-9.1917	3.86698e-20	3.23202e-18	Gm36826
3976.15	-0.682038	0.0752629	-9.06208	1.27983e-19	9.93281e-18	Tcf20
1677.46	-1.07115	0.118249	-9.05836	1.32423e-19	1.02469e-17	Pnma2
5871.55	-1.67989	0.185864	-9.0383	1.59127e-19	1.20978e-17	Nrip3
2569.37	-1.26664	0.140908	-8.98914	2.49171e-19	1.79492e-17	Nalcn
4541.22	-0.71523	0.079745	-8.96896	2.99325e-19	2.12684e-17	Lancl1
163.241	-2.06515	0.231185	-8.93293	4.14889e-19	2.87741e-17	Ctxn2
1231.85	-1.06395	0.119377	-8.9125	4.98945e-19	3.41496e-17	Pdlim7
226.591	-1.1466	0.128676	-8.91076	5.06832e-19	3.45986e-17	D130017N08Rik
2518.37	-0.835682	0.0938729	-8.90227	5.47142e-19	3.72528e-17	Fam217b
2936.96	-0.721691	0.0810852	-8.9004	5.56435e-19	3.77869e-17	Mta3
112.41	-2.56882	0.288879	-8.89238	5.98152e-19	4.04094e-17	E130008D07Rik
5299.73	-0.594876	0.0669646	-8.88344	6.48218e-19	4.31214e-17	Eloc
805.728	-1.03202	0.116233	-8.87882	6.75749e-19	4.47645e-17	Srsf12
398.47	-0.850229	0.0960669	-8.85039	8.72159e-19	5.68582e-17	Gm5113
1.09227	-18.5693	2.10061	-8.83994	9.57737e-19	6.19243e-17	Mir486
8853.25	-0.68351	0.0776494	-8.80252	1.33775e-18	8.46713e-17	Itfg1
1940.02	-0.771735	0.0877788	-8.79181	1.47171e-18	9.24764e-17	Ccdc149
2178.77	-1.20137	0.136853	-8.77859	1.65534e-18	1.03022e-16	Rit2
198.693	-1.23805	0.141047	-8.77757	1.67052e-18	1.03719e-16	2810032G03Rik
971.316	-1.18014	0.134777	-8.75624	2.0188e-18	1.23869e-16	Bex1
1456.36	-1.02886	0.117681	-8.74276	2.27475e-18	1.3892e-16	Mpp3
1977.4	-0.997782	0.114244	-8.73377	2.46323e-18	1.50079e-16	B3gat3
1312.05	-0.612174	0.0702458	-8.71473	2.91443e-18	1.76333e-16	Elac1
1445.95	-0.63344	0.0729375	-8.6847	3.79755e-18	2.26611e-16	Zfp512
1098.01	-1.36157	0.157103	-8.66673	4.44713e-18	2.63563e-16	Tmem25
1005.45	-0.902903	0.104291	-8.65756	4.81977e-18	2.83714e-16	Ankrd13d
693.692	-1.13154	0.130869	-8.64639	5.31558e-18	3.101e-16	Armh4
2906.14	-0.817552	0.0948336	-8.62091	6.64241e-18	3.80691e-16	Map3k10
649.816	-0.904204	0.105133	-8.6006	7.92972e-18	4.51492e-16	Gm1976
3187.64	-0.489265	0.0568917	-8.59994	7.9756e-18	4.53115e-16	Fbxl17
67.9434	-1.81767	0.2114	-8.59825	8.09385e-18	4.56847e-16	C130026L21Rik
527.359	-0.976851	0.113796	-8.58426	9.14229e-18	5.11595e-16	Celf6
89.5175	-2.0982	0.244517	-8.58099	9.40623e-18	5.25238e-16	Smim18
6874.74	-0.508904	0.0593499	-8.57463	9.94057e-18	5.51532e-16	Wdr13
244.428	-1.45265	0.169532	-8.56864	1.04719e-17	5.79777e-16	Slc1a6
494.163	-0.800272	0.0942539	-8.49059	2.05587e-17	1.07008e-15	Rabepk
401.431	-1.53995	0.181787	-8.47117	2.42932e-17	1.25693e-15	Ltk
6682.42	-0.648109	0.0770021	-8.41677	3.87007e-17	1.91136e-15	Dynlt3
2611.06	-0.591283	0.0702913	-8.41189	4.03443e-17	1.98501e-15	Aldh5a1
798.867	-0.968347	0.115391	-8.39184	4.78578e-17	2.33706e-15	Fsd1
2311.71	-1.46752	0.174972	-8.38716	4.98013e-17	2.41388e-15	Hs3st4
2713.25	-1.22376	0.146214	-8.36965	5.77911e-17	2.76011e-15	Fndc5
4406.36	-0.836275	0.100001	-8.36266	6.13202e-17	2.90736e-15	Map9
1079.65	-1.3678	0.163819	-8.34946	6.85757e-17	3.22789e-15	Rgs11
4473.84	-0.612303	0.0733891	-8.34324	7.22827e-17	3.39625e-15	Rnf220
1459.31	-0.704369	0.0850049	-8.28621	1.16911e-16	5.39592e-15	Oscp1
2979.12	-0.636038	0.0769513	-8.26546	1.39161e-16	6.3665e-15	1110051M20Rik
387.203	-1.35451	0.164002	-8.2591	1.46769e-16	6.6911e-15	L3mbtl1
5609.82	-0.98676	0.119479	-8.25887	1.47053e-16	6.69231e-15	Mturn
236.507	-1.26552	0.153425	-8.24847	1.60439e-16	7.23836e-15	Triqk
7254.91	-0.915447	0.111061	-8.24273	1.68331e-16	7.55519e-15	Nrsn1
254.082	-1.56886	0.190619	-8.23036	1.86647e-16	8.26347e-15	Actn2
2980.87	-0.841988	0.102556	-8.21008	2.2105e-16	9.73701e-15	Bri3bp
581.102	-1.56985	0.191997	-8.17643	2.92369e-16	1.26436e-14	Arhgdig
3717.48	-0.591991	0.0724904	-8.16647	3.17534e-16	1.3619e-14	Parp6
2951.03	-0.68917	0.0845294	-8.15302	3.54938e-16	1.50744e-14	Tmem8b
1417.56	-0.909415	0.111556	-8.1521	3.5765e-16	1.51649e-14	Zfp612
4162.66	-0.745199	0.0915963	-8.13569	4.096e-16	1.72834e-14	Lztr1
2581.29	-0.718382	0.088621	-8.10622	5.22176e-16	2.14438e-14	Bnip3
138.565	-1.44278	0.178105	-8.10075	5.46193e-16	2.2151e-14	Gm13446
381.534	-0.95028	0.118287	-8.0337	9.45729e-16	3.73663e-14	Ccdc177
3207.49	-0.665647	0.0829025	-8.02928	9.80457e-16	3.85028e-14	Tomm34
2355.76	-0.438894	0.0546628	-8.0291	9.81875e-16	3.85028e-14	Snx19
883.33	-0.73324	0.0913314	-8.02835	9.87948e-16	3.86828e-14	Asb1
9361.12	-1.14246	0.142578	-8.01283	1.12098e-15	4.33704e-14	Faim2
523.831	-1.31256	0.163816	-8.01237	1.12518e-15	4.34685e-14	Gprin3
21263.1	-0.697971	0.0871319	-8.01051	1.14235e-15	4.40017e-14	Septin3
1814.01	-0.590157	0.0737277	-8.00455	1.199e-15	4.60474e-14	Cibar1
1739.48	-0.630082	0.0789614	-7.97962	1.46785e-15	5.55547e-14	Prps1
76.01	-1.98871	0.249241	-7.97908	1.47428e-15	5.57172e-14	Zbtb8b
1652.78	-0.990523	0.124155	-7.97809	1.4861e-15	5.60827e-14	Tmem63c
988.159	-0.826052	0.103619	-7.97205	1.56067e-15	5.86421e-14	Pomk
239.997	-1.8746	0.235375	-7.96431	1.66153e-15	6.20743e-14	4930447M23Rik
2226.91	-0.704752	0.0885928	-7.95496	1.79191e-15	6.65636e-14	Spryd7
3103.04	-0.44556	0.0561188	-7.93958	2.02875e-15	7.45123e-14	Pigk
3080.77	-0.702675	0.0886784	-7.92386	2.30244e-15	8.40906e-14	Bcl2l2
1671.95	-1.07138	0.135254	-7.92123	2.35178e-15	8.55334e-14	Syt16
4827.16	-0.97225	0.122738	-7.92137	2.3491e-15	8.55334e-14	Rab15
1112.77	-0.734102	0.0929951	-7.89399	2.92686e-15	1.05858e-13	Decr2
8240.53	-0.67287	0.0853667	-7.88211	3.21894e-15	1.15303e-13	Map2k4
788.273	-0.83113	0.105691	-7.86375	3.72813e-15	1.31732e-13	Tmem14a
3665.84	-0.463526	0.0590501	-7.8497	4.17022e-15	1.46955e-13	Mtmr9
60.9197	-2.73269	0.348247	-7.84697	4.26214e-15	1.49588e-13	Gm39332
88905.1	-0.909301	0.115966	-7.84113	4.46507e-15	1.5608e-13	Snap25
12141.9	-1.03288	0.131949	-7.82787	4.96189e-15	1.71834e-13	Cplx1
1127.06	-0.856062	0.109451	-7.8214	5.22371e-15	1.80662e-13	Upp2
1616.91	-1.08123	0.138435	-7.81036	5.70263e-15	1.96703e-13	2610002M06Rik
1459.82	-0.926482	0.118882	-7.79327	6.52947e-15	2.2345e-13	Mtmr7
809.947	-1.29572	0.16635	-7.78912	6.74779e-15	2.30016e-13	Fstl5
9700.7	-0.778072	0.100013	-7.77967	7.27144e-15	2.453e-13	Disp2
3132.38	-0.63498	0.0817765	-7.76483	8.17551e-15	2.74379e-13	Mpv17l
3517.63	-0.348665	0.0449201	-7.76191	8.36628e-15	2.79702e-13	Golga2
1216.64	-0.71409	0.0920021	-7.76167	8.38168e-15	2.79858e-13	Zfr2
177.54	-1.17997	0.152371	-7.74407	9.62804e-15	3.18617e-13	Gm7420
117.187	-1.42128	0.183863	-7.73008	1.07482e-14	3.52998e-13	Tfr2
11115.5	-0.567486	0.0734472	-7.72644	1.10597e-14	3.62315e-13	Eid1
165.313	-1.43583	0.185896	-7.72385	1.12868e-14	3.69067e-13	Nudt17
1366.95	-0.879939	0.113926	-7.72377	1.12941e-14	3.69067e-13	Abcg4
5405.94	-0.964658	0.125018	-7.71616	1.19884e-14	3.90288e-13	Spock1
44921.3	-0.941247	0.122134	-7.70669	1.29118e-14	4.18262e-13	Syt1
220.934	-1.59138	0.206956	-7.68947	1.47751e-14	4.74495e-13	1700001L19Rik
2793.7	-0.582032	0.0760481	-7.65347	1.95634e-14	6.19873e-13	Med24
59014.7	-0.998407	0.130913	-7.62648	2.41243e-14	7.57939e-13	Kif5a
698.551	-0.98921	0.130007	-7.60887	2.765e-14	8.61445e-13	Zfp940
304.399	-1.14996	0.151289	-7.60106	2.93704e-14	9.10692e-13	Gm26777
3765.27	-0.614614	0.0809174	-7.59557	3.06435e-14	9.45668e-13	Slc9a6
13083.5	-0.671137	0.0885466	-7.57949	3.46929e-14	1.06434e-12	Mapk10
2418.34	-0.901224	0.11902	-7.57205	3.67391e-14	1.12315e-12	Cacng2
70.3642	-1.85511	0.245475	-7.55722	4.1177e-14	1.25577e-12	4922502B01Rik
4084.38	-0.516404	0.0684016	-7.54959	4.36632e-14	1.32396e-12	Gpd1l
1551.76	-0.790845	0.105045	-7.52864	5.12729e-14	1.53507e-12	Chst10
1567.14	-0.733833	0.0976322	-7.5163	5.63503e-14	1.67937e-12	Tspyl5
1234.76	-0.483109	0.0643156	-7.51155	5.84333e-14	1.7355e-12	Ankrd27
2775.08	-0.393934	0.052475	-7.50708	6.04621e-14	1.78964e-12	Neurl4
4285.63	-0.38056	0.0507267	-7.50215	6.27779e-14	1.84978e-12	Nudcd3
11998.4	-0.673526	0.0897969	-7.50054	6.35534e-14	1.87052e-12	Prepl
923.762	-0.956673	0.127918	-7.47882	7.49925e-14	2.18745e-12	Sema4f
3300.7	-0.892324	0.119518	-7.46602	8.26579e-14	2.38966e-12	Tceal5
124.115	-1.61655	0.216808	-7.45616	8.90791e-14	2.5696e-12	Alox8
772.645	-1.32344	0.177544	-7.45417	9.04355e-14	2.60297e-12	Clec2l
9409.5	-0.747009	0.100226	-7.45326	9.10616e-14	2.6181e-12	Kifap3
1340.51	-0.93632	0.125637	-7.45257	9.15365e-14	2.62596e-12	Minar2
2468.92	-0.636492	0.0855654	-7.43866	1.01714e-13	2.90197e-12	St3gal2
9771.17	-0.851103	0.11449	-7.43384	1.05489e-13	3.00309e-12	Gad1
451.658	-1.17948	0.158701	-7.43205	1.06925e-13	3.04067e-12	Smim10l2a
2219.99	-0.808882	0.10884	-7.43182	1.07112e-13	3.04265e-12	St6galnac6
1729.04	-0.790277	0.106644	-7.41043	1.25887e-13	3.52228e-12	Pde4d
1.43108	-17.9415	2.42356	-7.40294	1.33198e-13	3.71488e-12	Gm23238
741.006	-1.85032	0.250168	-7.39631	1.40016e-13	3.90084e-12	Nrsn2
172.907	-1.84652	0.250965	-7.35767	1.87148e-13	5.15884e-12	Sebox
4841.99	-0.730211	0.0993066	-7.35309	1.9367e-13	5.29939e-12	Nmnat2
6237.52	-0.485637	0.0662643	-7.32879	2.32242e-13	6.28887e-12	Mfn2
392.249	-0.921407	0.125784	-7.32532	2.38334e-13	6.44045e-12	1700003M07Rik
8842.31	-0.520725	0.0710912	-7.32475	2.39348e-13	6.45447e-12	Scamp1
476.186	-0.924012	0.126244	-7.31923	2.49405e-13	6.71179e-12	Rimkla
751.252	-1.0676	0.145905	-7.31708	2.53432e-13	6.79912e-12	Pnma3
781.299	-0.642271	0.087794	-7.31566	2.56116e-13	6.86407e-12	Fam189b
299.003	-1.04525	0.142979	-7.31051	2.6614e-13	7.1035e-12	B230217O12Rik
53.0221	-3.02827	0.415195	-7.29361	3.01769e-13	8.01348e-12	Plcz1
470.51	-0.675094	0.0926001	-7.29043	3.08961e-13	8.17946e-12	Armc6
13490.7	-0.603409	0.0828296	-7.28495	3.218e-13	8.50211e-12	Reep5
935.947	-0.857697	0.11779	-7.2816	3.29878e-13	8.7067e-12	Glt1d1
1316.35	-0.521598	0.0717852	-7.2661	3.70018e-13	9.69744e-12	Tbck
2790.96	-0.900685	0.123981	-7.26471	3.73826e-13	9.78742e-12	Pitpnm1
4467.94	-1.03377	0.142344	-7.26245	3.8014e-13	9.94275e-12	Ndn
3520.21	-0.482481	0.0665226	-7.25289	4.07986e-13	1.06178e-11	Ppp1r7
1993.74	-0.811127	0.112108	-7.23523	4.64757e-13	1.20114e-11	Fam169a
636.065	-0.912684	0.12628	-7.22746	4.92125e-13	1.2681e-11	B630019K06Rik
320.931	-0.749268	0.103753	-7.22168	5.13503e-13	1.32057e-11	Zfp109
957.807	-1.14249	0.158277	-7.21827	5.2653e-13	1.35274e-11	C230057M02Rik
695.734	-0.944125	0.130827	-7.21661	5.32978e-13	1.36796e-11	Ccdc148
4111.58	-0.745154	0.103363	-7.2091	5.63215e-13	1.44273e-11	Ppfia3
464.114	-0.734447	0.10188	-7.20892	5.63983e-13	1.44328e-11	Zbtb45
1157.22	-0.833943	0.115705	-7.20749	5.69908e-13	1.45701e-11	B4galt2
8206.21	-0.401065	0.0558099	-7.18628	6.65814e-13	1.68731e-11	Spop
2712.66	-0.538489	0.0750582	-7.17429	7.26813e-13	1.83832e-11	Zfyve9
1040.56	-0.871306	0.12166	-7.1618	7.9626e-13	2.00232e-11	Sarm1
267.398	-0.744726	0.104004	-7.16056	8.03499e-13	2.01858e-11	4933404O12Rik
1840.59	-0.689943	0.0966699	-7.1371	9.53205e-13	2.37409e-11	Srrm3
6420.33	-0.712305	0.0998232	-7.13566	9.6323e-13	2.39677e-11	Astn1
50.8288	-1.79218	0.251259	-7.13282	9.83301e-13	2.44205e-11	B830017H08Rik
289.893	-1.59052	0.223241	-7.12466	1.04335e-12	2.58627e-11	Prss35
3254.67	-0.785251	0.110219	-7.12444	1.04505e-12	2.58801e-11	Neurl1a
1779.67	-0.732207	0.102811	-7.12187	1.06473e-12	2.62925e-11	Grid1
105.127	-1.66035	0.233354	-7.11513	1.11805e-12	2.7557e-11	Dazl
3091.2	-0.859277	0.120862	-7.10955	1.16421e-12	2.86408e-11	Diras1
643.337	-0.965419	0.135815	-7.10833	1.17458e-12	2.88142e-11	Fgf9
923.017	-0.748503	0.105329	-7.10636	1.19147e-12	2.91737e-11	Ccdc106
1111.43	-0.885755	0.124665	-7.10506	1.20269e-12	2.94208e-11	Zfp385b
4189.71	-0.679465	0.0957037	-7.09968	1.2505e-12	3.05044e-11	Fam155a
1125.11	-1.09132	0.153784	-7.09642	1.28028e-12	3.12016e-11	Fgf11
632.26	-0.820337	0.115876	-7.07944	1.44736e-12	3.49794e-11	Zfp286
2167.2	-0.897819	0.126828	-7.07904	1.45153e-12	3.50477e-11	Klhl23
1412.34	-0.533663	0.0755186	-7.06664	1.58725e-12	3.82185e-11	Cog7
1124.93	-0.656888	0.0930286	-7.06114	1.6514e-12	3.96533e-11	Lmbr1
4393.12	-0.488533	0.0692214	-7.05754	1.69472e-12	4.06187e-11	Dcun1d4
1230.94	-1.3078	0.185344	-7.05607	1.71275e-12	4.10133e-11	Begain
237.786	-0.988768	0.140255	-7.04979	1.79182e-12	4.27105e-11	Cfap20dc
2587.56	-1.03388	0.146768	-7.04434	1.86345e-12	4.42964e-11	Bend6
510.26	-0.921244	0.130917	-7.03684	1.96642e-12	4.67015e-11	Lhx6
45143.1	-0.781492	0.111091	-7.03469	1.99702e-12	4.7342e-11	Chn1
1589.02	-0.458103	0.06515	-7.03152	2.04301e-12	4.82569e-11	Uchl5
11917.8	-0.461233	0.0656007	-7.03092	2.05172e-12	4.83749e-11	Pitpna
93.2932	-1.46681	0.209023	-7.01747	2.25924e-12	5.31528e-11	A530058N18Rik
817.363	-0.600971	0.0856402	-7.01739	2.26048e-12	5.31528e-11	Zfp13
6078.4	-0.581573	0.0829218	-7.0135	2.32426e-12	5.45541e-11	Eif1ax
2377.46	-0.416933	0.0595285	-7.00392	2.48902e-12	5.8264e-11	Dhx30
479.753	-0.771105	0.110104	-7.00342	2.49784e-12	5.83658e-11	Nphp4
2328.58	-0.618202	0.0882839	-7.00243	2.51553e-12	5.87265e-11	Cep19
438.355	-0.878091	0.125465	-6.99872	2.58308e-12	6.02496e-11	Txnl4b
2825.06	-0.43063	0.0615563	-6.99571	2.63922e-12	6.13942e-11	Rnf214
1866.87	-0.718068	0.102685	-6.99291	2.69237e-12	6.24634e-11	Brinp2
1551.58	-0.522451	0.0747447	-6.9898	2.75273e-12	6.36939e-11	Grk6
1922.16	-0.718154	0.102776	-6.98759	2.79639e-12	6.46468e-11	Slc6a15
743.525	-0.850291	0.12171	-6.98619	2.82454e-12	6.52395e-11	Tram1l1
54.9543	-1.91099	0.273623	-6.98402	2.86852e-12	6.61384e-11	Gm2762
2723.62	-1.17405	0.168315	-6.97535	3.05114e-12	7.01627e-11	3300002P13Rik
250.731	-1.45116	0.208183	-6.97061	3.1558e-12	7.25056e-11	Agbl4
2507.59	-1.06781	0.153242	-6.96813	3.21174e-12	7.36609e-11	Kcnc2
307.682	-1.60346	0.230122	-6.96787	3.21782e-12	7.37355e-11	Gpr26
587.035	-0.632518	0.0908625	-6.96126	3.37241e-12	7.70747e-11	Ccdc28a
5022.64	-0.552717	0.0794274	-6.95878	3.43242e-12	7.83089e-11	Mfsd6
104.729	-1.36715	0.196713	-6.94999	3.65314e-12	8.31265e-11	Reep6
925.749	-0.556532	0.0800884	-6.94897	3.67958e-12	8.35821e-11	Ddx19b
959.892	-0.878073	0.126416	-6.94587	3.76129e-12	8.51417e-11	Zfp239
630.961	-0.72773	0.1048	-6.94397	3.8124e-12	8.62237e-11	Spata7
2377.74	-0.673648	0.0971468	-6.93433	4.08159e-12	9.19927e-11	4933431E20Rik
38.5266	-2.81729	0.406312	-6.93382	4.09623e-12	9.22431e-11	Gm40780
1463.4	-0.489793	0.070651	-6.93257	4.13273e-12	9.29848e-11	Fundc2
396.912	-0.7265	0.104887	-6.92651	4.31357e-12	9.68029e-11	Rbfa
4038.72	-0.56562	0.0817126	-6.92206	4.45115e-12	9.97187e-11	Atxn7l3
4158.33	-0.562954	0.0813577	-6.91949	4.53273e-12	1.01372e-10	Dlat
1248.1	-1.03048	0.149056	-6.91336	4.7331e-12	1.05312e-10	Rab9b
3687.71	-0.655794	0.0949985	-6.90321	5.08421e-12	1.12931e-10	Cep170b
1675.18	-0.503583	0.0730493	-6.89374	5.43444e-12	1.20097e-10	Kbtbd7
152.204	-1.22019	0.177007	-6.89349	5.44387e-12	1.20194e-10	Gramd2
77.2122	-1.83309	0.266087	-6.88907	5.61594e-12	1.2348e-10	Panct2
1603.8	-0.476979	0.0694223	-6.87069	6.3894e-12	1.39662e-10	Depdc5
579.626	-1.59129	0.231704	-6.86776	6.52197e-12	1.4244e-10	Zfp941
8113.85	-0.743228	0.108237	-6.86667	6.57166e-12	1.43405e-10	Hspa12a
10256.1	-0.657296	0.095751	-6.86465	6.66564e-12	1.45213e-10	Syngr1
7493.95	-0.503875	0.0734377	-6.86126	6.82577e-12	1.4833e-10	Atp6v1c1
919.853	-1.57665	0.229844	-6.85965	6.90283e-12	1.49796e-10	Pvalb
73.85	-1.57971	0.230448	-6.85497	7.13267e-12	1.54484e-10	Gm34871
286.559	-1.21155	0.176752	-6.85453	7.15465e-12	1.54703e-10	Cyp4x1
5302.52	-1.05609	0.15407	-6.85463	7.14996e-12	1.54703e-10	Cabp7
47200.8	-0.683623	0.0997808	-6.85125	7.32061e-12	1.5816e-10	Norad
9434.95	-0.675057	0.098575	-6.84815	7.48094e-12	1.6109e-10	Ptprn2
4678	-0.522348	0.0762974	-6.84621	7.58302e-12	1.62984e-10	Brsk2
388.973	-1.67025	0.24434	-6.83578	8.15609e-12	1.74333e-10	Gm2824
857.748	-1.05233	0.153989	-6.83384	8.26713e-12	1.76417e-10	Galntl6
1523.85	-1.70971	0.250275	-6.83133	8.41336e-12	1.78952e-10	Gabra3
3515.4	-0.481968	0.0705869	-6.82802	8.60972e-12	1.82979e-10	Btrc
2486.2	-0.761902	0.111729	-6.81919	9.1558e-12	1.93143e-10	Tmem150c
1724.8	-0.4904	0.0719265	-6.81806	9.22776e-12	1.94215e-10	Helz
9866.04	-0.447633	0.0657238	-6.81082	9.7047e-12	2.03432e-10	Dpp8
269.558	-0.828302	0.121642	-6.80932	9.80607e-12	2.05392e-10	Arntl2
2831.63	-0.701693	0.103135	-6.80365	1.01999e-11	2.12519e-10	Actl6b
1161.77	-0.75814	0.111464	-6.80167	1.03416e-11	2.15227e-10	Ica1l
1511.3	-1.15231	0.16946	-6.79987	1.04713e-11	2.17626e-10	Nos1
124.923	-1.3154	0.193622	-6.79365	1.09335e-11	2.26639e-10	Egfl6
3162.9	-1.23199	0.181373	-6.79259	1.10142e-11	2.28131e-10	Vamp1
2648.11	-0.480099	0.0706942	-6.7912	1.11203e-11	2.29963e-10	Irgq
1519.43	-0.478956	0.0705971	-6.78436	1.16601e-11	2.39606e-10	Deaf1
6846.32	-0.959609	0.141626	-6.77566	1.23837e-11	2.54275e-10	Tmem181b-ps
2591.67	-0.593991	0.0878084	-6.76463	1.33654e-11	2.73357e-10	Apc2
371.691	-0.643676	0.0952424	-6.7583	1.39624e-11	2.85119e-10	5430400D12Rik
1034.36	-0.610905	0.0904054	-6.7574	1.40491e-11	2.86665e-10	Dffa
1389.91	-0.996228	0.147443	-6.75671	1.41159e-11	2.87803e-10	Rab27b
4605.33	-0.98273	0.145596	-6.74968	1.48168e-11	3.01152e-10	Ckmt1
1784.1	-0.641769	0.0952073	-6.74075	1.5757e-11	3.19019e-10	Copg2
43.8117	-3.04752	0.452545	-6.73418	1.64855e-11	3.32476e-10	Tmem114
494.019	-0.821094	0.121958	-6.73257	1.66695e-11	3.35775e-10	B4galt7
5593.93	-0.332877	0.0494609	-6.73011	1.69532e-11	3.40591e-10	Ipo9
252.969	-1.02516	0.152451	-6.7245	1.76199e-11	3.5317e-10	Fbxo27
1510.07	-0.517454	0.0769559	-6.72403	1.76765e-11	3.54032e-10	Amz2
800.228	-1.05621	0.157478	-6.70707	1.98574e-11	3.9408e-10	Prrg3
9286.2	-0.563231	0.0839802	-6.70671	1.99059e-11	3.94742e-10	Atp6v0e2
1519.14	-0.708752	0.105841	-6.69635	2.13683e-11	4.21817e-10	B230217C12Rik
219.512	-1.2739	0.190261	-6.69554	2.1488e-11	4.2386e-10	Smim17
22763.6	-0.403795	0.0603425	-6.69172	2.20567e-11	4.34421e-10	Prkar1a
2798.25	-0.518463	0.0776204	-6.67947	2.39809e-11	4.71252e-10	Ppip5k1
1799.35	-0.527448	0.0790583	-6.67164	2.52959e-11	4.95971e-10	Maneal
2091.83	-0.947311	0.142217	-6.66103	2.71906e-11	5.29933e-10	Tmem179
1072.79	-0.902459	0.135507	-6.65985	2.74106e-11	5.33821e-10	Dcaf12l1
4987.34	-0.644209	0.0967621	-6.65766	2.78227e-11	5.40232e-10	Brsk1
9017.6	-0.591752	0.0888924	-6.65695	2.79569e-11	5.42435e-10	Sv2a
193.117	-1.18446	0.177971	-6.65539	2.82557e-11	5.47308e-10	Gm3227
5045.48	-0.673713	0.101234	-6.65501	2.83276e-11	5.47997e-10	Adam11
97783.1	-0.873039	0.131288	-6.64978	2.93537e-11	5.65747e-10	Camk2a
4450.98	-0.355064	0.0534087	-6.64805	2.96994e-11	5.71565e-10	Cand1
59.02	-1.63241	0.245863	-6.6395	3.14739e-11	6.02603e-10	LOC118567379
678.94	-1.0505	0.158217	-6.6396	3.14528e-11	6.02603e-10	Prr36
9975.23	-0.864862	0.130269	-6.63902	3.15771e-11	6.04135e-10	Cdk14
6960.41	-0.667666	0.100587	-6.63768	3.18662e-11	6.09219e-10	Atp9a
2426.14	-0.389649	0.0587481	-6.63254	3.29966e-11	6.28068e-10	Dcun1d1
1166.07	-1.18538	0.178771	-6.63071	3.34065e-11	6.34943e-10	Cygb
183.869	-1.65616	0.249878	-6.62788	3.40551e-11	6.46329e-10	Entpd3
990.919	-0.660878	0.0998453	-6.61902	3.61598e-11	6.84281e-10	Jmjd4
2022.24	-0.405212	0.0612255	-6.61835	3.6323e-11	6.86872e-10	Dnajc16
2795.99	-0.699119	0.105722	-6.61283	3.77036e-11	7.1143e-10	Cpeb3
325.054	-1.08245	0.163704	-6.61225	3.78509e-11	7.13694e-10	Spire2
53.8641	-1.93341	0.29242	-6.61178	3.79717e-11	7.14937e-10	Epyc
163.327	-1.09435	0.165684	-6.60503	3.97438e-11	7.47763e-10	Tmem121
1331.11	-0.538194	0.0815372	-6.60059	4.09529e-11	7.67153e-10	Iqcb1
380.34	-0.887131	0.134585	-6.5916	4.35103e-11	8.09864e-10	Gpr75
762.698	-1.23324	0.1871	-6.59133	4.35889e-11	8.10748e-10	Rab26
6253.96	-0.592791	0.0900578	-6.58234	4.63096e-11	8.58901e-10	Habp4
4204.83	-0.480339	0.0729952	-6.58041	4.69141e-11	8.69494e-10	Usp5
1564.73	-0.692641	0.105328	-6.57605	4.83123e-11	8.92871e-10	Scaper
17.2814	-3.41837	0.520036	-6.57333	4.92016e-11	9.08018e-10	Gm30583
2395.76	-0.498501	0.0758923	-6.56853	5.08137e-11	9.37106e-10	Prpf40b
1540.91	-0.485063	0.0738634	-6.56702	5.1332e-11	9.45996e-10	Tmub2
525.771	-0.812832	0.123784	-6.56656	5.14922e-11	9.48277e-10	LOC118567337
1256.27	-0.564542	0.0859749	-6.56636	5.15616e-11	9.48886e-10	Alkbh8
4052.13	-0.984466	0.150127	-6.55756	5.46943e-11	1.00512e-09	Gng3
258.324	-1.22219	0.186385	-6.55733	5.47803e-11	1.00599e-09	Cib2
9148.98	-0.811429	0.123794	-6.55469	5.57572e-11	1.02321e-09	Camk1d
181.039	-1.03637	0.158129	-6.55394	5.60396e-11	1.02767e-09	Spin2c
1224.41	-0.442072	0.0674805	-6.55111	5.71122e-11	1.04596e-09	Wdr12
3124.39	-0.71569	0.109409	-6.54139	6.0948e-11	1.11065e-09	Plxna1
548.576	-0.818052	0.125217	-6.53308	6.44326e-11	1.17088e-09	Gm5124
468.906	-0.957295	0.146702	-6.52543	6.78078e-11	1.22793e-09	Bex4
3700.73	-0.749891	0.114923	-6.52518	6.79188e-11	1.22824e-09	Slc25a22
422.075	-0.857981	0.131493	-6.52491	6.80427e-11	1.22963e-09	Dok4
2258.7	-0.418069	0.0641515	-6.51689	7.17786e-11	1.29445e-09	Tecpr2
690.698	-0.857985	0.131697	-6.51483	7.27719e-11	1.31055e-09	Ccdc92b
2302.34	-0.510575	0.0785025	-6.50393	7.82467e-11	1.40526e-09	Lrrc49
52.1853	-2.50317	0.385191	-6.4985	8.11246e-11	1.45294e-09	LOC118567855
991.646	-0.696792	0.107268	-6.49581	8.25862e-11	1.47709e-09	Vps9d1
33.8032	-2.64277	0.406968	-6.4938	8.36991e-11	1.49392e-09	Gm1653
2682.29	-0.627681	0.0967015	-6.49092	8.53157e-11	1.51966e-09	Flot1
17439.3	-0.738426	0.113803	-6.48865	8.66084e-11	1.54163e-09	Celf4
2643.51	-0.395088	0.0609191	-6.48546	8.84626e-11	1.57035e-09	Stk24
5040.8	-0.444365	0.0685443	-6.48289	8.99851e-11	1.5952e-09	Opa1
77.2312	-1.39101	0.214734	-6.47785	9.30409e-11	1.64602e-09	Ccdc160
164.969	-1.45183	0.224332	-6.47178	9.68561e-11	1.71119e-09	Lor
1996.25	-0.403781	0.0623934	-6.47153	9.7014e-11	1.71282e-09	Kat2a
239.636	-0.847267	0.130947	-6.47032	9.77971e-11	1.72548e-09	Zfp791
6856.5	-0.751172	0.116099	-6.47009	9.79444e-11	1.72691e-09	Cend1
712.499	-0.743781	0.115048	-6.46494	1.01339e-10	1.78435e-09	Mmab
2378.79	-0.579077	0.0895889	-6.46371	1.02169e-10	1.79532e-09	Gnaz
2635.57	-0.49735	0.07703	-6.45658	1.07098e-10	1.87814e-09	Cmas
2204.21	-0.847149	0.131269	-6.45352	1.09279e-10	1.91382e-09	Slc4a3
2825.4	-0.432861	0.0671226	-6.4488	1.12739e-10	1.97044e-09	Cops7a
3653.6	-0.367333	0.0569821	-6.44646	1.14492e-10	1.99973e-09	Rnps1
8565.35	-0.728921	0.11311	-6.44436	1.16086e-10	2.02622e-09	Gabbr2
2224.72	-0.846197	0.131575	-6.43129	1.26522e-10	2.20247e-09	Pcnx2
15125.6	-0.732416	0.113958	-6.42707	1.30086e-10	2.25699e-09	Atp6v1g2
5375.75	-0.435356	0.0677658	-6.42442	1.32372e-10	2.29359e-09	Ube2n
319.887	-0.859676	0.133861	-6.42217	1.34347e-10	2.32474e-09	Spry3
1473.48	-0.490651	0.0765632	-6.40845	1.47009e-10	2.53207e-09	Ubl4a
54.0061	-3.56011	0.555585	-6.40785	1.47586e-10	2.54033e-09	LOC118567328
880.262	-0.817967	0.127991	-6.39081	1.65013e-10	2.82537e-09	Ajap1
4646.66	-0.691539	0.108241	-6.38889	1.67091e-10	2.85534e-09	Shank3
645.045	-0.676942	0.105969	-6.38812	1.67939e-10	2.86794e-09	Tmem126b
19125.6	-0.536237	0.0839501	-6.38757	1.68546e-10	2.87642e-09	Ndrg3
5864.47	-0.813565	0.127421	-6.38485	1.71569e-10	2.91846e-09	St8sia3
52807.5	-0.598495	0.0937767	-6.38213	1.7464e-10	2.96683e-09	Atp1b1
1998.28	-0.417238	0.0654095	-6.37887	1.78405e-10	3.02685e-09	Dctn6
3028.3	-0.461705	0.07239	-6.37802	1.79395e-10	3.03969e-09	Fam20b
4729.19	-0.566129	0.0887867	-6.37628	1.81442e-10	3.07038e-09	Ralgapa1
8022.54	-0.631788	0.0990964	-6.37548	1.82388e-10	3.0804e-09	Cadps
1502.72	-1.14537	0.179675	-6.37468	1.83344e-10	3.09453e-09	Slc6a7
185.819	-0.916869	0.143947	-6.36948	1.89671e-10	3.19719e-09	Tnfaip8l1
1220.53	-0.740319	0.116236	-6.3691	1.90138e-10	3.203e-09	Tmem74
10319.7	-0.703757	0.110533	-6.36691	1.92869e-10	3.2448e-09	Trim37
11140.3	-1.0312	0.161969	-6.36663	1.93227e-10	3.24872e-09	Stmn2
1471.34	-0.736921	0.11575	-6.36651	1.93376e-10	3.24914e-09	Tmem178
28045.5	-0.704247	0.110811	-6.35538	2.07914e-10	3.48444e-09	Agap2
152.745	-1.06927	0.168306	-6.35311	2.11003e-10	3.52995e-09	C530005A16Rik
12500.2	-0.769188	0.121073	-6.35309	2.11036e-10	3.52995e-09	Cpne6
862.161	-0.59302	0.0933451	-6.35299	2.11176e-10	3.53002e-09	Wdr59
860.554	-0.741686	0.116885	-6.34543	2.21804e-10	3.68877e-09	Smarcd3
333.447	-1.14795	0.18097	-6.34333	2.24853e-10	3.7347e-09	Aqp11
597.704	-1.28561	0.20284	-6.33809	2.32633e-10	3.85656e-09	Esrrg
4754.43	-0.31947	0.0504146	-6.33685	2.34505e-10	3.88512e-09	Vapb
1622.77	-0.598897	0.0945251	-6.33585	2.36034e-10	3.9055e-09	Vps45
1124.29	-0.595384	0.0939923	-6.33439	2.38274e-10	3.93757e-09	Cables2
7852.28	-0.435548	0.0687835	-6.33215	2.41764e-10	3.9927e-09	Enpp5
412.597	-0.687101	0.108512	-6.33202	2.4198e-10	3.99374e-09	Pgap6
694.793	-0.738569	0.116777	-6.32463	2.53836e-10	4.17621e-09	Prkn
246.195	-0.9187	0.145305	-6.32257	2.57242e-10	4.21893e-09	Zfp850
696.431	-0.792	0.125485	-6.31149	2.76365e-10	4.5127e-09	Gabrg3
2353.85	-0.534089	0.0846471	-6.3096	2.79761e-10	4.55958e-09	Dscam
6564.36	-0.544781	0.0863432	-6.30948	2.79976e-10	4.56023e-09	Idh3a
2390.15	-1.14871	0.182074	-6.30904	2.80776e-10	4.56755e-09	Panx2
8645.98	-0.672138	0.1066	-6.30523	2.87765e-10	4.67542e-09	Mal2
1231.84	-0.907843	0.14403	-6.30315	2.91665e-10	4.72994e-09	Runx1t1
2475.28	-0.543127	0.0862541	-6.29682	3.03807e-10	4.90549e-09	Ica1
581.727	-0.810725	0.128757	-6.29655	3.04343e-10	4.9111e-09	Elfn1
2774.67	-0.332612	0.0528885	-6.28894	3.19644e-10	5.14847e-09	Cdadc1
10280.2	-0.485069	0.0771619	-6.28638	3.24955e-10	5.22433e-09	Tomm20
4057.78	-0.470838	0.0749102	-6.28536	3.27097e-10	5.25372e-09	Alg2
4190.56	-0.479048	0.0762667	-6.28123	3.35914e-10	5.38722e-09	Megf8
2034.73	-0.643968	0.102618	-6.2754	3.48747e-10	5.57247e-09	Usp20
5750.42	-0.585091	0.0932421	-6.27497	3.49697e-10	5.58424e-09	Iqsec3
12119.3	-0.662112	0.105539	-6.27365	3.52679e-10	5.6284e-09	Scn8a
1884.7	-0.499681	0.0796635	-6.2724	3.55531e-10	5.67045e-09	Asic2
1253.77	-0.846533	0.134966	-6.27219	3.56016e-10	5.67471e-09	Neurl1b
3399.51	-0.48901	0.0779865	-6.27044	3.60038e-10	5.73389e-09	Ube2e2
277.133	-0.819852	0.130833	-6.26642	3.69439e-10	5.86358e-09	Zfp112
442.608	-0.58724	0.0937173	-6.26609	3.70237e-10	5.87268e-09	Dmac2l
6557.24	-0.371402	0.0592916	-6.26399	3.75252e-10	5.94859e-09	Atxn7l3b
32930.1	-0.653502	0.104451	-6.25657	3.93533e-10	6.21949e-09	Prkcb
2340.67	-0.818168	0.130822	-6.25405	3.99936e-10	6.30922e-09	Ralyl
538.272	-0.609262	0.0975922	-6.24294	4.29414e-10	6.74975e-09	Agk
2512.35	-0.399124	0.0639365	-6.2425	4.3062e-10	6.76463e-09	Elp3
805.059	-0.723609	0.116017	-6.23709	4.45787e-10	6.99866e-09	Xk
1966.66	-0.519138	0.0832619	-6.235	4.51789e-10	7.08863e-09	Otud7a
226.418	-0.889839	0.142774	-6.2325	4.5906e-10	7.19838e-09	Fbxo16
395.633	-0.842791	0.135279	-6.23	4.66429e-10	7.30076e-09	Slc25a26
951.819	-0.635284	0.101997	-6.22848	4.70979e-10	7.35874e-09	Peli3
3879.45	-0.422119	0.0677743	-6.22831	4.71484e-10	7.36222e-09	Zbtb4
1778.19	-0.422114	0.067853	-6.22102	4.93946e-10	7.69452e-09	Trappc12
634.831	-0.729836	0.117323	-6.22075	4.9478e-10	7.69624e-09	Tstd3
1191.06	-0.341651	0.0549216	-6.2207	4.94941e-10	7.69624e-09	Fam149b
8107.89	-0.733608	0.117929	-6.22075	4.94792e-10	7.69624e-09	Sult4a1
173.139	-0.934814	0.150415	-6.21489	5.1359e-10	7.98146e-09	Slc26a8
1121.36	-0.93995	0.151322	-6.21158	5.24531e-10	8.14179e-09	Sirt3
27.1275	-2.53668	0.408528	-6.20931	5.3218e-10	8.2556e-09	Gm4371
2580.11	-0.525364	0.0846249	-6.20815	5.36125e-10	8.30692e-09	Ajm1
2200.51	-0.577797	0.0931007	-6.20615	5.42978e-10	8.40809e-09	B4galnt4
7169.34	-0.407947	0.0658171	-6.1982	5.71142e-10	8.81283e-09	Vps41
1399.25	-0.93552	0.151058	-6.19312	5.89837e-10	9.09053e-09	Cdkl2
642.054	-0.437434	0.0706931	-6.18779	6.1012e-10	9.39203e-09	Fastkd2
3420.7	-0.660103	0.106688	-6.18721	6.12375e-10	9.42117e-09	Bcl11a
3875.43	-0.859484	0.138921	-6.18685	6.1377e-10	9.43708e-09	Kcnip2
2294.18	-0.700069	0.113321	-6.17778	6.50102e-10	9.94877e-09	Fbxo44
933.006	-0.609613	0.0986971	-6.1766	6.54958e-10	1.00055e-08	L3mbtl2
5955.33	-0.540411	0.0875309	-6.17395	6.66048e-10	1.01518e-08	Gnl3l
6309.95	-0.665487	0.107841	-6.17098	6.78667e-10	1.03374e-08	Kcna2
5968.82	-0.763299	0.123732	-6.16898	6.87338e-10	1.04511e-08	Scg5
3882.17	-0.781331	0.126668	-6.16831	6.90216e-10	1.04821e-08	Ryr3
640.605	-1.17892	0.191136	-6.16796	6.91784e-10	1.04943e-08	Gm9866
3163.93	-0.632043	0.102494	-6.16661	6.97678e-10	1.05765e-08	Bcat1
1488.55	-0.344881	0.0559405	-6.16514	7.04221e-10	1.06643e-08	Hectd3
2789.98	-0.581608	0.0943568	-6.16392	7.09653e-10	1.07403e-08	Ggt7
5690.07	-0.455733	0.0740521	-6.15422	7.54482e-10	1.13792e-08	Prkaca
215.407	-1.07322	0.174395	-6.15394	7.55798e-10	1.13925e-08	Aldh1b1
29093	-0.656871	0.106747	-6.15356	7.57647e-10	1.14071e-08	Ndrg4
582.318	-0.740494	0.120347	-6.15302	7.60228e-10	1.14394e-08	Zscan18
477.875	-0.637438	0.103648	-6.15	7.74849e-10	1.1646e-08	Mterf2
1312.51	-0.52324	0.0851335	-6.14611	7.94061e-10	1.19141e-08	Rnf170
100.649	-1.45526	0.236889	-6.1432	8.08737e-10	1.21204e-08	Dleu7
4160.35	-0.521208	0.0849335	-6.13665	8.42773e-10	1.26087e-08	Klhdc2
38.5868	-1.83936	0.299748	-6.13635	8.44367e-10	1.26253e-08	Asb16
2835.03	-0.741715	0.120901	-6.13489	8.52199e-10	1.27205e-08	Rims2
8751.12	-0.60709	0.0989607	-6.13466	8.53405e-10	1.27313e-08	Pacsin1
2207.24	-0.370673	0.0604268	-6.13425	8.55612e-10	1.27569e-08	Glrx2
30116	-0.712684	0.116203	-6.1331	8.61838e-10	1.28424e-08	Dnm1
1271.22	-0.921682	0.150407	-6.12792	8.90373e-10	1.32298e-08	Robo1
612.733	-0.812753	0.132638	-6.12762	8.92019e-10	1.32467e-08	LOC115487949
558.142	-0.6194	0.101103	-6.12642	8.98762e-10	1.33165e-08	Mtg1
4587.93	-0.966465	0.157766	-6.12594	9.0151e-10	1.33496e-08	Cntnap1
923.479	-0.59083	0.0965896	-6.11691	9.54056e-10	1.40798e-08	Ccdc181
408.63	-1.18185	0.19321	-6.11692	9.54031e-10	1.40798e-08	Dlx1as
998.726	-0.463194	0.0757628	-6.11374	9.73211e-10	1.43462e-08	Map2k5
57.7319	-1.77067	0.289648	-6.11318	9.7663e-10	1.43885e-08	Frmd7
872.587	-0.645029	0.105598	-6.10836	1.00661e-09	1.48218e-08	Map3k13
6042.85	-0.712795	0.116697	-6.10809	1.00829e-09	1.48382e-08	Mapk8ip2
24240.3	-0.86206	0.141365	-6.09812	1.07326e-09	1.57232e-08	Slc24a2
207.23	-1.22531	0.20095	-6.09759	1.07678e-09	1.57572e-08	Tuba8
577	-0.53025	0.0870431	-6.09181	1.11642e-09	1.63188e-08	Cbwd1
1679.47	-0.550687	0.0904323	-6.0895	1.13265e-09	1.65283e-08	Porcn
1605.58	-0.560925	0.0921392	-6.0878	1.14474e-09	1.66861e-08	Lrp3
201.133	-1.07469	0.176584	-6.086	1.15766e-09	1.6865e-08	Myl6b
27871.5	-0.62639	0.102941	-6.08495	1.16525e-09	1.69472e-08	Cyfip2
72.7438	-1.53062	0.251657	-6.08217	1.18568e-09	1.72347e-08	Gm35956
13487.2	-0.660231	0.10863	-6.07779	1.21854e-09	1.76925e-08	Rab3a
1446.6	-0.354931	0.0584161	-6.07592	1.23282e-09	1.788e-08	Alg11
28816.2	-0.587262	0.0966855	-6.07394	1.24807e-09	1.80911e-08	Rtn1
19362.3	-0.466607	0.0768475	-6.07185	1.26443e-09	1.83079e-08	Purb
1270.15	-0.44185	0.0727867	-6.07048	1.27531e-09	1.84449e-08	Ublcp1
3590.92	-0.494868	0.0815663	-6.06707	1.30265e-09	1.87571e-08	Ttbk1
4024.44	-0.501351	0.0827262	-6.06037	1.3581e-09	1.95018e-08	Ctnna2
2161.01	-0.382777	0.0631788	-6.05863	1.37289e-09	1.97033e-08	Tpgs2
13851	-0.49244	0.0813529	-6.05314	1.42054e-09	2.03423e-08	Epb41l1
1339.22	-0.809876	0.133805	-6.05264	1.42487e-09	2.0382e-08	LOC118567437
13759.6	-0.429807	0.071067	-6.04791	1.46733e-09	2.09434e-08	Ociad1
372.457	-0.685635	0.113443	-6.04388	1.50453e-09	2.14157e-08	Ccne1
826.827	-0.925861	0.153313	-6.03903	1.55048e-09	2.20337e-08	Slc45a1
2184.07	-1.08892	0.180326	-6.0386	1.55453e-09	2.20552e-08	Rgs14
37419.7	-0.641536	0.106395	-6.02977	1.64193e-09	2.32319e-08	Map1b
2128.93	-0.716571	0.118972	-6.02301	1.71206e-09	2.41588e-08	Adcy5
8741.31	-0.679602	0.112865	-6.02137	1.72949e-09	2.43651e-08	Srgap3
1137.89	-0.41382	0.0687561	-6.01866	1.7587e-09	2.47499e-08	Spats2
2695.38	-0.613853	0.102015	-6.01727	1.77381e-09	2.49491e-08	Armcx4
494.897	-0.639648	0.106333	-6.01551	1.79319e-09	2.51945e-08	Cptp
21717.1	-0.573258	0.0953857	-6.0099	1.85642e-09	2.60128e-08	Spock2
5993.96	-0.542436	0.0903079	-6.00652	1.8955e-09	2.65177e-08	Agap3
3752.93	-0.849457	0.141446	-6.00551	1.90726e-09	2.66679e-08	Gpr158
33.7938	-2.42776	0.404312	-6.00465	1.9174e-09	2.6781e-08	Fyb2
5349.33	-0.421733	0.0702461	-6.00365	1.92925e-09	2.69321e-08	Lhfpl4
1810.6	-0.808321	0.134651	-6.00307	1.93626e-09	2.70154e-08	Trpc5
8440.88	-0.698874	0.11649	-5.99943	1.98014e-09	2.75981e-08	Bsn
925.911	-0.50222	0.083734	-5.9978	2.00004e-09	2.78605e-08	Cep83os
8992.87	-0.803378	0.133979	-5.99628	2.01894e-09	2.81088e-08	Prkca
23.3422	-2.41485	0.403094	-5.99077	2.08846e-09	2.89839e-08	LOC118568798
86.3768	-1.29635	0.216578	-5.9856	2.15597e-09	2.98874e-08	Gm38413
4062.23	-0.319022	0.0533199	-5.98317	2.18834e-09	3.02734e-08	Tex2
7558.77	-0.562269	0.0939851	-5.98253	2.19693e-09	3.03761e-08	Ankrd46
142.34	-1.38094	0.230875	-5.98134	2.21314e-09	3.05841e-08	Gm15631
2795.1	-0.636226	0.106378	-5.98081	2.22032e-09	3.06617e-08	Rusc1
55.7707	-1.55685	0.26033	-5.98028	2.22752e-09	3.07339e-08	Ano5
719.98	-0.740709	0.123879	-5.9793	2.24094e-09	3.08374e-08	Ppp1r14c
2497.61	-0.507619	0.0849148	-5.97798	2.25924e-09	3.10401e-08	Armc8
137.507	-0.955197	0.159844	-5.9758	2.28959e-09	3.1424e-08	3110039M20Rik
19826.3	-0.423462	0.0708681	-5.97536	2.29583e-09	3.14932e-08	Gdi1
1989.12	-1.11409	0.186529	-5.97272	2.33326e-09	3.19046e-08	Plch2
156.542	-0.979295	0.16411	-5.96732	2.41185e-09	3.28943e-08	Gm39314
8346.06	-0.414731	0.0695168	-5.96591	2.4328e-09	3.31453e-08	Copg1
234.681	-0.880041	0.147543	-5.96464	2.45174e-09	3.3386e-08	Frs3
3610.78	-0.536402	0.0899462	-5.96359	2.46754e-09	3.3566e-08	Reep1
186.264	-1.40221	0.235179	-5.96231	2.48702e-09	3.38134e-08	Kcnk4
918.756	-0.620865	0.104154	-5.96103	2.50646e-09	3.40599e-08	Tarsl2
8559.11	-0.674576	0.113203	-5.95901	2.53768e-09	3.44274e-08	Amph
887.673	-0.439738	0.0738078	-5.95788	2.55531e-09	3.46155e-08	Zfp763
351.863	-0.524221	0.0880283	-5.95514	2.59841e-09	3.51629e-08	2810021J22Rik
5520.52	-0.630251	0.105863	-5.95348	2.62503e-09	3.55046e-08	Ola1
3533.05	-0.332335	0.055823	-5.95337	2.6268e-09	3.55101e-08	Ralgapb
2082.69	-0.487907	0.0820289	-5.94799	2.71457e-09	3.66017e-08	Ss18l1
109.74	-1.05188	0.176845	-5.94802	2.7141e-09	3.66017e-08	Dmrtc1a
27297.5	-0.820841	0.13802	-5.94726	2.72676e-09	3.67472e-08	Camk2n1
574.679	-0.964256	0.162289	-5.9416	2.82248e-09	3.79782e-08	Dlx6os1
590.836	-0.839026	0.141278	-5.93884	2.87043e-09	3.85836e-08	Sdr39u1
1595.86	-0.324901	0.0547384	-5.93552	2.92917e-09	3.93327e-08	6030458C11Rik
3544.76	-0.618273	0.104191	-5.93405	2.95545e-09	3.96243e-08	Gfod1
6859.81	-0.703907	0.11873	-5.92866	3.05425e-09	4.0844e-08	Dnajc6
3913.26	-0.764188	0.128911	-5.92801	3.06626e-09	4.09836e-08	Lrrn2
79.1688	-1.49266	0.25214	-5.91995	3.22049e-09	4.30228e-08	Palm3
54049.1	-0.728425	0.123109	-5.91689	3.28085e-09	4.37621e-08	Cplx2
1278.81	-0.47033	0.0795731	-5.91066	3.40731e-09	4.52867e-08	Epm2a
729.526	-0.512328	0.0867253	-5.90748	3.4739e-09	4.61482e-08	Kbtbd4
2670.96	-0.288805	0.0488927	-5.9069	3.48596e-09	4.62848e-08	Kpna6
1822.26	-0.644057	0.109069	-5.90506	3.52524e-09	4.67588e-08	Gdap1l1
4420.3	-0.922625	0.156346	-5.90119	3.60897e-09	4.77722e-08	Rims1
347.408	-0.886587	0.15026	-5.90033	3.62772e-09	4.7996e-08	1700003E16Rik
3715.32	-0.760379	0.128896	-5.89918	3.65311e-09	4.82829e-08	Kcnc1
1046.89	-0.595046	0.100898	-5.89751	3.69027e-09	4.86753e-08	Gpr27
2830.65	-0.657367	0.111465	-5.89753	3.68994e-09	4.86753e-08	Cacna1a
1478.76	-0.427624	0.0725193	-5.89669	3.70861e-09	4.88925e-08	Rrp12
2441.68	-0.506713	0.0859468	-5.89565	3.73205e-09	4.91519e-08	Reep2
3143.85	-0.547664	0.0928961	-5.89545	3.73656e-09	4.91864e-08	Amigo1
5829.84	-0.348977	0.0592297	-5.89193	3.81717e-09	5.01969e-08	Man2a2
510.441	-0.618432	0.105105	-5.88394	4.00606e-09	5.24691e-08	A430046D13Rik
158.05	-1.24901	0.212518	-5.87719	4.17283e-09	5.45165e-08	Lrrc6
5304.27	-0.396337	0.0674452	-5.87643	4.19212e-09	5.4741e-08	Ndufs1
5797.58	-0.634903	0.108176	-5.86919	4.37934e-09	5.69576e-08	Khdrbs3
4872.69	-0.608309	0.103665	-5.86805	4.40939e-09	5.72913e-08	Cacnb3
247.838	-1.02498	0.174818	-5.86315	4.54155e-09	5.89203e-08	Dbndd1
25357.9	-0.495771	0.0845792	-5.86162	4.5838e-09	5.9439e-08	Dlgap1
2975.28	-0.327601	0.0559251	-5.85785	4.68905e-09	6.07434e-08	Vps33a
131.665	-1.26885	0.216741	-5.85423	4.79222e-09	6.20182e-08	Rtl4
117.586	-1.00381	0.17157	-5.85072	4.89448e-09	6.33102e-08	Ngf
1337.08	-0.371782	0.0635648	-5.84886	4.94961e-09	6.39598e-08	Scmh1
395.176	-0.879543	0.150385	-5.84863	4.95645e-09	6.40165e-08	Myo16
22232.2	-0.581217	0.0993788	-5.8485	4.96039e-09	6.40357e-08	Rab6b
910.692	-0.491994	0.0841361	-5.8476	4.98725e-09	6.43506e-08	AW209491
3796.19	-0.852033	0.14587	-5.84106	5.18712e-09	6.67644e-08	Scn1a
2336.41	-0.801384	0.137201	-5.84095	5.19036e-09	6.67731e-08	B230209E15Rik
7789.86	-0.840362	0.144012	-5.83535	5.36786e-09	6.88679e-08	Unc80
2481.25	-0.397662	0.0681477	-5.83529	5.36987e-09	6.88679e-08	Mtor
11182.2	-0.870433	0.149184	-5.83464	5.39065e-09	6.90771e-08	Kifc2
94.7221	-1.4543	0.249285	-5.8339	5.41475e-09	6.93519e-08	Rhov
24378.8	-0.635599	0.109024	-5.82988	5.54681e-09	7.09735e-08	Nsg2
834.15	-0.507196	0.0870277	-5.82798	5.61009e-09	7.1748e-08	Stradb
785.834	-0.462383	0.0794558	-5.81938	5.90677e-09	7.53945e-08	Zbtb22
885.132	-0.633738	0.108953	-5.81663	6.00444e-09	7.6454e-08	A830082N09Rik
4885.06	-0.442725	0.0761905	-5.81076	6.21914e-09	7.89948e-08	Armcx3
135.949	-1.38318	0.238043	-5.81063	6.22366e-09	7.90138e-08	Gm11419
276.735	-0.864911	0.148914	-5.80813	6.31739e-09	8.00091e-08	Fbxl15
7254.4	-0.417177	0.0718384	-5.80716	6.35431e-09	8.03985e-08	Apba2
107.083	-1.32474	0.228122	-5.80716	6.35397e-09	8.03985e-08	Acot3
381.977	-1.66217	0.286244	-5.80684	6.36633e-09	8.05116e-08	LOC118567341
753.093	-0.52873	0.0910652	-5.80606	6.39606e-09	8.08483e-08	Galt
5995.65	-0.545095	0.0938997	-5.80507	6.43386e-09	8.12474e-08	Cdk5r1
456.148	-0.670323	0.115501	-5.8036	6.49046e-09	8.18432e-08	Nhlrc1
7269.75	-0.489866	0.0844335	-5.80179	6.561e-09	8.26927e-08	Sucla2
871.105	-0.556581	0.0959405	-5.80131	6.57983e-09	8.289e-08	Thnsl1
9409.16	-0.694116	0.11967	-5.80022	6.62264e-09	8.33488e-08	Scn2b
3011.23	-0.456598	0.0787244	-5.79996	6.63314e-09	8.34406e-08	Jakmip1
1524.51	-0.417944	0.0720654	-5.79951	6.65077e-09	8.35818e-08	Gtdc1
91.4555	-1.39668	0.240893	-5.79794	6.71342e-09	8.42878e-08	Mcmdc2
1095.53	-0.474907	0.0819214	-5.7971	6.74709e-09	8.45478e-08	Dis3l
1876.73	-0.740377	0.127722	-5.7968	6.75929e-09	8.466e-08	Golga7b
2618.25	-0.374	0.0645262	-5.79609	6.78785e-09	8.49361e-08	Cdc123
1159.29	-0.508235	0.0876936	-5.79558	6.80869e-09	8.51559e-08	Ppa2
1712.06	-0.465724	0.0805538	-5.78152	7.40284e-09	9.24097e-08	Nckipsd
69.7001	-1.29187	0.223586	-5.77795	7.56156e-09	9.42556e-08	Gm16525
108.238	-1.31808	0.228316	-5.77308	7.78367e-09	9.68853e-08	Rtbdn
4542.53	-0.517444	0.0896403	-5.77244	7.81317e-09	9.72061e-08	Shank2
1645.98	-0.985371	0.17073	-5.77152	7.85576e-09	9.75963e-08	Mdga1
1573.25	-0.50487	0.0874912	-5.77052	7.90263e-09	9.81318e-08	Myadm
261.246	-1.82517	0.316462	-5.76741	8.04998e-09	9.98665e-08	Gm46277
5941.11	-0.611732	0.106186	-5.76096	8.36361e-09	1.03609e-07	Klc2
43061.4	-0.691454	0.120153	-5.75477	8.67578e-09	1.07375e-07	Syp
12762	-0.554641	0.0964195	-5.75237	8.79991e-09	1.08808e-07	Pak1
4166.92	-0.215423	0.0374528	-5.75186	8.82665e-09	1.09087e-07	Tmem127
527.38	-1.31786	0.22925	-5.7486	8.99873e-09	1.11108e-07	Gpr12
1785.63	-0.652612	0.113539	-5.74793	9.03404e-09	1.11491e-07	Sestd1
1912.89	-0.735529	0.127979	-5.74726	9.06992e-09	1.11828e-07	Peak1
903.371	-0.515697	0.0897432	-5.74636	9.11873e-09	1.12377e-07	Atpaf1
3696.81	-0.643275	0.111966	-5.74528	9.17706e-09	1.13042e-07	Rnf227
753.991	-0.48649	0.0846878	-5.74451	9.21888e-09	1.13504e-07	Meis3
301.514	-1.33717	0.23278	-5.74438	9.22602e-09	1.13538e-07	Slc5a5
151.327	-2.15277	0.374886	-5.74247	9.3303e-09	1.14713e-07	LOC118567719
1106.24	-0.38612	0.0672579	-5.74088	9.41854e-09	1.15634e-07	Aptx
2725.04	-0.666727	0.116157	-5.73987	9.47483e-09	1.16216e-07	Dnal1
2889.34	-0.468854	0.0816868	-5.73965	9.48714e-09	1.16312e-07	Trp53bp1
16470.7	-0.903279	0.15745	-5.73694	9.64034e-09	1.18135e-07	Syn2
20243.9	-0.509078	0.0887753	-5.73446	9.7825e-09	1.19641e-07	Pfn2
555.546	-0.997294	0.173914	-5.73439	9.78619e-09	1.19641e-07	AI854703
415.275	-1.06735	0.186218	-5.73172	9.94145e-09	1.21369e-07	Gm50594
449.887	-1.23621	0.215813	-5.72819	1.01509e-08	1.23693e-07	Drd5
1722.97	-0.372877	0.0651	-5.72776	1.01767e-08	1.23951e-07	Kat5
3844.75	-0.63704	0.111242	-5.72661	1.02457e-08	1.24732e-07	Dync1i1
1507.47	-0.840636	0.14704	-5.71705	1.08387e-08	1.31522e-07	Ankrd45
3122.4	-0.687066	0.120229	-5.71464	1.09939e-08	1.33343e-07	Cacna2d3
3688.67	-0.529131	0.0926366	-5.7119	1.1172e-08	1.35377e-07	Sobp
39.4419	-2.37509	0.415887	-5.7109	1.12382e-08	1.35989e-07	Lhfpl5
9.5608	-3.21438	0.563004	-5.70935	1.13409e-08	1.37169e-07	Nlrp6
1120.19	-0.567674	0.0995322	-5.70342	1.1743e-08	1.41725e-07	Fbxl2
1031.79	-0.518782	0.0909815	-5.70206	1.18369e-08	1.42771e-07	Trub1
8078.99	-0.530358	0.0930863	-5.69749	1.21587e-08	1.46517e-07	B3gat1
1110.1	-0.447355	0.0786908	-5.68497	1.30833e-08	1.5715e-07	Gtf3c3
5345.04	-0.50158	0.0883084	-5.67987	1.348e-08	1.61692e-07	Braf
1610.38	-0.433908	0.0764565	-5.67523	1.38503e-08	1.65829e-07	Brcc3
1373.31	-0.609357	0.107376	-5.67499	1.387e-08	1.65988e-07	Fbxl18
1143.54	-0.347131	0.0611759	-5.67432	1.39245e-08	1.66563e-07	Lias
3283.41	-0.412779	0.0727804	-5.67156	1.41499e-08	1.68873e-07	Arl3
2925.81	-0.31597	0.0557323	-5.66942	1.43285e-08	1.70769e-07	Fbxw2
334.96	-0.855766	0.15099	-5.6677	1.44725e-08	1.72329e-07	5330434G04Rik
6134.89	-0.745323	0.131508	-5.66751	1.44888e-08	1.72365e-07	Matk
4606.16	-0.717359	0.126581	-5.66718	1.45168e-08	1.7262e-07	Tenm2
1213.32	-0.476776	0.0842397	-5.65976	1.51583e-08	1.79674e-07	Def8
2544.15	-0.477082	0.0843162	-5.65824	1.5293e-08	1.81106e-07	Casd1
6501.09	-0.570157	0.100862	-5.65282	1.57837e-08	1.86748e-07	Wdr7
2350.25	-0.416653	0.0737278	-5.65123	1.59305e-08	1.88399e-07	Rnmt
8552.09	-0.776403	0.13743	-5.64944	1.60973e-08	1.90199e-07	Ak5
4436.41	-0.575196	0.101892	-5.64516	1.65027e-08	1.94812e-07	Tro
550.32	-0.567189	0.100527	-5.64218	1.67912e-08	1.97771e-07	Ntmt1
4953.66	-0.460683	0.0816738	-5.64052	1.69539e-08	1.99416e-07	Cacng7
1047.03	-0.519228	0.0920589	-5.64017	1.69884e-08	1.99732e-07	Acss2
139.855	-0.995617	0.176553	-5.63921	1.70829e-08	2.00753e-07	Pcdhb19
18245.3	-0.877395	0.155731	-5.63404	1.76034e-08	2.06777e-07	Kcnab2
1443.95	-0.742334	0.131829	-5.63103	1.79141e-08	2.10047e-07	Rtn2
3013.4	-0.530167	0.0941994	-5.62813	1.82173e-08	2.13124e-07	2210016L21Rik
7900.77	-0.422206	0.0750665	-5.62443	1.86124e-08	2.17453e-07	Ilrun
398.5	-0.733504	0.130474	-5.62183	1.88941e-08	2.20645e-07	Ppp1r26
4037.88	-0.558319	0.0993342	-5.62061	1.90284e-08	2.21916e-07	Ssx2ip
1764.95	-0.43435	0.0772926	-5.61955	1.91458e-08	2.23185e-07	Get1
1640.19	-0.398105	0.0708722	-5.61723	1.94047e-08	2.258e-07	Cbr1
1037.38	-0.900542	0.160329	-5.61685	1.94473e-08	2.26194e-07	Serp2
574.941	-0.93675	0.166873	-5.61357	1.98198e-08	2.30013e-07	Cntnap4
46.8307	-1.70329	0.303795	-5.60671	2.06214e-08	2.38786e-07	Ccdc87
130.598	-2.32486	0.414784	-5.60499	2.08268e-08	2.41056e-07	Gm40537
24.8869	-1.94679	0.347565	-5.60121	2.12859e-08	2.45983e-07	Carlr
1271.03	-0.441218	0.0787723	-5.60118	2.12902e-08	2.45983e-07	Snx16
238.1	-0.916871	0.163743	-5.59945	2.15034e-08	2.48007e-07	Samd10
960.473	-0.608709	0.108729	-5.59842	2.16316e-08	2.49266e-07	Ap4s1
3097.11	-0.474322	0.0847672	-5.59558	2.19882e-08	2.53039e-07	Ogfod1
2847.52	-0.515867	0.0922225	-5.59373	2.22246e-08	2.55421e-07	Armcx2
919.121	-0.62747	0.112186	-5.5931	2.23046e-08	2.56227e-07	Gskip
2774.77	-0.510403	0.0913385	-5.58804	2.2965e-08	2.63582e-07	Atg9a
45.5693	-1.95617	0.350215	-5.58562	2.32868e-08	2.67157e-07	Gm10754
53.2677	-2.89232	0.518266	-5.58077	2.39462e-08	2.74361e-07	Gm52234
3608.31	-0.803832	0.144074	-5.57928	2.4151e-08	2.76464e-07	Camk4
27192.7	-0.487498	0.0873969	-5.57797	2.43337e-08	2.78311e-07	Vamp2
5851.17	-0.501013	0.0898279	-5.57748	2.44023e-08	2.78973e-07	Hectd4
1118.1	-0.451125	0.0809062	-5.5759	2.46254e-08	2.81401e-07	Gne
3805	-0.761125	0.136522	-5.5751	2.47385e-08	2.82445e-07	Gdap1
5402.31	-0.598967	0.107436	-5.5751	2.47384e-08	2.82445e-07	Acot7
183.878	-1.10775	0.198717	-5.57451	2.48233e-08	2.8329e-07	Zfp599
3251.47	-0.335181	0.0601333	-5.57397	2.48992e-08	2.84031e-07	Rab3gap1
20411.3	-0.490156	0.0879502	-5.57311	2.50226e-08	2.85315e-07	Gabbr1
569.683	-1.1389	0.204502	-5.56912	2.56031e-08	2.91679e-07	Cdh24
177.317	-1.41309	0.253743	-5.56897	2.56256e-08	2.91808e-07	Cdhr1
2477.84	-0.448094	0.0804782	-5.56789	2.57841e-08	2.93484e-07	Extl2
1690	-0.46047	0.0827178	-5.56675	2.59527e-08	2.95146e-07	Praf2
589.868	-0.478411	0.0859618	-5.56539	2.61564e-08	2.97203e-07	Vars2
3031.37	-0.553127	0.0994012	-5.56459	2.62765e-08	2.98437e-07	Slc2a3
2989.11	-0.561715	0.100961	-5.56371	2.64103e-08	2.99826e-07	Ttc7b
1191.04	-0.567295	0.102003	-5.56154	2.6741e-08	3.03317e-07	Pick1
3979.72	-0.507425	0.0912425	-5.56127	2.67812e-08	3.0364e-07	Ttc19
1703.04	-0.498638	0.0896823	-5.56005	2.69692e-08	3.05507e-07	Zfp251
380.126	-0.593331	0.106749	-5.55817	2.72619e-08	3.0842e-07	Dcbld1
5081.14	-0.469685	0.0845145	-5.55745	2.73748e-08	3.09429e-07	Coro2b
4902.31	-0.356963	0.0642516	-5.5557	2.76505e-08	3.12274e-07	Mff
2008.17	-0.454515	0.0818152	-5.55539	2.76989e-08	3.12686e-07	Zfp354c
328.084	-1.24138	0.223554	-5.55293	2.80924e-08	3.16819e-07	Slc16a11
226256	-1.55985	0.28101	-5.55086	2.84264e-08	3.20344e-07	mt-Rnr2
4613.52	-0.4155	0.0748645	-5.55002	2.85631e-08	3.21745e-07	Usp11
1823.57	-1.19221	0.215083	-5.543	2.97325e-08	3.34196e-07	Kcnq5
1568.93	-0.522764	0.094325	-5.54216	2.98768e-08	3.35673e-07	Nkrf
346.449	-0.877301	0.158379	-5.53923	3.03797e-08	3.41062e-07	2010204K13Rik
4241.46	-0.469032	0.0846839	-5.53862	3.04859e-08	3.41927e-07	Ap3m2
993.867	-0.37791	0.0682605	-5.53629	3.08941e-08	3.4591e-07	Plekhm3
7608.11	-0.338593	0.0611694	-5.53533	3.10641e-08	3.47664e-07	Clcn4
119.587	-0.878962	0.158795	-5.5352	3.10877e-08	3.4778e-07	Pcsk2os1
7148.04	-0.332763	0.0601518	-5.53205	3.16503e-08	3.5377e-07	Pafah1b2
451.414	-1.31226	0.237298	-5.53002	3.20192e-08	3.5774e-07	Rerg
2469.74	-0.327638	0.0592492	-5.52984	3.20524e-08	3.57958e-07	Wdr48
2444.18	-0.367836	0.0665462	-5.52752	3.24784e-08	3.6256e-07	Ppp2r2d
11723.9	-0.375799	0.0679983	-5.5266	3.26499e-08	3.64007e-07	Cds2
4633.47	-0.389023	0.0704283	-5.52367	3.31985e-08	3.69334e-07	Mgat3
871.552	-0.979421	0.177325	-5.52331	3.32663e-08	3.6993e-07	Plppr3
2902.58	-0.532608	0.0964358	-5.52293	3.33388e-08	3.70578e-07	Ubqln4
779.27	-0.559045	0.101253	-5.52129	3.36511e-08	3.7389e-07	Zfp507
133.35	-1.57492	0.285359	-5.51906	3.40813e-08	3.78509e-07	Gm33533
281.478	-0.824694	0.149435	-5.51876	3.41395e-08	3.78832e-07	Gm30439
883.026	-0.629288	0.114061	-5.5171	3.44636e-08	3.82266e-07	Il34
818.015	-0.478929	0.0868696	-5.51319	3.52385e-08	3.90363e-07	Klhl8
851.117	-0.484426	0.0878824	-5.51221	3.54359e-08	3.92383e-07	Mrpl19
775.248	-0.492663	0.0893788	-5.51208	3.54622e-08	3.92508e-07	Tmem62
2434.46	-0.438471	0.0796162	-5.5073	3.64374e-08	4.02789e-07	Cdipt
2429.59	-0.335162	0.0608587	-5.50722	3.64553e-08	4.02816e-07	Trappc6b
8158.4	-0.676084	0.122832	-5.50412	3.71015e-08	4.09608e-07	Nrxn3
5457.44	-0.672916	0.122285	-5.50286	3.73685e-08	4.12382e-07	Jph3
13.1844	-2.28943	0.416256	-5.50005	3.79688e-08	4.1883e-07	AW121686
520.755	-0.460636	0.083777	-5.49837	3.83327e-08	4.22486e-07	3110053B16Rik
2124.65	-0.310223	0.0564237	-5.4981	3.83907e-08	4.22947e-07	Tnpo3
870.151	-0.878252	0.159993	-5.4893	4.03532e-08	4.42883e-07	Kcnj11
10922.7	-0.386707	0.0704494	-5.48914	4.03894e-08	4.43094e-07	Rnf14
698.859	-0.652689	0.118985	-5.48548	4.1236e-08	4.51811e-07	Pwwp2b
258.049	-0.856148	0.15609	-5.48497	4.1353e-08	4.52713e-07	Gm39308
1105.1	-0.714307	0.130285	-5.48266	4.18987e-08	4.58302e-07	Rhbdl1
43782.8	-1.00385	0.183111	-5.48217	4.20151e-08	4.59383e-07	Hpca
8783.56	-0.748745	0.136605	-5.48111	4.22671e-08	4.61944e-07	Tuba4a
337.221	-0.83992	0.153297	-5.47903	4.27666e-08	4.66817e-07	Marchf9
190.201	-1.59916	0.29187	-5.47903	4.2766e-08	4.66817e-07	Tekt5
31441	-0.601238	0.10977	-5.47724	4.32006e-08	4.71357e-07	Ywhag
6789.98	-0.594707	0.108586	-5.47682	4.33033e-08	4.7228e-07	Sptb
213.09	-0.993469	0.181627	-5.46983	4.50464e-08	4.91084e-07	Gm31087
675.618	-0.711472	0.130128	-5.46749	4.56444e-08	4.97189e-07	Dnah9
68808.1	-0.49915	0.0913957	-5.46142	4.72334e-08	5.12997e-07	Calm2
13341.6	-0.859683	0.157568	-5.45595	4.87111e-08	5.28386e-07	Rab3c
3247.82	-0.77784	0.142596	-5.45485	4.90155e-08	5.31467e-07	Tmem130
8650.7	-0.477895	0.0876107	-5.45475	4.90411e-08	5.31524e-07	Rundc3a
3566.23	-0.406378	0.0746561	-5.44333	5.22938e-08	5.64899e-07	Tafa5
4878.19	-0.421481	0.0774545	-5.44166	5.27867e-08	5.69751e-07	Tsnax
1230.22	-0.435458	0.0800489	-5.4399	5.33092e-08	5.74915e-07	Bcas3
35.2024	-1.80567	0.331984	-5.43901	5.35766e-08	5.77321e-07	Gm32918
28424.5	-0.736723	0.135588	-5.43355	5.52443e-08	5.93575e-07	Olfm1
11.0762	-3.10448	0.57144	-5.43274	5.54955e-08	5.95783e-07	Gm34877
322.337	-0.869062	0.160099	-5.42827	5.69036e-08	6.08644e-07	Ankrd35
6508.72	-0.483123	0.0890002	-5.42833	5.68827e-08	6.08644e-07	Snn
1195.03	-0.880117	0.162192	-5.42638	5.75083e-08	6.14357e-07	Ank1
1424.85	-0.440816	0.0812596	-5.42478	5.8026e-08	6.19379e-07	Crebl2
476.399	-0.508388	0.0938263	-5.4184	6.01343e-08	6.40835e-07	Sfxn4
1794.43	-0.318994	0.0588804	-5.41766	6.03842e-08	6.43235e-07	Polb
428.145	-0.501822	0.0926424	-5.41677	6.06865e-08	6.45927e-07	Gfod2
33.6054	-2.08365	0.384752	-5.41556	6.10959e-08	6.4991e-07	Ldoc1
1071.84	-0.600847	0.110949	-5.41552	6.11105e-08	6.4991e-07	Gspt2
8341.18	-0.562968	0.104021	-5.41207	6.23005e-08	6.61756e-07	Rnf157
16.5349	-3.14181	0.580527	-5.41199	6.23287e-08	6.61786e-07	Gm4926
5828.6	-0.577794	0.106766	-5.41176	6.2409e-08	6.62368e-07	Syt4
2996.51	-0.616356	0.114008	-5.40624	6.4362e-08	6.80879e-07	Grk3
812.093	-0.464362	0.0859557	-5.40235	6.57749e-08	6.93856e-07	Irak1bp1
9209.27	-0.553969	0.10266	-5.39618	6.80765e-08	7.16156e-07	Rbfox3
9131.63	-0.520245	0.0964102	-5.39616	6.80811e-08	7.16156e-07	Phactr1
643.936	-0.859619	0.1593	-5.39623	6.80573e-08	7.16156e-07	Ankrd29
11745.3	-0.572143	0.106116	-5.39169	6.97984e-08	7.32743e-07	Dlg2
1367.49	-0.341796	0.0633966	-5.39139	6.9915e-08	7.33671e-07	Exoc2
210.636	-0.831591	0.154255	-5.391	7.00651e-08	7.34951e-07	Gpr45
1143.76	-0.5702	0.105804	-5.3892	7.07737e-08	7.41787e-07	Zfp563
3230.44	-1.01718	0.188808	-5.38734	7.15072e-08	7.48272e-07	Ly6h
1563.1	-0.563384	0.104592	-5.3865	7.18441e-08	7.51496e-07	Ccdc32
1771.93	-0.327986	0.0609702	-5.37945	7.47132e-08	7.79318e-07	Terf2ip
2459.29	-0.50586	0.0940506	-5.3786	7.50681e-08	7.82395e-07	Nkiras1
2292.51	-0.326838	0.0607731	-5.37801	7.53127e-08	7.84317e-07	Fbf1
1323.42	-0.793602	0.147592	-5.37699	7.57401e-08	7.88453e-07	Ak4
3057.9	-0.428102	0.0796392	-5.37552	7.63617e-08	7.93657e-07	Srr
105096	-0.520234	0.0967811	-5.37537	7.64249e-08	7.93996e-07	Calm1
5525.15	-0.439786	0.0818361	-5.37398	7.70168e-08	7.99827e-07	Adora1
738.98	-0.726733	0.135238	-5.37375	7.71163e-08	8.00542e-07	Tmem169
3362.52	-0.448332	0.0834551	-5.37214	7.78088e-08	8.07089e-07	Tmem38a
11223.7	-0.41727	0.0777111	-5.36951	7.89517e-08	8.17967e-07	Atp6v0a1
8476.06	-0.695616	0.129634	-5.36599	8.05067e-08	8.3256e-07	Slc6a1
748.346	-0.505407	0.0942126	-5.36453	8.11592e-08	8.38838e-07	Znhit3
369.576	-0.658866	0.122879	-5.3619	8.23524e-08	8.50833e-07	2210408I21Rik
4876.38	-0.432765	0.0807606	-5.35862	8.38607e-08	8.65731e-07	Kcnb1
2701.53	-1.27484	0.23806	-5.35512	8.54978e-08	8.81235e-07	Cpne4
2844.97	-0.494047	0.0922766	-5.35397	8.60428e-08	8.86502e-07	Ap1ar
2494.74	-0.319667	0.0597436	-5.35065	8.76377e-08	9.01154e-07	Dop1b
51664.7	-0.860417	0.160846	-5.34931	8.82905e-08	9.07509e-07	Ddn
145.76	-0.887945	0.166009	-5.34877	8.85542e-08	9.09862e-07	Gm26618
51.7276	-1.47111	0.275112	-5.3473	8.92745e-08	9.16179e-07	9030624G23Rik
8995.07	-0.330452	0.0618005	-5.34708	8.93843e-08	9.16946e-07	Actr1b
2776.63	-0.593246	0.110991	-5.34501	9.04109e-08	9.26384e-07	Smpd3
306.087	-1.26726	0.237167	-5.34332	9.12574e-08	9.33589e-07	Gm52129
12579.9	-0.634129	0.118723	-5.34126	9.2304e-08	9.43556e-07	Synj1
71.0906	-1.27459	0.23878	-5.33791	9.4025e-08	9.6002e-07	Gm26974
1800.62	-0.275275	0.051578	-5.33706	9.44647e-08	9.63754e-07	Wdr77
2338.64	-0.339815	0.0637201	-5.33294	9.66377e-08	9.84768e-07	Elp1
5384.97	-0.488119	0.0915802	-5.32996	9.8235e-08	1.00026e-06	Madd
8606.36	-0.266424	0.0499927	-5.32926	9.86114e-08	1.00331e-06	Cab39
6107.94	-0.608568	0.114203	-5.3288	9.8863e-08	1.00548e-06	Akap6
772.537	-0.813434	0.152693	-5.32725	9.97094e-08	1.0133e-06	Nxph1
2514.15	-0.396219	0.0744081	-5.32495	1.00981e-07	1.02582e-06	Klhl11
8821.6	-0.574694	0.107938	-5.32431	1.01336e-07	1.02903e-06	Snap47
474.929	-1.17861	0.221399	-5.32344	1.01824e-07	1.03358e-06	Gm46830
225.291	-1.04482	0.19634	-5.32147	1.02932e-07	1.04442e-06	Lnx1
1774.93	-0.791812	0.148839	-5.31994	1.03804e-07	1.05286e-06	Arhgef28
488.901	-0.883803	0.166142	-5.31957	1.0401e-07	1.05454e-06	Tmem181c-ps
12511.3	-0.543501	0.102209	-5.31754	1.0518e-07	1.06557e-06	Aak1
21834.6	-0.585505	0.110135	-5.31627	1.05915e-07	1.07218e-06	Thra
3195.87	-0.409346	0.0770094	-5.31554	1.06344e-07	1.07611e-06	Atrnl1
599.617	-0.966064	0.18183	-5.313	1.07837e-07	1.09037e-06	Ankrd34b
4721.32	-0.424063	0.0798178	-5.31288	1.07906e-07	1.09064e-06	Fto
483.268	-0.759501	0.142965	-5.31249	1.0814e-07	1.09242e-06	Susd1
58.8532	-1.46795	0.276323	-5.31242	1.08176e-07	1.09242e-06	Drd2
43.7434	-2.00306	0.377199	-5.31036	1.09411e-07	1.10372e-06	Gm32793
2175.63	-0.4924	0.0927422	-5.30935	1.10019e-07	1.10856e-06	Mtx3
6579.88	-0.551143	0.103863	-5.30645	1.11783e-07	1.1246e-06	Phf24
290.809	-1.22276	0.23046	-5.30574	1.12218e-07	1.12854e-06	Tmem196
5320.44	-0.516049	0.0972773	-5.30493	1.12715e-07	1.1331e-06	Pcdh1
45.6906	-1.41774	0.267274	-5.30444	1.13018e-07	1.13571e-06	Gm41559
6815.72	-0.720989	0.135924	-5.30435	1.13074e-07	1.13583e-06	Slc24a3
472.737	-0.67829	0.127956	-5.30095	1.152e-07	1.15452e-06	Frat1
5458.79	-0.482417	0.0910288	-5.29961	1.16052e-07	1.16217e-06	Napg
4443.01	-0.978495	0.184656	-5.29902	1.16423e-07	1.16455e-06	Gstm5
4041.87	-0.64315	0.121389	-5.29826	1.16912e-07	1.16784e-06	Tmem178b
5686.2	-0.466073	0.0879677	-5.29823	1.16931e-07	1.16784e-06	Otub1
7627.72	-0.475322	0.0897405	-5.29663	1.17963e-07	1.17768e-06	Kif3a
3742.64	-0.563591	0.106429	-5.29548	1.18702e-07	1.18416e-06	Spryd3
990.442	-0.513271	0.0969968	-5.29162	1.21234e-07	1.20757e-06	Fkrp
4797.68	-0.357063	0.0674846	-5.29103	1.21632e-07	1.21107e-06	Trak1
1627.52	-0.543765	0.102778	-5.29067	1.21867e-07	1.21295e-06	Tcp11l1
98.5684	-0.975678	0.184423	-5.29042	1.22035e-07	1.21391e-06	LOC118568176
143.77	-1.21558	0.229772	-5.29039	1.22056e-07	1.21391e-06	Gm32679
7882.64	-0.399145	0.0754492	-5.29025	1.22148e-07	1.21436e-06	Rufy3
10008	-0.52154	0.0985974	-5.2896	1.22586e-07	1.21778e-06	Rasgef1a
3059.91	-0.524353	0.099167	-5.28757	1.23951e-07	1.2304e-06	Dgke
2223.75	-0.562333	0.106403	-5.28493	1.25753e-07	1.24676e-06	Gm10874
1229.87	-0.459617	0.0869684	-5.28488	1.2579e-07	1.24676e-06	Purg
2008.41	-0.308002	0.0582927	-5.28372	1.26589e-07	1.2542e-06	Mrpl3
5906.45	-0.464801	0.0879936	-5.28222	1.2763e-07	1.2626e-06	Atcay
5045.91	-0.572404	0.108375	-5.28171	1.27983e-07	1.26561e-06	Hdac11
5493.12	-0.546777	0.103598	-5.27786	1.30702e-07	1.2912e-06	Rasl10b
451.475	-0.55045	0.104368	-5.27412	1.33394e-07	1.31663e-06	Bbof1
1424.44	-0.606707	0.11505	-5.27342	1.33906e-07	1.32068e-06	Slc39a3
40847.7	-0.653738	0.124031	-5.27074	1.35874e-07	1.33907e-06	Ywhah
324.979	-0.789193	0.149735	-5.27061	1.35971e-07	1.33952e-06	Zfp458
77.6951	-1.00478	0.190762	-5.26717	1.3854e-07	1.36432e-06	Gm15496
522.377	-0.505681	0.0960483	-5.26486	1.40294e-07	1.37951e-06	2310057M21Rik
578.829	-0.527001	0.100109	-5.26427	1.40747e-07	1.38343e-06	Dars2
1096.04	-0.413696	0.0785875	-5.26415	1.4084e-07	1.38383e-06	Sec22c
67.0113	-1.13862	0.216326	-5.26345	1.4138e-07	1.38809e-06	E530001F21Rik
8090.36	-0.688527	0.130829	-5.26279	1.41882e-07	1.3925e-06	Prickle2
261.534	-0.618694	0.117645	-5.25898	1.44857e-07	1.42009e-06	Rbm11
219.38	-0.96804	0.184182	-5.25589	1.4731e-07	1.44143e-06	Htr3a
2195.62	-0.708981	0.134898	-5.25567	1.47489e-07	1.44264e-06	Chrm3
2871.64	-0.847619	0.161279	-5.25559	1.47549e-07	1.44269e-06	Cadps2
2327.12	-0.410859	0.0781801	-5.25529	1.47791e-07	1.44371e-06	Fbxo45
738.395	-0.410235	0.0780619	-5.25525	1.4782e-07	1.44371e-06	Rmc1
668.733	-0.397006	0.0755824	-5.25263	1.49939e-07	1.46331e-06	Casp9
942	-0.598659	0.114079	-5.24774	1.53976e-07	1.50091e-06	Aph1b
2114.4	-0.38046	0.072544	-5.24454	1.56669e-07	1.52613e-06	Rnf41
2641.51	-0.763527	0.145647	-5.24231	1.58577e-07	1.54254e-06	Homer2
1163.34	-0.53685	0.10242	-5.24167	1.5913e-07	1.54664e-06	Zfp827
656.463	-0.528613	0.100908	-5.23859	1.61806e-07	1.57147e-06	Zfp738
2374.33	-0.623143	0.119014	-5.2359	1.6418e-07	1.59276e-06	Csrnp3
547.123	-0.452197	0.0863662	-5.23581	1.64264e-07	1.59297e-06	Klhdc1
2859	-0.429264	0.0820072	-5.23446	1.65465e-07	1.60343e-06	Dclk2
7077.1	-0.567862	0.108511	-5.23322	1.6658e-07	1.61304e-06	Uhmk1
24715.6	-0.541807	0.103537	-5.233	1.66779e-07	1.61437e-06	Eef1a2
67.441	-0.941595	0.179976	-5.23179	1.6788e-07	1.62382e-06	Gm12059
10615.1	-0.367069	0.0702105	-5.22812	1.71239e-07	1.65385e-06	Rap1gds1
2925.67	-0.417959	0.0799474	-5.22792	1.71428e-07	1.65506e-06	Fbxo9
594.899	-0.52505	0.100445	-5.22723	1.72071e-07	1.66004e-06	Zfp280b
3623.77	-1.24831	0.238905	-5.22515	1.74012e-07	1.67753e-06	Sst
152.11	-1.58197	0.302981	-5.22134	1.77633e-07	1.70991e-06	Gm32432
8552.52	-0.424744	0.0813545	-5.2209	1.78055e-07	1.71333e-06	Srcin1
259.673	-1.07041	0.205036	-5.22058	1.78367e-07	1.7157e-06	Rac3
2262.74	-0.400044	0.0767197	-5.21436	1.84457e-07	1.76942e-06	Pacs1
70.038	-1.49096	0.286041	-5.21239	1.86423e-07	1.78588e-06	Hdx
102.059	-1.12709	0.216325	-5.21016	1.88676e-07	1.80554e-06	Gm41848
184.71	-0.961941	0.184778	-5.20593	1.93031e-07	1.84249e-06	Gm14169
333.561	-0.821808	0.158005	-5.20115	1.98063e-07	1.88637e-06	4933439C10Rik
61538.8	-0.595751	0.11463	-5.19716	2.02354e-07	1.92443e-06	Calm3
656.096	-0.420955	0.0810409	-5.19435	2.05433e-07	1.95087e-06	Rpap2
3966.91	-0.326203	0.0628042	-5.19397	2.05858e-07	1.95419e-06	Vps4a
79.03	-1.26562	0.243703	-5.19329	2.06606e-07	1.96057e-06	D830030K20Rik
7149.71	-0.626231	0.120621	-5.1917	2.08378e-07	1.97667e-06	Clstn3
2381.34	-0.668509	0.12883	-5.18909	2.11323e-07	2.00388e-06	2900026A02Rik
314.311	-0.717383	0.138254	-5.18889	2.11548e-07	2.00529e-06	Gm36117
6341.71	-0.533829	0.102902	-5.18773	2.12869e-07	2.01708e-06	Slc1a1
6725.56	-0.536678	0.103481	-5.18626	2.14557e-07	2.03159e-06	B4galt6
5853.7	-0.504657	0.0973192	-5.18559	2.15336e-07	2.03823e-06	R3hdm4
11311.7	-0.469658	0.090595	-5.18414	2.17009e-07	2.05183e-06	Ppp2r1a
21390.2	-0.389817	0.0752241	-5.18207	2.19434e-07	2.0725e-06	Atp2a2
1686.83	-0.35134	0.0678237	-5.1802	2.21643e-07	2.09109e-06	Gle1
10005.1	-0.736027	0.142087	-5.18011	2.2176e-07	2.09144e-06	Lynx1
9994.07	-0.623682	0.120493	-5.17609	2.2658e-07	2.13388e-06	Add2
1509.09	-0.347059	0.0670631	-5.17511	2.27779e-07	2.14356e-06	Tbc1d22b
3974.95	-0.602002	0.116364	-5.17344	2.29819e-07	2.16061e-06	Eml2
3637.56	-0.336186	0.0649833	-5.17343	2.2984e-07	2.16061e-06	Tmem63b
15.8867	-2.64782	0.511987	-5.17166	2.32023e-07	2.18035e-06	Gm29949
3022.15	-0.316835	0.0612738	-5.17081	2.33076e-07	2.18946e-06	Pigq
21425.4	-0.506872	0.0980313	-5.17051	2.33455e-07	2.19222e-06	Nrxn1
5889.37	-0.381813	0.0738622	-5.16925	2.35032e-07	2.20623e-06	Ddx1
273.928	-0.546011	0.105645	-5.16834	2.36181e-07	2.21543e-06	Zfp94
571.719	-0.409353	0.0792642	-5.16442	2.41186e-07	2.25832e-06	Rad51d
2361.71	-0.382361	0.0741422	-5.15713	2.50759e-07	2.34123e-06	Thumpd1
2464.06	-0.337475	0.0654484	-5.15636	2.51802e-07	2.34938e-06	Ap3s2
687.405	-0.454671	0.088178	-5.15628	2.51902e-07	2.34938e-06	Zfp668
37779.9	-0.65919	0.127842	-5.1563	2.51881e-07	2.34938e-06	Gria1
5913.08	-0.617136	0.119723	-5.15468	2.54062e-07	2.36698e-06	Tub
10947.8	-0.502528	0.0975229	-5.15292	2.56462e-07	2.38848e-06	Cbx6
211.767	-0.845587	0.164104	-5.15277	2.56672e-07	2.38959e-06	Gm40733
24034.8	-0.722195	0.140206	-5.15096	2.59163e-07	2.41019e-06	Slc17a7
5944.76	-0.517227	0.100529	-5.14507	2.67418e-07	2.48343e-06	Sptbn4
2014.46	-0.635859	0.123667	-5.1417	2.72263e-07	2.52303e-06	Fndc4
2112.8	-0.409746	0.079722	-5.13968	2.75203e-07	2.54846e-06	Zfp950
398.912	-0.630846	0.122752	-5.1392	2.7591e-07	2.5541e-06	Brf2
4253.95	-0.418378	0.0814119	-5.13903	2.76164e-07	2.55554e-06	Trim32
6246.89	-0.363033	0.0706687	-5.13711	2.78994e-07	2.58081e-06	Cdk16
7062.58	-0.520988	0.101437	-5.13608	2.80526e-07	2.59407e-06	Smim10l1
42422.1	-0.626254	0.121983	-5.13393	2.83747e-07	2.62293e-06	Atp1a3
10508.9	-0.432311	0.0842665	-5.13028	2.89312e-07	2.67153e-06	Dnm1l
1752.56	-0.320025	0.0623853	-5.12981	2.90032e-07	2.67723e-06	Ttpal
2365.09	-0.512224	0.0998834	-5.12823	2.92487e-07	2.69798e-06	Osbp2
511.848	-1.23181	0.240283	-5.1265	2.95177e-07	2.72087e-06	2900060L22Rik
14618.5	-0.806999	0.157491	-5.12408	2.98997e-07	2.75413e-06	Sv2b
2205.2	-0.39425	0.076947	-5.12365	2.99672e-07	2.75938e-06	Fam133b
845.361	-0.75907	0.148153	-5.12356	2.99818e-07	2.75974e-06	Mgat5b
945.091	-0.484289	0.0945805	-5.12039	3.04911e-07	2.80266e-06	Dnajc15
2080.61	-0.49145	0.0959881	-5.11991	3.05685e-07	2.80802e-06	Cpsf2
1182.99	-0.540532	0.105671	-5.11522	3.13369e-07	2.87635e-06	Raver2
16115.1	-0.409465	0.0800586	-5.11457	3.14463e-07	2.88437e-06	Klc1
102.052	-1.77636	0.347343	-5.11414	3.1518e-07	2.88992e-06	Hes5
846.282	-0.550292	0.107694	-5.10976	3.22575e-07	2.95565e-06	Rab36
707.977	-0.784246	0.153487	-5.10952	3.22974e-07	2.95736e-06	Mmp24
1145.17	-0.769579	0.150794	-5.10351	3.3342e-07	3.04646e-06	Slc32a1
2432.17	-0.43514	0.0852791	-5.10255	3.35114e-07	3.06087e-06	Ncaph2
71.9603	-1.33859	0.262346	-5.10238	3.35415e-07	3.06254e-06	6430571L13Rik
662.271	-0.807518	0.158311	-5.10082	3.38181e-07	3.08671e-06	Socs2
878.896	-0.347119	0.0680861	-5.09824	3.42827e-07	3.12584e-06	Armc9
723.064	-0.479685	0.0941198	-5.09654	3.45919e-07	3.15293e-06	Pomgnt2
853.434	-0.372129	0.0730467	-5.0944	3.49847e-07	3.18428e-06	Mrpl35
1171.4	-0.447721	0.087911	-5.09289	3.52645e-07	3.20751e-06	Opa3
1128.95	-0.318284	0.0624977	-5.09272	3.52956e-07	3.2081e-06	Cluap1
909.096	-0.631191	0.123968	-5.09158	3.55097e-07	3.22644e-06	Zc3h12b
9164	-0.48073	0.0944489	-5.08985	3.58348e-07	3.25484e-06	Tomm70a
565.696	-0.540843	0.106264	-5.08962	3.5879e-07	3.25771e-06	Rnf26
1585.37	-0.731986	0.143829	-5.08927	3.59442e-07	3.2625e-06	Cntnap2
2755.15	-0.355494	0.0698552	-5.08901	3.59935e-07	3.26471e-06	Atg13
283.674	-0.57375	0.112781	-5.08731	3.63174e-07	3.29003e-06	Mtrf1
4281.61	-0.505323	0.0994101	-5.08322	3.71092e-07	3.3554e-06	Pip4k2c
167.702	-1.241	0.244257	-5.0807	3.76042e-07	3.3978e-06	Gng13
50.0942	-1.07479	0.211577	-5.07987	3.77683e-07	3.40909e-06	BB218582
18.1512	-3.23145	0.636301	-5.07849	3.80439e-07	3.43159e-06	Gm51655
8821.05	-0.650196	0.128036	-5.07822	3.80979e-07	3.43526e-06	Opcml
7324.38	-0.387411	0.0763353	-5.07513	3.87241e-07	3.48932e-06	Dctn2
963.693	-0.741259	0.146085	-5.07415	3.8923e-07	3.50603e-06	Gfra4
852.424	-0.600439	0.11834	-5.07384	3.89876e-07	3.51064e-06	Impdh1
2215.92	-0.424888	0.0837772	-5.07165	3.94391e-07	3.54762e-06	Klhl22
2655.68	-0.603241	0.118966	-5.07069	3.96367e-07	3.56048e-06	Drap1
1865.6	-0.661331	0.130464	-5.06906	3.99775e-07	3.58862e-06	Clvs2
545.989	-0.74764	0.147519	-5.06808	4.01851e-07	3.60477e-06	Abcb9
671.125	-0.554155	0.109368	-5.0669	4.04346e-07	3.62341e-06	Acat2
2243.29	-0.528249	0.104261	-5.06659	4.05009e-07	3.62562e-06	Tln2
529.122	-0.397946	0.0785883	-5.06369	4.11223e-07	3.67872e-06	Exosc1
5684.3	-1.01628	0.200728	-5.06299	4.12741e-07	3.69103e-06	Kcnip4
1318.58	-0.612665	0.121018	-5.06259	4.13608e-07	3.69752e-06	Cog5
2773.42	-0.497944	0.0983793	-5.06147	4.16025e-07	3.71658e-06	Tecpr1
506.206	-0.752845	0.148872	-5.057	4.25909e-07	3.79707e-06	Tspan17
1029.03	-0.616753	0.12203	-5.05411	4.32408e-07	3.85106e-06	Adcy3
1463.79	-0.652112	0.129037	-5.05366	4.33412e-07	3.85737e-06	Capn5
62.776	-1.17302	0.232189	-5.052	4.37213e-07	3.88987e-06	Slc9b2
200.223	-0.889275	0.176031	-5.0518	4.37667e-07	3.89251e-06	Gjd2
22667.5	-0.698422	0.138274	-5.051	4.39495e-07	3.90617e-06	Enc1
541.445	-1.1291	0.223543	-5.05091	4.397e-07	3.90666e-06	Cdkl4
29093	-0.444916	0.0880983	-5.05023	4.41278e-07	3.91935e-06	Gnas
3136.8	-0.425596	0.0842995	-5.04862	4.4501e-07	3.9498e-06	Map3k12
70.4715	-2.21338	0.438542	-5.04714	4.48472e-07	3.97846e-06	Gm11750
1863.32	-0.701925	0.139087	-5.04667	4.49586e-07	3.98635e-06	Unc79
4236.43	-0.490587	0.0972425	-5.04499	4.53544e-07	4.02008e-06	Fry
1054.99	-0.611758	0.121266	-5.04474	4.54135e-07	4.02395e-06	Pnpo
314.685	-1.00194	0.198761	-5.04094	4.63248e-07	4.10052e-06	Fam163a
325.384	-0.685761	0.136057	-5.04026	4.64896e-07	4.1137e-06	Gm41662
2759.71	-0.51053	0.101304	-5.03958	4.66547e-07	4.12691e-06	Macrod2
13.5554	-3.48575	0.691738	-5.03912	4.67669e-07	4.13543e-06	Avpr1b
8107.55	-0.806542	0.160058	-5.03905	4.67857e-07	4.13569e-06	Pclo
1371.24	-0.535422	0.106268	-5.03842	4.69398e-07	4.14511e-06	Fbxl19
9.83955	-3.22866	0.64087	-5.03792	4.70612e-07	4.15442e-06	Gm35431
376.412	-1.64926	0.327441	-5.0368	4.73377e-07	4.176e-06	LOC118568277
224.303	-0.838729	0.166584	-5.03488	4.78159e-07	4.21533e-06	M5C1000I18Rik
238.808	-1.5763	0.313104	-5.03442	4.79295e-07	4.22392e-06	Gm39752
236.435	-1.05316	0.209231	-5.0335	4.81597e-07	4.24277e-06	Magee2
806.929	-0.359704	0.0714893	-5.03158	4.86445e-07	4.27682e-06	Ift88
8700.45	-0.454634	0.0903583	-5.03146	4.8677e-07	4.27763e-06	Atp6v1d
1807.27	-0.352073	0.0699794	-5.0311	4.87682e-07	4.28335e-06	Auh
9078.43	-0.50037	0.0994637	-5.03067	4.88758e-07	4.28992e-06	Diras2
201.131	-1.79261	0.356388	-5.02993	4.90658e-07	4.30515e-06	Gm51889
1139.94	-0.588104	0.116986	-5.02713	4.97879e-07	4.36556e-06	Tigar
223.362	-1.22053	0.242866	-5.02555	5.01991e-07	4.40014e-06	Krt77
18.1945	-3.0817	0.613359	-5.02429	5.05287e-07	4.42605e-06	Gm30635
25.932	-1.85452	0.369167	-5.02352	5.07326e-07	4.44243e-06	Clrn1
12168.5	-0.683029	0.136014	-5.02176	5.1199e-07	4.48026e-06	Napb
1243.17	-0.411078	0.0818589	-5.02179	5.11931e-07	4.48026e-06	Cc2d1a
29.1795	-2.40739	0.479604	-5.01954	5.17962e-07	4.52795e-06	Gm39941
3305.77	-0.463068	0.0922973	-5.01714	5.24467e-07	4.58175e-06	Kctd13
2270.81	-0.968287	0.193046	-5.01584	5.28032e-07	4.61135e-06	Elavl2
1824.04	-0.504662	0.100626	-5.01523	5.29706e-07	4.62133e-06	Bbs4
1075.92	-0.866144	0.172738	-5.0142	5.32544e-07	4.64453e-06	Klhl34
5107.71	-0.397733	0.0793442	-5.01275	5.36577e-07	4.67814e-06	Mapre3
22.4485	-1.91682	0.382484	-5.0115	5.40085e-07	4.70273e-06	Twist2
2730.15	-0.382558	0.0763363	-5.01148	5.40119e-07	4.70273e-06	Sugp2
8044.82	-0.504642	0.100695	-5.01159	5.39819e-07	4.70273e-06	Zcchc18
1117.04	-0.523061	0.104388	-5.01074	5.42199e-07	4.71769e-06	Srrm4
821.382	-0.564841	0.11273	-5.01058	5.42675e-07	4.72026e-06	Fam78b
1027.77	-1.12794	0.22522	-5.00818	5.49459e-07	4.77767e-06	Trhde
6045.28	-0.490153	0.0979136	-5.00598	5.55797e-07	4.82956e-06	Lrp11
9823.84	-0.58422	0.116753	-5.00391	5.61794e-07	4.88004e-06	Arhgef25
425.445	-0.692453	0.138387	-5.00376	5.62233e-07	4.88223e-06	Gssos2
2809.52	-0.648954	0.129709	-5.00315	5.64021e-07	4.89613e-06	Hcn1
9030.83	-0.576901	0.115469	-4.99615	5.84863e-07	5.06693e-06	Gls
2461.56	-0.35214	0.0705511	-4.99128	5.99809e-07	5.18608e-06	Ppp1cc
51813.4	-0.3763	0.0754615	-4.98665	6.14341e-07	5.30294e-06	Ywhaz
4212.15	-0.563765	0.113089	-4.98513	6.19186e-07	5.33946e-06	Adarb1
2958.58	-0.279233	0.0560557	-4.98134	6.31459e-07	5.4399e-06	Vps39
808.311	-0.43871	0.0880704	-4.98135	6.31422e-07	5.4399e-06	Prkdc
81.075	-1.14542	0.230139	-4.97706	6.45587e-07	5.55609e-06	Gm29729
48.1928	-1.89607	0.381015	-4.97637	6.4789e-07	5.57407e-06	Cldn22
204.592	-1.10527	0.222405	-4.96966	6.70707e-07	5.7533e-06	Ybx2
354.152	-0.513971	0.103437	-4.96891	6.73308e-07	5.77371e-06	Mmachc
30.5441	-1.83264	0.369053	-4.9658	6.84193e-07	5.8555e-06	Gm11872
14509.5	-0.816265	0.164448	-4.96365	6.91802e-07	5.91092e-06	Stum
32796.3	-0.454658	0.0916131	-4.9628	6.94834e-07	5.93488e-06	Ttc3
8783.53	-0.619872	0.124971	-4.96013	7.04445e-07	6.00713e-06	Camta2
804.32	-1.62508	0.327672	-4.95947	7.06856e-07	6.02572e-06	Ccbe1
2887.24	-0.453053	0.091368	-4.95855	7.10217e-07	6.0524e-06	Gid4
944.97	-0.599286	0.120885	-4.9575	7.14052e-07	6.08309e-06	Tomm40l
677.518	-1.10187	0.222279	-4.95715	7.1533e-07	6.09198e-06	Abcc8
643.066	-0.719712	0.145234	-4.95554	7.21294e-07	6.13693e-06	Far2
4139.12	-0.494604	0.0998451	-4.95371	7.281e-07	6.19063e-06	Ube2ql1
25.0889	-1.92177	0.388065	-4.95218	7.33881e-07	6.23387e-06	3632454L22Rik
3748.9	-0.320931	0.0648221	-4.95095	7.38527e-07	6.27111e-06	Cnot7
17.1688	-2.12157	0.428582	-4.95021	7.41324e-07	6.29076e-06	Gm45994
789.827	-0.593621	0.119939	-4.94937	7.44548e-07	6.3099e-06	Prrt3
14666.3	-0.447718	0.0904783	-4.94834	7.48481e-07	6.34118e-06	Ank3
54.1584	-1.15787	0.234004	-4.9481	7.49419e-07	6.34706e-06	Gm38989
4682.95	-0.516661	0.104511	-4.9436	7.66944e-07	6.48285e-06	Stau2
417.109	-0.535416	0.108314	-4.94318	7.68576e-07	6.49454e-06	Pdss2
2687.86	-0.411376	0.0832415	-4.94196	7.73395e-07	6.53103e-06	Gsk3a
438.43	-1.02244	0.20692	-4.94126	7.76184e-07	6.55188e-06	Amigo2
2476.32	-0.340032	0.0688551	-4.93838	7.87755e-07	6.6394e-06	Wbp4
4313.75	-0.535946	0.108562	-4.93679	7.94202e-07	6.68725e-06	Magee1
23.0956	-2.42711	0.491682	-4.93635	7.95993e-07	6.70016e-06	Fam131c
842.06	-0.421528	0.0854049	-4.93565	7.98852e-07	6.71989e-06	Bbs1
1942.5	-0.299254	0.0606553	-4.93367	8.06974e-07	6.78384e-06	Tmem183a
718.71	-0.472144	0.0956971	-4.93374	8.06716e-07	6.78384e-06	Fam136a
1637.88	-0.465046	0.0943487	-4.92901	8.26454e-07	6.94312e-06	Gm14295
4536.35	-0.396731	0.0805033	-4.92814	8.30176e-07	6.97214e-06	Mcf2l
67.9935	-1.42626	0.289436	-4.92771	8.31972e-07	6.98215e-06	Psg16
7654.04	-0.311165	0.0631465	-4.92767	8.32171e-07	6.98215e-06	Gsk3b
861.155	-0.430006	0.0872815	-4.92666	8.36476e-07	7.00475e-06	Trappc1
6750.65	-0.485068	0.0984644	-4.92632	8.37909e-07	7.01449e-06	Fam234b
5311.12	-0.56759	0.115281	-4.92354	8.49924e-07	7.11052e-06	St6galnac5
1756.79	-0.365648	0.0743021	-4.9211	8.60584e-07	7.19739e-06	Ttc4
29.877	-1.66979	0.339351	-4.92054	8.63078e-07	7.21593e-06	Gm16894
560.969	-1.07662	0.218878	-4.91881	8.70738e-07	7.27764e-06	Lmo1
5990.44	-0.394371	0.0802042	-4.91709	8.78417e-07	7.33947e-06	Mapk9
1603.35	-0.466766	0.0949669	-4.91504	8.87661e-07	7.40959e-06	Lrrc45
663.06	-0.529578	0.107783	-4.91338	8.9521e-07	7.4702e-06	Dph6
1764.53	-1.09659	0.2233	-4.91084	9.06881e-07	7.56034e-06	LOC118567340
12658	-0.448505	0.0913565	-4.90939	9.13584e-07	7.61135e-06	Atp6v1e1
13897.8	-0.519288	0.105781	-4.90907	9.15081e-07	7.62139e-06	Atp2b2
101.691	-0.869315	0.177137	-4.90759	9.22039e-07	7.67444e-06	1810021B22Rik
120.72	-1.77142	0.361011	-4.90683	9.25587e-07	7.70151e-06	Rnf207
1376.74	-0.585471	0.119322	-4.90666	9.26417e-07	7.70596e-06	Rpusd1
29045.3	-0.631927	0.128802	-4.9062	9.28576e-07	7.72145e-06	Nsf
931.092	-0.652155	0.133004	-4.90328	9.42488e-07	7.83464e-06	Lamb1
5552.82	-0.325687	0.066429	-4.90279	9.44873e-07	7.85196e-06	Strn4
2508.7	-0.750402	0.153087	-4.90179	9.49667e-07	7.88929e-06	Nap1l2
2004.71	-0.371309	0.0757572	-4.9013	9.52055e-07	7.90661e-06	Dhdds
2432.45	-0.405216	0.0826775	-4.90116	9.52728e-07	7.90967e-06	Ube3c
2761.1	-0.72573	0.148142	-4.89888	9.63849e-07	7.99946e-06	Cdh8
3013.86	-0.439857	0.0898303	-4.89654	9.7541e-07	8.09283e-06	Cdk5
4105.87	-0.358875	0.0732996	-4.89601	9.78037e-07	8.11205e-06	Atrn
3999.75	-0.429589	0.0877507	-4.89556	9.80273e-07	8.12542e-06	Speg
117.628	-1.44275	0.294856	-4.89306	9.92777e-07	8.21862e-06	Gm52529
995.549	-0.392442	0.0802269	-4.89166	9.99915e-07	8.26983e-06	Mrpl58
3336.73	-0.276129	0.05645	-4.89158	1.0003e-06	8.27038e-06	Elp2
1423.88	-0.418755	0.0856323	-4.89015	1.00757e-06	8.31992e-06	Fam160b2
448.224	-0.536705	0.109862	-4.88528	1.03282e-06	8.515e-06	Fastkd1
10549.6	-0.792388	0.162198	-4.8853	1.0327e-06	8.515e-06	Rapgef4
4743.4	-0.352879	0.0722396	-4.88484	1.03511e-06	8.53117e-06	Ehmt2
244.604	-0.697183	0.142776	-4.88304	1.0446e-06	8.60396e-06	Mzf1
2905.61	-0.379943	0.0778205	-4.88229	1.04858e-06	8.63129e-06	Gmps
3147.69	-0.514607	0.105402	-4.88233	1.04842e-06	8.63129e-06	Gnb5
17477	-0.47364	0.0970192	-4.88191	1.05062e-06	8.64497e-06	Ppp2r2c
170552	-1.54066	0.315588	-4.88186	1.05091e-06	8.64497e-06	mt-Rnr1
9485.55	-0.463057	0.0948759	-4.88066	1.05732e-06	8.69492e-06	Snph
756.083	-0.875336	0.179477	-4.87714	1.07637e-06	8.8488e-06	Usp29
1567.16	-0.341337	0.0699916	-4.87683	1.07807e-06	8.85722e-06	Ndufaf4
3217.74	-0.578576	0.118678	-4.87516	1.0872e-06	8.92658e-06	Caskin1
3399.43	-0.306117	0.0627925	-4.87505	1.08782e-06	8.92888e-06	Psme3
8823.62	-0.397328	0.0815038	-4.87496	1.08828e-06	8.92987e-06	Ahi1
737.307	-0.473336	0.0971118	-4.87413	1.09288e-06	8.96475e-06	Them4
1466.03	-0.525513	0.107873	-4.87159	1.10702e-06	9.07791e-06	Trappc9
396.008	-0.692991	0.142256	-4.87142	1.10797e-06	9.08282e-06	Naa38
961.077	-0.450313	0.0924619	-4.87025	1.11454e-06	9.131e-06	Rpgr
2245.74	-0.474608	0.0974615	-4.8697	1.11769e-06	9.15099e-06	Nipal3
773.05	-0.732913	0.150512	-4.86945	1.11908e-06	9.1595e-06	Wnk3
47.5998	-1.50959	0.310048	-4.86891	1.12216e-06	9.17896e-06	D030068K23Rik
111.644	-1.02496	0.210528	-4.86851	1.12445e-06	9.19479e-06	Zfp85os
8391.54	-0.432339	0.0888049	-4.86842	1.12496e-06	9.1961e-06	Cyria
24.816	-1.8672	0.38372	-4.86606	1.13845e-06	9.29991e-06	Gm15201
621.005	-1.15857	0.238098	-4.86593	1.13921e-06	9.30096e-06	Tnfaip8l3
4943.11	-0.491423	0.101155	-4.85811	1.1851e-06	9.65746e-06	Rangap1
12705.9	-0.450292	0.0927607	-4.85434	1.20787e-06	9.83379e-06	Myo5a
4716.1	-0.339115	0.0698599	-4.85422	1.20862e-06	9.83683e-06	Fam8a1
2256.36	-0.305367	0.062918	-4.85341	1.21357e-06	9.87405e-06	Vti1a
190.676	-0.755456	0.155671	-4.85291	1.21662e-06	9.89576e-06	Ccdc120
5179.14	-0.442577	0.0912014	-4.85274	1.21768e-06	9.90128e-06	Got2
1979.99	-0.660935	0.136202	-4.8526	1.21853e-06	9.90201e-06	Stx1a
5151.21	-0.393457	0.0810817	-4.8526	1.21851e-06	9.90201e-06	Pip4k2b
34.9904	-1.41701	0.292068	-4.85166	1.22433e-06	9.94608e-06	Gm15351
109.605	-1.00404	0.206987	-4.85075	1.22998e-06	9.98883e-06	Npy5r
258.919	-1.31955	0.272044	-4.8505	1.23152e-06	9.99822e-06	Crispld1
357.784	-0.932089	0.192248	-4.84837	1.2448e-06	1.00903e-05	1810020O05Rik
2897.78	-0.530861	0.109504	-4.84787	1.24796e-06	1.01097e-05	Sema6b
672.735	-0.55799	0.115107	-4.84759	1.24972e-06	1.01176e-05	Eid2b
1983.88	-0.291285	0.0600927	-4.84726	1.25176e-06	1.0131e-05	Slc35e1
1773.82	-0.424913	0.0876669	-4.84691	1.25402e-06	1.01462e-05	Tmem68
1517.93	-0.589374	0.121626	-4.84581	1.26098e-06	1.0193e-05	Gpr85
5748.8	-0.509678	0.105198	-4.84494	1.26649e-06	1.02343e-05	Herc1
212.049	-1.24639	0.257282	-4.84443	1.26977e-06	1.02545e-05	Doc2a
5034.72	-0.46051	0.0950677	-4.84402	1.27236e-06	1.02723e-05	Brd9
1045.42	-0.384605	0.0794262	-4.8423	1.28345e-06	1.03586e-05	Exosc9
1097.77	-0.613379	0.1267	-4.84121	1.29053e-06	1.04061e-05	Tmem181a
603.863	-0.443291	0.0915702	-4.841	1.29188e-06	1.04137e-05	Tasp1
3236.65	-0.364282	0.0752526	-4.84079	1.29324e-06	1.04215e-05	Ugcg
1764.42	-0.483821	0.0999556	-4.84036	1.29607e-06	1.04378e-05	Mzt1
2511.51	-0.522835	0.108124	-4.83552	1.32797e-06	1.0675e-05	Elovl4
3496.19	-0.313491	0.0649263	-4.82842	1.37622e-06	1.10526e-05	Arid1b
347.51	-0.669474	0.138687	-4.82723	1.38442e-06	1.1115e-05	Zfp72
11888.2	-0.470841	0.0975557	-4.82639	1.39031e-06	1.11554e-05	Dpp6
2331.01	-0.391703	0.0812097	-4.82336	1.41163e-06	1.1323e-05	Pdk3
4138.32	-0.878619	0.182262	-4.82062	1.43111e-06	1.14722e-05	Neto1
22069.5	-0.554117	0.114999	-4.81844	1.44683e-06	1.15805e-05	Eno2
859.524	-0.477873	0.0992347	-4.81558	1.46771e-06	1.1737e-05	Dmac2
31.7244	-1.66875	0.346705	-4.81317	1.48553e-06	1.18647e-05	Lrrn4
154.186	-1.69722	0.352679	-4.81235	1.49166e-06	1.191e-05	A2ml1
103.88	-1.85214	0.384927	-4.81168	1.49667e-06	1.19464e-05	Gm52604
320.206	-1.5278	0.317684	-4.80919	1.51543e-06	1.20924e-05	Slc9a4
1369.62	-0.775744	0.16133	-4.80842	1.52127e-06	1.21353e-05	Nap1l3
2398.25	-0.708376	0.147441	-4.80448	1.55155e-06	1.23617e-05	Scrt1
891.709	-0.449357	0.0935472	-4.80353	1.55893e-06	1.24167e-05	Mrps27
344.8	-0.696487	0.145001	-4.80332	1.56056e-06	1.24259e-05	Fam185a
30.335	-1.77241	0.369126	-4.80164	1.57369e-06	1.25266e-05	Gm42266
37.3626	-1.94814	0.405755	-4.80126	1.57667e-06	1.25465e-05	Gm30223
23473.3	-0.655431	0.136529	-4.80067	1.58138e-06	1.25763e-05	Ptk2b
785.655	-0.824191	0.171693	-4.80039	1.58358e-06	1.259e-05	Cxxc4
4408.64	-0.616908	0.128521	-4.80007	1.58612e-06	1.26063e-05	Elfn2
17.1929	-2.28087	0.475291	-4.7989	1.59542e-06	1.26686e-05	Gm40419
1949.42	-0.42456	0.0884936	-4.79763	1.60554e-06	1.27373e-05	Dtd1
1950.56	-0.425388	0.0887201	-4.79472	1.62904e-06	1.29159e-05	D630045J12Rik
112.881	-0.913385	0.190517	-4.79426	1.63279e-06	1.29418e-05	B230216N24Rik
1120.79	-0.466078	0.097221	-4.794	1.63486e-06	1.29503e-05	Tab3
317.82	-0.560392	0.116986	-4.79025	1.66576e-06	1.3179e-05	Zfp580
2974.41	-0.338451	0.0706994	-4.78718	1.69145e-06	1.3366e-05	Abcf2
1359.27	-0.625808	0.130772	-4.78549	1.70569e-06	1.34663e-05	Carmil2
159.25	-0.772886	0.161548	-4.78424	1.71637e-06	1.35465e-05	Zfp493
970.751	-0.37963	0.0793762	-4.78266	1.72987e-06	1.36448e-05	Tmem199
356.956	-0.50505	0.105787	-4.77421	1.80418e-06	1.41895e-05	Ighmbp2
5048.89	-0.462499	0.0968808	-4.7739	1.80696e-06	1.42013e-05	Atp6v1h
2336.43	-0.713702	0.1495	-4.77391	1.80681e-06	1.42013e-05	Nr4a3
7152.6	-0.385466	0.0807638	-4.77275	1.81724e-06	1.42736e-05	Marchf6
648.862	-0.427328	0.0895463	-4.77215	1.82271e-06	1.43079e-05	Rpf2
848.381	-0.540183	0.113204	-4.77175	1.82632e-06	1.43319e-05	Tcea2
11591.1	-0.490562	0.102819	-4.77111	1.83209e-06	1.43729e-05	Tcaf1
42.9189	-1.51006	0.316528	-4.7707	1.83583e-06	1.43979e-05	Gm52528
348.266	-0.450956	0.0945288	-4.77056	1.83712e-06	1.44037e-05	Tyw3
3337.78	-0.501566	0.105155	-4.76977	1.84437e-06	1.44562e-05	Cacnb1
358.761	-0.771863	0.161983	-4.76509	1.88773e-06	1.47649e-05	Ccdc73
688.483	-0.594582	0.124815	-4.76371	1.9007e-06	1.48601e-05	Rtl8a
1002.6	-1.05442	0.221357	-4.76345	1.90314e-06	1.487e-05	Rab3b
455.653	-0.714718	0.150043	-4.76341	1.90344e-06	1.487e-05	Slc39a2
1090.87	-0.500318	0.105036	-4.76331	1.90443e-06	1.48733e-05	Pex11b
1261.92	-0.614651	0.129106	-4.76083	1.92795e-06	1.5039e-05	Tlcd4
1453.43	-0.418726	0.0879611	-4.76035	1.93258e-06	1.50706e-05	Dalrd3
3781.34	-0.364317	0.0765374	-4.75999	1.93605e-06	1.50931e-05	Cfap36
2353.82	-0.297835	0.0625771	-4.75948	1.94093e-06	1.51221e-05	Senp5
129.3	-0.843357	0.177198	-4.75939	1.94174e-06	1.51239e-05	Kcnmb2
65.6914	-1.22296	0.256982	-4.75895	1.94603e-06	1.51482e-05	LOC118568404
5099.46	-0.371227	0.0780077	-4.75885	1.94703e-06	1.51506e-05	Celsr2
12035.4	-0.363165	0.0763685	-4.75543	1.98023e-06	1.53686e-05	Trim44
1766.25	-0.234787	0.0494055	-4.75224	2.01178e-06	1.56088e-05	Zcrb1
8.79642	-2.97836	0.626807	-4.75163	2.01782e-06	1.56464e-05	Gm52235
515.862	-0.484905	0.102059	-4.75122	2.02189e-06	1.56732e-05	Zfp3
46.3598	-1.18851	0.250247	-4.74934	2.04077e-06	1.58008e-05	Glyctk
1972.13	-0.415002	0.0874075	-4.7479	2.05537e-06	1.59091e-05	Uqcc1
76.7254	-1.20999	0.255027	-4.74456	2.08964e-06	1.616e-05	Arg2
657.252	-0.428653	0.0903647	-4.74359	2.09964e-06	1.62229e-05	Mlst8
2198.02	-0.388252	0.0819028	-4.7404	2.13293e-06	1.64557e-05	Elovl6
11342	-0.457927	0.0966214	-4.7394	2.14357e-06	1.65329e-05	Eps15
152.938	-1.53965	0.324885	-4.73906	2.14715e-06	1.65508e-05	6330420H09Rik
5296.77	-0.644764	0.136092	-4.73772	2.16133e-06	1.66502e-05	Fgf12
9842.95	-0.273564	0.0577482	-4.73718	2.16715e-06	1.66901e-05	Dnaja2
137.607	-0.853276	0.180145	-4.73661	2.17326e-06	1.67273e-05	Kcnu1
750.553	-0.381949	0.0806684	-4.73481	2.1926e-06	1.68464e-05	Utp25
823.6	-0.370342	0.0782168	-4.73482	2.19253e-06	1.68464e-05	Tada3
3266.87	-0.311295	0.0657447	-4.7349	2.19161e-06	1.68464e-05	Dcaf5
65.8794	-1.7841	0.376826	-4.73454	2.19548e-06	1.68635e-05	Gm34321
4234	-0.442503	0.0935765	-4.72878	2.25868e-06	1.73132e-05	Usp14
956.347	-0.522479	0.110497	-4.72844	2.26248e-06	1.73372e-05	Rps6ka2
1048.08	-0.326674	0.0691098	-4.72689	2.27981e-06	1.74444e-05	Klhl42
788.747	-0.498386	0.105444	-4.72652	2.28399e-06	1.74661e-05	Timm9
90.6458	-1.95241	0.41329	-4.72407	2.31165e-06	1.76622e-05	LOC118567655
677.167	-0.536196	0.113531	-4.72291	2.32489e-06	1.77529e-05	Aars2
3014.31	-0.39488	0.0836613	-4.71999	2.35862e-06	1.79947e-05	Slitrk5
43.9479	-1.16066	0.245908	-4.71989	2.35973e-06	1.79979e-05	B130034C11Rik
3048.29	-0.458919	0.097247	-4.71911	2.36884e-06	1.80515e-05	Eri3
4942.92	-0.44065	0.0934199	-4.71687	2.39496e-06	1.82293e-05	Tmcc2
9609.95	-0.637422	0.135141	-4.71672	2.39674e-06	1.82374e-05	Sh3gl2
1839.18	-0.479054	0.101607	-4.71479	2.41956e-06	1.84004e-05	Ccdc92
2119.21	-0.261962	0.0555932	-4.71212	2.45157e-06	1.86384e-05	Csnk2a2
158.825	-0.812002	0.17241	-4.70972	2.4806e-06	1.88316e-05	1700030J22Rik
1500.36	-0.566379	0.12027	-4.70923	2.48652e-06	1.8871e-05	Uggt2
131.635	-1.42661	0.303021	-4.70795	2.50222e-06	1.89847e-05	Bean1
53736.2	-0.522183	0.110943	-4.70676	2.51682e-06	1.90899e-05	Snhg11
3698.68	-0.250169	0.0531551	-4.7064	2.52135e-06	1.91187e-05	Fxr2
1386.86	-0.378394	0.0804158	-4.70547	2.53281e-06	1.91993e-05	Ccdc91
2316.67	-0.456023	0.0969162	-4.70533	2.53455e-06	1.92021e-05	Gba2
190.248	-0.806976	0.171629	-4.70186	2.57797e-06	1.95083e-05	Tmem266
762.593	-1.05032	0.223421	-4.70107	2.58801e-06	1.95729e-05	Lsm11
107297	-0.515745	0.109744	-4.69954	2.60749e-06	1.97146e-05	Meg3
104.846	-1.05358	0.224353	-4.69609	2.65189e-06	2.00212e-05	Gm51806
757.319	-0.426132	0.090773	-4.69449	2.67279e-06	2.01673e-05	Zfp2
324.597	-0.603486	0.128596	-4.6929	2.69356e-06	2.03056e-05	Zdhhc15
2667.52	-0.29255	0.062346	-4.69237	2.70055e-06	2.03297e-05	Ccar2
617.295	-0.681705	0.145294	-4.69189	2.70695e-06	2.03582e-05	Grip1
985.542	-0.416606	0.0887936	-4.69185	2.70745e-06	2.03582e-05	Msh2
2770.16	-0.411985	0.0878183	-4.69133	2.71433e-06	2.0404e-05	Mindy3
81.7101	-1.22807	0.261876	-4.68951	2.73861e-06	2.05806e-05	Gm35102
1559.45	-0.429707	0.0916366	-4.68925	2.74213e-06	2.06011e-05	Fcho1
8000.45	-0.483387	0.103164	-4.68564	2.79092e-06	2.09375e-05	Smim13
372.138	-0.642684	0.137209	-4.68398	2.81356e-06	2.10892e-05	Sh3yl1
108.721	-1.39075	0.296935	-4.68369	2.81759e-06	2.11072e-05	9430021M05Rik
52.9031	-1.43005	0.305391	-4.68268	2.83148e-06	2.11991e-05	LOC118567823
211.624	-0.93517	0.199841	-4.67957	2.87482e-06	2.14989e-05	BC030500
47.8362	-1.40674	0.300754	-4.67738	2.90566e-06	2.17233e-05	2810407A14Rik
2177.73	-0.354032	0.075701	-4.67672	2.91505e-06	2.1775e-05	Zfyve27
12136	-0.407622	0.0871818	-4.67553	2.9319e-06	2.18819e-05	Dctn1
2545.31	-0.364159	0.0778884	-4.67539	2.93391e-06	2.18906e-05	Ocrl
579.45	-0.492017	0.105253	-4.67464	2.94474e-06	2.19651e-05	A430033K04Rik
2702.61	-0.451705	0.0967243	-4.67003	3.01157e-06	2.24123e-05	Lrrtm1
63.8598	-1.36292	0.29193	-4.66866	3.03176e-06	2.25497e-05	Gm4211
187.776	-0.783522	0.167838	-4.66833	3.03653e-06	2.25788e-05	Ntn3
8664.1	-0.440872	0.0944861	-4.666	3.07117e-06	2.28168e-05	Stk25
624.319	-0.419787	0.0900318	-4.66265	3.12164e-06	2.31588e-05	Nif3l1
7182.19	-0.505902	0.108528	-4.66147	3.13953e-06	2.32848e-05	Hivep2
400.966	-0.623259	0.133739	-4.66026	3.15808e-06	2.34091e-05	Kcnmb4
491.869	-0.39335	0.0844084	-4.66009	3.16074e-06	2.34157e-05	2610044O15Rik8
919.376	-0.339749	0.0729839	-4.65513	3.23781e-06	2.39525e-05	Elac2
230.428	-0.886157	0.190407	-4.65401	3.25535e-06	2.40754e-05	A230057D06Rik
1475.14	-0.772162	0.165943	-4.65317	3.26869e-06	2.41672e-05	Erbb4
130198	-4.2066	0.90432	-4.65168	3.29245e-06	2.4336e-05	LOC118568312
4263.06	-0.39379	0.0847037	-4.64904	3.33491e-06	2.46428e-05	Nceh1
96.8523	-1.24523	0.267876	-4.64853	3.34316e-06	2.46828e-05	Slco2a1
131.255	-1.22927	0.264448	-4.64844	3.34463e-06	2.46866e-05	Slc27a2
206.499	-1.51086	0.325174	-4.64631	3.3793e-06	2.49214e-05	Gm50599
12330.1	-0.593313	0.127714	-4.64565	3.39012e-06	2.49941e-05	Kcnq2
2179.79	-0.411855	0.0886632	-4.64517	3.39802e-06	2.50382e-05	Slc27a4
1247.78	-0.340619	0.0733273	-4.64519	3.39766e-06	2.50382e-05	Stambp
2268.65	-0.476738	0.102667	-4.64353	3.42506e-06	2.52161e-05	Ppa1
2478.38	-0.368936	0.0794797	-4.64189	3.4523e-06	2.54023e-05	Mib2
62.5754	-1.41954	0.305841	-4.64145	3.45969e-06	2.54423e-05	Gm14330
6768.85	-0.981691	0.211536	-4.64077	3.47119e-06	2.55124e-05	Pde1a
137.642	-0.94569	0.203799	-4.64031	3.47894e-06	2.55497e-05	Gm40474
733.162	-0.355821	0.0766807	-4.64029	3.4792e-06	2.55497e-05	Eef1e1
570.472	-0.68224	0.147076	-4.63868	3.50646e-06	2.57354e-05	Gm1043
397.888	-0.804465	0.17344	-4.6383	3.51278e-06	2.57746e-05	Zfp811
10891.9	-0.712645	0.153669	-4.63754	3.52579e-06	2.58627e-05	Stmn3
2829.8	-0.284934	0.0614523	-4.63666	3.54083e-06	2.59658e-05	Rhot1
25349.4	-0.558067	0.120416	-4.63449	3.5782e-06	2.62251e-05	Ppp1r9b
2642.81	-0.387367	0.0835895	-4.63416	3.58397e-06	2.626e-05	Evi5l
11.711	-2.525	0.544882	-4.63403	3.58615e-06	2.62686e-05	Gm51702
6162.08	-0.235652	0.0508601	-4.63334	3.59808e-06	2.63337e-05	Msl1
6333.61	-0.340838	0.0735753	-4.63251	3.61262e-06	2.64328e-05	Dlgap4
1671.59	-0.408058	0.0881035	-4.63158	3.62889e-06	2.65443e-05	Narf
4809.93	-0.426485	0.0921229	-4.62952	3.66512e-06	2.68018e-05	Kif3c
1276.11	-0.556287	0.120241	-4.62644	3.72012e-06	2.71735e-05	Mrpl11
9175.21	-0.552429	0.11941	-4.62632	3.72212e-06	2.71806e-05	Mllt11
1248.17	-0.359643	0.0777868	-4.62344	3.77424e-06	2.7538e-05	Wdr35
2663.42	-0.3363	0.0727551	-4.62235	3.79418e-06	2.76685e-05	Thap12
135.164	-0.959691	0.207672	-4.62118	3.81557e-06	2.78162e-05	Gm10037
216.414	-0.63585	0.137629	-4.62003	3.83688e-06	2.79637e-05	Gm46805
2871.46	-0.412035	0.0892205	-4.61816	3.87157e-06	2.8193e-05	Rgmb
5040.37	-0.563529	0.12212	-4.61455	3.93956e-06	2.8664e-05	Kcnd2
188.37	-0.654291	0.141794	-4.61439	3.94259e-06	2.86781e-05	Zfp7
1933.81	-0.676368	0.146684	-4.61106	4.0062e-06	2.91245e-05	Rnf165
848.422	-0.510224	0.110761	-4.60655	4.09399e-06	2.9713e-05	Tpd52l1
381.77	-0.70858	0.153888	-4.60452	4.13423e-06	2.99801e-05	Emc9
26813.9	-0.358933	0.077997	-4.60189	4.18684e-06	3.03194e-05	Eif4a2
21851.4	-0.37248	0.0809479	-4.60147	4.1951e-06	3.03708e-05	Kif1a
889.899	-0.440492	0.0957358	-4.60113	4.20214e-06	3.04134e-05	Nhp2
3582.23	-0.468097	0.101738	-4.60102	4.20426e-06	3.04202e-05	Usp46
8356.59	-0.544931	0.118466	-4.5999	4.22685e-06	3.05752e-05	Nbea
15.3926	-2.70183	0.587431	-4.59941	4.23693e-06	3.06311e-05	Gm46202
3697.53	-0.472429	0.102721	-4.59915	4.24228e-06	3.06613e-05	Dner
16866.4	-0.38552	0.0838339	-4.59862	4.25297e-06	3.073e-05	Sort1
1680.66	-0.299021	0.065028	-4.59834	4.25869e-06	3.07628e-05	Atmin
264.52	-0.671742	0.14614	-4.59655	4.29541e-06	3.10109e-05	B3gat2
2075.75	-0.372669	0.081078	-4.59642	4.29805e-06	3.10184e-05	Fh1
452.788	-0.40846	0.0888897	-4.59513	4.32473e-06	3.11967e-05	Mettl8
5959.19	-0.420552	0.0915395	-4.59422	4.34375e-06	3.13165e-05	Sod2
2455.36	-0.398694	0.086787	-4.59393	4.3497e-06	3.13508e-05	Ramac
502.97	-1.18919	0.259005	-4.59139	4.40306e-06	3.16916e-05	Gm20387
1322.49	-1.61918	0.352651	-4.59144	4.40198e-06	3.16916e-05	Gm31606
677.555	-0.826814	0.180121	-4.59032	4.4256e-06	3.18362e-05	Adamts3
12.4711	-3.33845	0.727921	-4.58628	4.51223e-06	3.24236e-05	Gpr1
1171.14	-0.518381	0.113053	-4.58528	4.53382e-06	3.25429e-05	Zfp970
1628.15	-0.292655	0.0638318	-4.58478	4.54472e-06	3.25943e-05	Ufsp2
2817.79	-1.16733	0.254698	-4.58319	4.57931e-06	3.28323e-05	Crym
407.902	-0.82035	0.179012	-4.58265	4.59131e-06	3.28922e-05	Trmt9b
391.52	-0.57791	0.126129	-4.5819	4.60779e-06	3.30012e-05	Slc35g2
10508.3	-0.941733	0.205547	-4.5816	4.61429e-06	3.30387e-05	Neurod6
14573.7	-0.322561	0.070415	-4.58086	4.63075e-06	3.31474e-05	Gnaq
1024.39	-0.363055	0.0792591	-4.58061	4.63617e-06	3.31771e-05	Tagap1
23.864	-1.89854	0.414499	-4.58031	4.64286e-06	3.32142e-05	Gm32960
6.43845	-3.5814	0.782111	-4.57915	4.6686e-06	3.33543e-05	Gm41003
862.639	-0.610483	0.133362	-4.57763	4.70274e-06	3.3589e-05	Kcnb2
690.573	-0.641826	0.140214	-4.57746	4.70645e-06	3.36063e-05	Kcnip1
507.993	-0.68	0.148563	-4.57717	4.71309e-06	3.36352e-05	Grhpr
103.014	-1.69211	0.369682	-4.57721	4.71229e-06	3.36352e-05	Alox12b
7184.26	-0.769098	0.168036	-4.57699	4.71722e-06	3.36463e-05	Clstn2
285.448	-0.853685	0.186677	-4.57305	4.80672e-06	3.42379e-05	Slc25a29
1260.63	-0.392907	0.0859368	-4.57204	4.8299e-06	3.43838e-05	Mpp1
292.389	-0.481723	0.105367	-4.57185	4.83448e-06	3.43933e-05	Tbc1d7
1262.15	-0.254035	0.0555654	-4.57182	4.83514e-06	3.43933e-05	Ankra2
1699.33	-0.558234	0.122204	-4.56803	4.92321e-06	3.49626e-05	Rnf208
1636.4	-0.275917	0.060412	-4.56726	4.94142e-06	3.50823e-05	Actr8
3207.99	-0.381682	0.0836009	-4.56553	4.98236e-06	3.53345e-05	Vps13d
1943.52	-0.521608	0.11427	-4.5647	5.00213e-06	3.5465e-05	Higd1a
124.885	-1.12041	0.245474	-4.56429	5.01191e-06	3.55247e-05	Dchs2
2291.91	-0.389774	0.0854094	-4.56359	5.02855e-06	3.56233e-05	Cul2
27.3828	-1.59462	0.349438	-4.56337	5.03388e-06	3.56514e-05	Gm11267
1613.92	-0.570922	0.12514	-4.56226	5.06061e-06	3.5831e-05	Cabp1
378.046	-0.57125	0.125307	-4.55882	5.14421e-06	3.63636e-05	Zfp759
5558.08	-0.527427	0.115707	-4.5583	5.15685e-06	3.64332e-05	Sgip1
1094.73	-0.449152	0.0985425	-4.55796	5.16538e-06	3.64836e-05	Ankrd24
1328.25	-0.304948	0.0669211	-4.55682	5.1934e-06	3.66716e-05	Med19
3736.55	-0.295173	0.0647874	-4.55602	5.21317e-06	3.67813e-05	Tmcc1
5341.01	-0.414343	0.090978	-4.55433	5.25538e-06	3.70691e-05	Pcmt1
17555.7	-0.833597	0.183122	-4.55215	5.31014e-06	3.7425e-05	Pgm2l1
3912.84	-0.457839	0.100584	-4.5518	5.319e-06	3.74773e-05	Luzp1
6425.35	-0.588958	0.129393	-4.55171	5.32115e-06	3.74823e-05	Mir124a-1hg
7369.34	-0.655253	0.143984	-4.55087	5.34241e-06	3.76058e-05	Prrt2
13248.4	-0.401055	0.0881274	-4.55085	5.343e-06	3.76058e-05	Maged1
1727.37	-0.699377	0.153711	-4.54996	5.36561e-06	3.77344e-05	Samd12
69.4619	-1.05222	0.231484	-4.54555	5.47928e-06	3.85026e-05	C230012O17Rik
17.5025	-2.01104	0.442488	-4.54484	5.49763e-06	3.86212e-05	Gm36585
1822.48	-0.348665	0.07673	-4.54405	5.51843e-06	3.87569e-05	Fam216a
3180.72	-0.355369	0.078217	-4.54337	5.53609e-06	3.88599e-05	Cpt1c
2327.8	-0.711847	0.156711	-4.54243	5.56104e-06	3.90141e-05	Tafa1
3560.35	-0.477315	0.105093	-4.54183	5.57686e-06	3.91139e-05	Mapk8
9196.95	-0.636852	0.140228	-4.54154	5.58455e-06	3.91474e-05	Kcnma1
750.843	-0.309012	0.0680501	-4.54095	5.60025e-06	3.92469e-05	Zfp235
2804.23	-0.347455	0.0765236	-4.54049	5.61234e-06	3.9321e-05	Snx32
767.655	-0.338936	0.0746512	-4.54026	5.61854e-06	3.93539e-05	Ruvbl1
3723.37	-0.463166	0.102041	-4.539	5.65212e-06	3.95466e-05	Susd4
536.75	-0.449808	0.0991005	-4.5389	5.65472e-06	3.95542e-05	Mcph1
622.925	-0.513811	0.113238	-4.53744	5.69422e-06	3.98092e-05	Cenpv
3666.14	-0.348559	0.0768182	-4.53745	5.69386e-06	3.98092e-05	Zmym3
998.752	-0.51314	0.113104	-4.53687	5.70948e-06	3.98945e-05	Ipo11
583.265	-0.380476	0.0839391	-4.53277	5.82163e-06	4.06563e-05	Homez
2136.52	-0.364189	0.0803553	-4.53223	5.83656e-06	4.07497e-05	Josd1
1460.19	-0.426073	0.0940195	-4.53175	5.84959e-06	4.08297e-05	Snapc4
1301.24	-0.669888	0.147824	-4.53165	5.85248e-06	4.0839e-05	Ttc41
430.695	-0.573595	0.126588	-4.5312	5.86509e-06	4.0916e-05	Kptn
599.344	-0.516513	0.114019	-4.53006	5.89669e-06	4.11035e-05	Tceal1
11852	-0.594162	0.131168	-4.52979	5.90436e-06	4.11349e-05	Ppp3cb
1948.48	-0.314306	0.0694281	-4.52706	5.98086e-06	4.16428e-05	Fbxo3
1568.76	-0.357403	0.0789672	-4.52597	6.01201e-06	4.1829e-05	Bcl9
445.633	-0.363404	0.0802976	-4.52571	6.01917e-06	4.18677e-05	Cep44
2444.13	-0.525551	0.116139	-4.52521	6.0336e-06	4.19569e-05	Cacna1b
6235.53	-0.449925	0.0994373	-4.52472	6.04768e-06	4.20389e-05	Galnt16
4958.79	-0.323064	0.0714048	-4.5244	6.05679e-06	4.20732e-05	Tanc2
1125.61	-0.630323	0.139353	-4.52322	6.09065e-06	4.22859e-05	Zkscan2
636.438	-0.446675	0.0987504	-4.52327	6.0891e-06	4.22859e-05	Wdr60
21540.1	-0.480334	0.106211	-4.52244	6.1132e-06	4.24312e-05	Zwint
629.467	-0.38172	0.0844119	-4.52211	6.12269e-06	4.24857e-05	Eif2b3
1291.05	-0.578679	0.127979	-4.52167	6.13524e-06	4.25162e-05	Garem1
32.1087	-1.82032	0.402605	-4.52136	6.14446e-06	4.25599e-05	Gm32930
4678.05	-0.356799	0.0789143	-4.52134	6.14481e-06	4.25599e-05	Arel1
98.5085	-1.29613	0.286686	-4.52108	6.15258e-06	4.26025e-05	Gm31159
10758.1	-0.645315	0.142742	-4.52083	6.15963e-06	4.26286e-05	Uchl1
5461.2	-0.277729	0.0614773	-4.51758	6.25499e-06	4.32656e-05	Stx12
5125.41	-0.360931	0.0799026	-4.51713	6.26822e-06	4.33456e-05	Slc25a46
90.1421	-1.20371	0.266512	-4.51653	6.28627e-06	4.34244e-05	Gm13629
834.87	-0.327015	0.0724243	-4.51527	6.3236e-06	4.36707e-05	Thtpa
293.122	-0.679064	0.150403	-4.51497	6.33247e-06	4.37204e-05	LOC118567689
973.339	-0.993011	0.219986	-4.51396	6.3627e-06	4.39058e-05	Crhbp
15.9696	-2.39077	0.529649	-4.51388	6.36537e-06	4.39126e-05	Gm19835
4737.84	-0.563093	0.124756	-4.51355	6.37526e-06	4.39576e-05	Pnkd
24.9948	-2.12714	0.47143	-4.51209	6.41913e-06	4.42484e-05	Ptprh
1873.27	-0.615966	0.136593	-4.5095	6.49797e-06	4.47682e-05	Chrd
18639.2	-0.546806	0.121369	-4.50532	6.62731e-06	4.56352e-05	Fbxl16
460.49	-0.409206	0.0908554	-4.50393	6.67081e-06	4.58863e-05	Lysmd1
183.476	-0.8145	0.180847	-4.50381	6.67451e-06	4.58996e-05	Calhm5
140.762	-0.778685	0.17291	-4.50341	6.68729e-06	4.59754e-05	Wdr31
1752.52	-0.354329	0.0786877	-4.50298	6.7007e-06	4.60554e-05	Trappc13
324.708	-0.767666	0.170519	-4.50194	6.73369e-06	4.62334e-05	A230077H06Rik
874.208	-0.773928	0.171952	-4.50083	6.76892e-06	4.64631e-05	Col19a1
2665.81	-0.443156	0.0985174	-4.49825	6.85147e-06	4.69556e-05	Btbd10
5643.76	-0.303071	0.06738	-4.49793	6.86191e-06	4.70147e-05	Arhgap35
22316.1	-3.39601	0.755217	-4.49673	6.90057e-06	4.72672e-05	Mir6236
8693.33	-0.292911	0.0651406	-4.4966	6.905e-06	4.72851e-05	Morf4l2
257.502	-0.668481	0.148696	-4.49561	6.93701e-06	4.74793e-05	Ankrd42
4893.48	-0.384722	0.0855935	-4.49475	6.96517e-06	4.76471e-05	Htatsf1
14016.9	-0.550712	0.122527	-4.49461	6.96971e-06	4.76531e-05	Gng2
1646.57	-0.529862	0.117903	-4.49404	6.98858e-06	4.77696e-05	Myrip
432.356	-0.446947	0.099475	-4.49306	7.02076e-06	4.7977e-05	Trmt61a
1458.92	-0.276226	0.0614976	-4.49165	7.06747e-06	4.82836e-05	Ccndbp1
12770.3	-0.506713	0.112845	-4.49034	7.11085e-06	4.85545e-05	Lsamp
5383.27	-0.337604	0.0751885	-4.49009	7.11915e-06	4.8593e-05	Kifbp
8757.22	-0.354132	0.0789107	-4.48776	7.19773e-06	4.90578e-05	Tmx4
32.0837	-1.65558	0.36891	-4.48778	7.197e-06	4.90578e-05	Hcrtr1
1082.97	-0.37745	0.0841773	-4.48399	7.32596e-06	4.98146e-05	Fig4
21.2491	-2.39018	0.533046	-4.48401	7.32548e-06	4.98146e-05	Gm42084
2266.43	-0.295702	0.0659544	-4.48343	7.3452e-06	4.99324e-05	Ube3b
16.991	-1.98393	0.442723	-4.4812	7.42251e-06	5.04448e-05	Gm39006
3565.8	-0.351958	0.0785706	-4.47951	7.48137e-06	5.07919e-05	Phf20
1444.72	-0.333803	0.0745458	-4.47783	7.54064e-06	5.11277e-05	Rnf168
1649.26	-0.631482	0.14103	-4.47766	7.54657e-06	5.11546e-05	Pcyt1b
455.06	-0.933752	0.208641	-4.4754	7.62688e-06	5.16319e-05	Tle2
3580.9	-0.345321	0.0771803	-4.47421	7.66959e-06	5.18688e-05	Armc1
2703.88	-0.53422	0.1194	-4.4742	7.66983e-06	5.18688e-05	Ppp2r2b
178.793	-0.686649	0.153616	-4.46991	7.82516e-06	5.28507e-05	Tmem74b
76.0864	-1.32093	0.295554	-4.46932	7.84684e-06	5.29697e-05	Scn9a
1855.78	-0.623611	0.139537	-4.46913	7.85391e-06	5.30038e-05	Syt17
1583.73	-0.378569	0.0847898	-4.46479	8.01466e-06	5.40466e-05	Rhbdd2
501.79	-0.980849	0.219768	-4.46312	8.07757e-06	5.44287e-05	Gm19410
1013.45	-0.375836	0.0842123	-4.46296	8.0835e-06	5.44423e-05	Slc45a4
240.924	-0.630369	0.141275	-4.46199	8.12019e-06	5.46452e-05	Tmem117
3436.32	-0.319342	0.0715922	-4.46057	8.17402e-06	5.49791e-05	Drosha
1106.52	-0.705706	0.158253	-4.45936	8.22033e-06	5.52621e-05	Eif5a2
2558.88	-0.548921	0.123139	-4.45774	8.28272e-06	5.56528e-05	Cuedc2
4369.15	-0.431262	0.0967592	-4.45706	8.30895e-06	5.58147e-05	Hprt
641.828	-0.465306	0.104417	-4.45624	8.34089e-06	5.60003e-05	Armt1
1551.65	-0.300753	0.0674921	-4.45612	8.34554e-06	5.60171e-05	Cir1
1942.2	-0.362479	0.0813512	-4.45574	8.36054e-06	5.60905e-05	Gpalpp1
389.93	-0.853191	0.191498	-4.45535	8.37571e-06	5.61474e-05	Egfem1
879.15	-0.435448	0.0977374	-4.45529	8.37804e-06	5.61486e-05	Dnlz
891.376	-0.428807	0.0962484	-4.45521	8.38101e-06	5.61541e-05	Nt5m
955.485	-0.570889	0.128154	-4.45471	8.40053e-06	5.62704e-05	Gal3st3
127.633	-4.30248	0.966031	-4.45377	8.43768e-06	5.64902e-05	Rpph1
11182.6	-0.34231	0.0768688	-4.45317	8.4612e-06	5.66186e-05	Prrc2b
1136.36	-0.339863	0.0763328	-4.45239	8.49201e-06	5.67956e-05	Rps6kc1
603.294	-0.417001	0.0937003	-4.45037	8.57214e-06	5.73022e-05	Stambpl1
3298.61	-0.595719	0.133885	-4.4495	8.60723e-06	5.74925e-05	Rap1gap2
1034.9	-0.436303	0.0980672	-4.44902	8.62623e-06	5.76046e-05	Pef1
511.176	-0.412432	0.0927142	-4.44842	8.65026e-06	5.77503e-05	Coil
157.707	-0.673011	0.151311	-4.44786	8.67292e-06	5.7872e-05	BC031361
529.02	-0.560472	0.126048	-4.44648	8.72869e-06	5.81995e-05	Top1mt
4721.91	-0.397536	0.0894296	-4.44524	8.77918e-06	5.85062e-05	Grk2
610.791	-0.471317	0.106142	-4.44042	8.97819e-06	5.97408e-05	Abcb6
12330.7	-0.375435	0.0845905	-4.43826	9.06885e-06	6.03133e-05	Kidins220
3001.02	-0.271561	0.0611913	-4.43789	9.08429e-06	6.04006e-05	Eny2
49373.3	-0.5927	0.133572	-4.4373	9.10923e-06	6.0551e-05	Ppp3r1
15215.4	-0.49825	0.112304	-4.43663	9.13762e-06	6.07242e-05	Mdh1
3683.85	-0.618879	0.139507	-4.43619	9.15646e-06	6.08339e-05	D430041D05Rik
3009.04	-0.584313	0.131868	-4.43105	9.37749e-06	6.22706e-05	Gpc1
1936.39	-0.442627	0.0999181	-4.4299	9.42773e-06	6.25565e-05	Zc2hc1a
99374.8	-0.591307	0.133492	-4.42953	9.44375e-06	6.26468e-05	Ppp3ca
32.1117	-1.54412	0.348817	-4.42675	9.56648e-06	6.33643e-05	Gp5
905.872	-0.34255	0.0774046	-4.42545	9.6242e-06	6.37304e-05	Zfp629
15.7198	-1.81286	0.409708	-4.42475	9.65533e-06	6.39041e-05	Spata4
1681.59	-0.307068	0.0694588	-4.42086	9.83109e-06	6.50179e-05	Polr3k
78.0983	-1.24566	0.28182	-4.42005	9.86764e-06	6.52172e-05	Gm16322
5829.58	-0.26642	0.0602755	-4.42003	9.86874e-06	6.52172e-05	Ube2b
11419.3	-0.285256	0.0645633	-4.41824	9.95084e-06	6.57265e-05	Ahcyl1
21.7267	-1.89308	0.4285	-4.41793	9.96526e-06	6.5805e-05	LOC118567597
3035.04	-0.441247	0.0998799	-4.41778	9.97211e-06	6.58169e-05	Unc5a
21.9717	-1.99853	0.452438	-4.41725	9.99651e-06	6.59613e-05	Gm46637
85.3113	-0.821295	0.185996	-4.41566	1.007e-05	6.63793e-05	A830011K09Rik
1221.89	-0.566577	0.128311	-4.41566	1.007e-05	6.63793e-05	Lrrc20
27.5095	-1.8706	0.423696	-4.41495	1.01033e-05	6.65816e-05	Gm30068
356.713	-0.524723	0.118855	-4.41482	1.01096e-05	6.66061e-05	Dnajc4
783.858	-0.409764	0.0928168	-4.41476	1.01123e-05	6.66071e-05	Ahsa2
1480.41	-0.378647	0.0858178	-4.41222	1.02315e-05	6.73242e-05	Klhl12
5105.52	-0.381571	0.0865136	-4.41053	1.03117e-05	6.78353e-05	Ndufa10
2298.53	-0.745	0.168921	-4.41035	1.03202e-05	6.78663e-05	Cracd
1774.79	-0.390857	0.0886416	-4.40941	1.03652e-05	6.81353e-05	Tmem250-ps
14669.4	-0.594126	0.134762	-4.4087	1.03991e-05	6.83411e-05	Phyhip
549.768	-0.715349	0.162337	-4.40657	1.05019e-05	6.89127e-05	Pcdhac2
968.693	-0.880143	0.199805	-4.40502	1.05775e-05	6.93214e-05	Adra1d
981.652	-0.427453	0.0970553	-4.40422	1.06165e-05	6.95592e-05	Fam174b
1030.41	-0.362017	0.082275	-4.40009	1.08207e-05	7.08439e-05	Pcnx4
3716.66	-0.328375	0.0746327	-4.39988	1.0831e-05	7.0876e-05	Rraga
8799.36	-0.579086	0.131613	-4.39992	1.08289e-05	7.0876e-05	Itpr1
87.283	-1.07423	0.244195	-4.39905	1.08726e-05	7.11124e-05	Catsperz
22.1933	-1.43993	0.327433	-4.39764	1.09436e-05	7.15232e-05	LOC118567517
29.2343	-1.76313	0.401063	-4.39615	1.10187e-05	7.19599e-05	LOC118568617
711.669	-0.591346	0.134536	-4.39544	1.10548e-05	7.21594e-05	Mapk11
8846.29	-0.674098	0.153378	-4.39503	1.1076e-05	7.22613e-05	Fam131a
4313.63	-0.377168	0.0858424	-4.39372	1.11426e-05	7.26775e-05	Slc25a12
806.012	-0.591698	0.134689	-4.39305	1.11769e-05	7.28579e-05	Gm14322
949.676	-0.279973	0.063732	-4.39297	1.11814e-05	7.28579e-05	Mrpl37
5321.32	-0.496408	0.113	-4.39299	1.11804e-05	7.28579e-05	Crtc1
2402.31	-0.797858	0.181691	-4.3913	1.12674e-05	7.33819e-05	Nefh
1221.46	-1.23569	0.281487	-4.38986	1.13426e-05	7.37794e-05	Necab2
2770.57	-0.241257	0.0549611	-4.38959	1.13562e-05	7.38494e-05	Tbpl1
2666.32	-0.282848	0.0644556	-4.38827	1.14258e-05	7.42461e-05	Strip1
218.124	-1.30953	0.298511	-4.38687	1.14992e-05	7.46675e-05	Gdf10
1147.12	-0.491094	0.111955	-4.38653	1.15173e-05	7.47665e-05	Elapor1
1364.93	-0.416066	0.0948536	-4.38641	1.15239e-05	7.47906e-05	Rfng
6685.69	-0.460336	0.104964	-4.38567	1.15627e-05	7.50237e-05	Chd5
2728.12	-0.328324	0.074891	-4.38403	1.16503e-05	7.55548e-05	Taf9
235.51	-0.614079	0.140091	-4.38342	1.16832e-05	7.57304e-05	Fam184b
4429.27	-0.442457	0.100953	-4.38278	1.17173e-05	7.59321e-05	Homer1
217.389	-0.754413	0.172171	-4.38177	1.17717e-05	7.6247e-05	Frat2
1795.46	-0.460754	0.105174	-4.38088	1.18201e-05	7.65226e-05	Tbkbp1
2468.07	-0.335841	0.0766687	-4.38041	1.18455e-05	7.66648e-05	Dmwd
21.5515	-1.96836	0.449531	-4.3787	1.19387e-05	7.71948e-05	Scube2
41254	-0.4591	0.104946	-4.37462	1.21646e-05	7.85771e-05	Gria2
907.987	-0.319384	0.0730151	-4.37421	1.21872e-05	7.86692e-05	Endov
9318.7	-0.447057	0.102265	-4.37153	1.23379e-05	7.95388e-05	Rnf187
1129.63	-0.546325	0.125006	-4.37039	1.24026e-05	7.99165e-05	Ache
177.806	-0.63933	0.146337	-4.36889	1.24878e-05	8.03806e-05	Zfp786
6269.81	-0.452983	0.103698	-4.36829	1.25222e-05	8.05444e-05	Got1
29.1197	-2.10483	0.481966	-4.36718	1.25863e-05	8.09006e-05	Gm36375
2224.2	-0.659091	0.150923	-4.36707	1.25925e-05	8.09206e-05	Nhsl2
9070.06	-0.584959	0.133956	-4.36681	1.26072e-05	8.09947e-05	Jph4
393.29	-0.415824	0.0952395	-4.36609	1.26489e-05	8.12427e-05	A930017M01Rik
230.056	-0.577691	0.132335	-4.36536	1.26912e-05	8.14944e-05	Lrrc69
3201.26	-0.27974	0.0640896	-4.36483	1.27222e-05	8.1673e-05	Wipi2
507.551	-0.565619	0.129643	-4.36289	1.28353e-05	8.23185e-05	Zfp607b
230.844	-0.985095	0.225845	-4.36183	1.28981e-05	8.26803e-05	Shd
2193.96	-0.325885	0.0747475	-4.35981	1.30176e-05	8.33646e-05	Ciao1
9.07689	-2.64068	0.605705	-4.35969	1.30249e-05	8.33905e-05	Nanos3
539.808	-0.379903	0.0871439	-4.35949	1.30365e-05	8.34445e-05	Gemin4
1702.39	-0.444464	0.10197	-4.35878	1.30791e-05	8.36763e-05	Trerf1
146.415	-0.679632	0.155973	-4.35738	1.3163e-05	8.41713e-05	Tmem17
588.335	-0.748394	0.171768	-4.35702	1.31846e-05	8.42889e-05	Gpr63
12055.5	-0.312263	0.0716722	-4.35682	1.31968e-05	8.43464e-05	Rrp1
207.015	-0.808813	0.185672	-4.35614	1.32378e-05	8.45874e-05	Cidea
1238.15	-0.366214	0.0841376	-4.35256	1.34557e-05	8.58957e-05	Acbd6
1201.59	-0.325921	0.0748964	-4.35162	1.35133e-05	8.62001e-05	Mrpl38
705.598	-0.436663	0.100348	-4.35148	1.35219e-05	8.62339e-05	Gpr89
1598.84	-0.400736	0.0921052	-4.35085	1.35613e-05	8.64216e-05	St3gal3
798.547	-0.546243	0.125551	-4.35076	1.35669e-05	8.64366e-05	Ccdc112
366.057	-0.419619	0.0964573	-4.3503	1.3595e-05	8.65728e-05	Trmt5
657.791	-0.574378	0.132037	-4.35014	1.3605e-05	8.66156e-05	Sema6c
1889.63	-0.670613	0.15422	-4.34843	1.37116e-05	8.71453e-05	L1cam
1591.24	-0.347262	0.0798614	-4.34831	1.37189e-05	8.71571e-05	Pdhx
2616.18	-0.306633	0.070518	-4.34829	1.37201e-05	8.71571e-05	Tacc2
1636.28	-0.525821	0.120938	-4.34784	1.37482e-05	8.73142e-05	Me3
32.2544	-1.37509	0.316428	-4.34568	1.38845e-05	8.81154e-05	Gm36715
56.1209	-1.06393	0.244973	-4.34306	1.40514e-05	8.9131e-05	B430212C06Rik
1959.51	-0.488442	0.112485	-4.34229	1.41005e-05	8.94211e-05	Plppr5
1470.38	-0.382676	0.0881302	-4.34217	1.41085e-05	8.945e-05	Coro7
971.402	-0.640456	0.147508	-4.34184	1.41294e-05	8.95605e-05	Ccdc85c
244.089	-1.08286	0.249433	-4.34129	1.41645e-05	8.97615e-05	Cyp4f15
255.86	-1.86467	0.429583	-4.34066	1.42052e-05	8.99975e-05	Gm32091
8818.16	-0.646279	0.148893	-4.34056	1.42121e-05	9.00195e-05	Serpini1
5599.22	-0.475952	0.109655	-4.34045	1.4219e-05	9.00411e-05	Syt13
1374.16	-0.296884	0.0684101	-4.33977	1.42633e-05	9.02999e-05	Dpp9
1270.69	-0.719183	0.165806	-4.33751	1.44105e-05	9.11874e-05	Hspbp1
8853.53	-0.381063	0.0878565	-4.33734	1.44219e-05	9.12374e-05	Epn1
441.287	-1.70463	0.393165	-4.33566	1.45325e-05	9.19144e-05	LOC115487471
8244.14	-0.546759	0.12612	-4.33522	1.45616e-05	9.20541e-05	Akt3
1167.43	-0.651223	0.150285	-4.33326	1.46917e-05	9.28316e-05	Syt14
9892.3	-0.360653	0.0832595	-4.33167	1.47985e-05	9.34609e-05	Slc25a23
775.644	-0.458818	0.105936	-4.3311	1.48367e-05	9.36798e-05	Brd3os
4531.16	-0.352003	0.0812921	-4.33011	1.49038e-05	9.40575e-05	Fem1b
1230.27	-0.521926	0.120565	-4.32899	1.49796e-05	9.44906e-05	Cdk10
905.478	-0.391732	0.0905439	-4.32644	1.51539e-05	9.55438e-05	Klhl15
1521.44	-0.26923	0.0622387	-4.32577	1.52001e-05	9.57889e-05	Rbsn
2699.29	-0.555135	0.128367	-4.32458	1.52822e-05	9.62363e-05	Pianp
3280.08	-0.814835	0.188433	-4.32427	1.53036e-05	9.63479e-05	Hapln4
445.483	-0.813485	0.188125	-4.32417	1.53109e-05	9.63704e-05	Chst8
1747	-0.421823	0.0975538	-4.324	1.53225e-05	9.64201e-05	Sh3pxd2a
2971.65	-0.345311	0.0798895	-4.32236	1.54371e-05	9.70712e-05	Anxa7
1424.74	-0.474024	0.1097	-4.32109	1.55257e-05	9.76046e-05	Exd2
305.088	-1.01896	0.235837	-4.32062	1.55589e-05	9.77899e-05	Foxo6
4106.26	-0.400732	0.0927679	-4.31972	1.56224e-05	9.81414e-05	Phactr3
1050.09	-0.463324	0.107289	-4.31849	1.57103e-05	9.86221e-05	Ccm2
691.916	-0.392918	0.0910623	-4.31483	1.59727e-05	0.000100125	Cox10
12817.1	-0.289761	0.0671825	-4.31304	1.61022e-05	0.000100912	Rab2a
2769.15	-0.381123	0.0884168	-4.31053	1.62861e-05	0.000101967	Nova2
874.08	-0.466465	0.108251	-4.3091	1.63919e-05	0.000102556	Arxes2
1669.79	-0.327829	0.0760834	-4.30881	1.64132e-05	0.000102664	Tesk1
3688.13	-0.262176	0.0608587	-4.30795	1.64774e-05	0.000103016	Ei24
13839.1	-0.452047	0.104978	-4.30612	1.66144e-05	0.000103798	Adgrb2
186.096	-0.641038	0.148905	-4.30502	1.66972e-05	0.000104291	Bag2
1050.65	-0.621564	0.144397	-4.30454	1.67332e-05	0.00010449	Schip1
1432.71	-0.390903	0.09086	-4.30225	1.6907e-05	0.0001055	Hirip3
234.206	-1.3151	0.305931	-4.29867	1.71824e-05	0.00010709	Gm41635
2558.33	-0.380591	0.088544	-4.29832	1.72097e-05	0.000107235	Zfp523
5363.11	-0.615671	0.143239	-4.29821	1.7218e-05	0.000107261	Pgbd5
32.2005	-1.06126	0.246914	-4.29808	1.72284e-05	0.0001073	6330415G19Rik
363.956	-0.423098	0.0984661	-4.29689	1.73215e-05	0.000107802	Glmn
3859.5	-0.511689	0.119086	-4.29679	1.73289e-05	0.000107823	Shc3
425.621	-0.356223	0.0829136	-4.29631	1.73662e-05	0.000108029	Zfp870
1559.31	-0.612072	0.142501	-4.29522	1.74517e-05	0.000108509	Arhgap33
7788.61	-0.304742	0.0709586	-4.29464	1.74977e-05	0.00010877	Srpk2
558.609	-0.601901	0.14016	-4.29438	1.75185e-05	0.000108873	Fam241b
4490.56	-0.473094	0.110168	-4.29429	1.75249e-05	0.000108887	Sgtb
10006	-0.698356	0.16264	-4.29388	1.7558e-05	0.000109041	Scn3b
6512.25	-0.312325	0.0727528	-4.29296	1.76303e-05	0.000109463	Arl1
3372.84	-0.355734	0.0828724	-4.29255	1.76629e-05	0.000109598	Ube2o
3009.31	-0.407458	0.0949746	-4.29018	1.78525e-05	0.000110659	Fbxo41
42.2328	-1.45502	0.339167	-4.28998	1.78685e-05	0.000110731	Efcab15
6733.76	-0.27314	0.0636741	-4.28966	1.78947e-05	0.000110806	Ppm1a
2238.49	-0.347581	0.0810544	-4.28824	1.80092e-05	0.000111418	Ankmy2
4241.18	-0.297042	0.0692707	-4.28813	1.80181e-05	0.000111447	Exoc3
712.222	-0.66782	0.155775	-4.28709	1.8103e-05	0.000111918	Vstm2b
833.868	-0.537422	0.125391	-4.28598	1.81933e-05	0.000112423	Tmem28
1781.21	-0.382308	0.0892258	-4.28472	1.82966e-05	0.000112954	Rufy1
1668.79	-0.381144	0.0889803	-4.28347	1.84003e-05	0.000113514	Klhl26
2823.74	-0.278808	0.0651157	-4.28173	1.85443e-05	0.000114349	Tmem50b
7664.22	-0.413179	0.0965185	-4.28082	1.86204e-05	0.000114791	Trim9
2921.5	-0.5157	0.120534	-4.27845	1.88197e-05	0.000115937	Gcc2
1095.58	-0.847596	0.198135	-4.27787	1.88692e-05	0.000116187	A230006K03Rik
190.689	-1.64471	0.384501	-4.27752	1.88983e-05	0.000116339	Gm51671
1147.56	-0.941278	0.220063	-4.27731	1.89163e-05	0.000116422	Kcnt1
148.472	-1.439	0.336488	-4.27652	1.89837e-05	0.000116782	9330159H11Rik
273.615	-0.554491	0.129667	-4.27628	1.90046e-05	0.000116843	Dtwd1
39.6141	-1.04831	0.245148	-4.27625	1.90071e-05	0.000116843	4930479D17Rik
374.698	-0.665102	0.155555	-4.27568	1.90553e-05	0.000117084	Coprs
10975.4	-0.273757	0.0640288	-4.27553	1.90684e-05	0.000117137	Adgrl1
256.952	-0.531878	0.124512	-4.27169	1.93996e-05	0.000119003	Hspa1l
508.98	-0.693821	0.162449	-4.27101	1.94591e-05	0.00011934	B230303A05Rik
793.015	-0.432359	0.101241	-4.27058	1.94964e-05	0.000119541	Arl16
1926.03	-0.438419	0.1027	-4.26892	1.96421e-05	0.000120321	Inafm2
841.148	-0.428457	0.100378	-4.26843	1.9685e-05	0.000120555	Pmvk
414.499	-0.560938	0.131422	-4.26823	1.97032e-05	0.00012061	Vps37d
18072.1	-0.434839	0.101906	-4.26706	1.98065e-05	0.000121158	Gprasp1
823.053	-0.430525	0.100946	-4.26489	2.00003e-05	0.000122314	Bysl
169.906	-0.665523	0.156051	-4.26477	2.00104e-05	0.000122347	Gm15706
1867.01	-0.673977	0.158109	-4.26273	2.01948e-05	0.000123446	Guk1
1491.09	-0.747568	0.175377	-4.26263	2.02036e-05	0.000123471	Mgst3
79.9691	-1.10737	0.259856	-4.26149	2.03066e-05	0.000124042	Zfp618
17.0392	-1.96518	0.461293	-4.26016	2.04282e-05	0.000124756	Gm40232
5188	-0.476634	0.111898	-4.25956	2.0483e-05	0.000125032	Crmp1
1104.22	-0.478562	0.112381	-4.25838	2.05912e-05	0.000125633	Nelfcd
2146.32	-0.358468	0.0841877	-4.25796	2.06305e-05	0.000125844	Dtnb
115.992	-1.75887	0.413096	-4.25779	2.06458e-05	0.000125907	Gm52296
1514.78	-0.562841	0.132206	-4.25732	2.06895e-05	0.000126115	Ccl27a
1428.02	-0.301918	0.0709328	-4.25639	2.07752e-05	0.000126578	Ric8b
1222.57	-0.79019	0.185731	-4.25448	2.09532e-05	0.000127603	Grik4
1822.52	-0.54867	0.128976	-4.25404	2.09951e-05	0.000127783	Crls1
1418.6	-0.452359	0.106335	-4.25409	2.09897e-05	0.000127783	Ankrd34a
212.622	-0.524633	0.123327	-4.25401	2.09974e-05	0.000127783	A030001D20Rik
190.693	-0.779962	0.183379	-4.25328	2.10659e-05	0.00012814	Htr6
301.094	-0.578353	0.135992	-4.25285	2.11071e-05	0.000128361	Macroh2a2
21180.2	-0.455578	0.107138	-4.25227	2.11612e-05	0.000128629	Dlg4
16.2609	-2.12974	0.500868	-4.25211	2.11769e-05	0.000128695	Gm41915
6559.69	-0.491557	0.115742	-4.24702	2.16633e-05	0.000131528	Nsg1
704.327	-0.371681	0.0875661	-4.24458	2.19005e-05	0.000132907	Mrpl55
2376.02	-0.472897	0.111439	-4.24357	2.19992e-05	0.000133443	Cacnb2
1574.81	-0.315786	0.0744378	-4.24228	2.21263e-05	0.000134183	Wrnip1
2820.48	-0.323628	0.0763057	-4.2412	2.2233e-05	0.000134768	Ppp5c
2755.8	-0.406784	0.0959143	-4.24112	2.22406e-05	0.000134782	Slc4a8
2161.78	-0.760615	0.17936	-4.24071	2.22813e-05	0.000134997	Snhg14
6334.24	-0.595139	0.140377	-4.23957	2.23946e-05	0.00013559	Pcsk2
1416.51	-0.401241	0.0946444	-4.23946	2.2406e-05	0.000135627	Chid1
480.46	-1.15853	0.273371	-4.23793	2.25586e-05	0.000136424	Tmem145
2133.15	-0.40638	0.0959103	-4.23709	2.26438e-05	0.000136876	Setx
1782.03	-0.367906	0.0868476	-4.23622	2.27312e-05	0.000137372	Miga2
3158.54	-0.339243	0.0801335	-4.23348	2.30107e-05	0.000138868	Epdr1
3466.68	-0.373125	0.0881543	-4.23263	2.30974e-05	0.000139359	Jakmip2
199.271	-1.268	0.299587	-4.23249	2.31118e-05	0.000139414	Gm46548
643.912	-1.07433	0.253858	-4.232	2.31624e-05	0.000139687	Gm52097
381.811	-0.409575	0.0968043	-4.23095	2.32702e-05	0.000140272	Fkbpl
58.5889	-1.49902	0.354333	-4.23055	2.3312e-05	0.000140429	Gm15520
13.4522	-2.11102	0.499132	-4.22939	2.34324e-05	0.00014112	Gm30400
519.981	-0.431303	0.102003	-4.22834	2.35417e-05	0.000141745	Simc1
735.467	-0.337665	0.0798702	-4.22767	2.36124e-05	0.000142138	Dph3
1754.21	-0.365225	0.0863942	-4.22743	2.3638e-05	0.000142259	Mrpl48
367.07	-0.504411	0.119329	-4.22707	2.36756e-05	0.000142453	Tmub1
717.773	-0.525615	0.124347	-4.22701	2.36815e-05	0.000142455	Rabl2
72.2357	-1.17932	0.279049	-4.22621	2.37659e-05	0.000142897	Cyp2s1
3856.21	-0.760632	0.180003	-4.22567	2.38235e-05	0.00014321	Dzank1
67.2385	-0.87988	0.208311	-4.22388	2.40128e-05	0.000144182	Zfp114
136.485	-0.706683	0.167382	-4.22197	2.42179e-05	0.000145279	Gm52571
576.584	-0.376763	0.0892667	-4.22064	2.43605e-05	0.000146	Pdcd2
1491.6	-0.313345	0.0742516	-4.22005	2.44248e-05	0.000146252	Ano8
137.289	-0.656739	0.155675	-4.21865	2.45767e-05	0.000147093	Cyp27b1
587.125	-0.344669	0.0817042	-4.21849	2.45941e-05	0.000147164	Dusp22
9.50186	-3.07418	0.728981	-4.2171	2.47468e-05	0.000147976	B230312C02Rik
1493.92	-0.453902	0.107659	-4.21611	2.4855e-05	0.000148555	Aarsd1
13966.4	-0.701903	0.166503	-4.21555	2.49168e-05	0.00014889	Miat
472.21	-1.01306	0.240335	-4.21519	2.49567e-05	0.000149094	Kcnt2
2277.23	-0.34232	0.081231	-4.21415	2.50721e-05	0.000149715	Sae1
2979.36	-0.876453	0.208023	-4.21324	2.51734e-05	0.000150216	Cnr1
49.4342	-1.96471	0.466409	-4.21241	2.52658e-05	0.000150699	9430085M18Rik
173.493	-1.2811	0.304326	-4.20963	2.55791e-05	0.000152463	LOC118567930
1374.25	-0.445642	0.105904	-4.20799	2.57652e-05	0.000153467	Mgat4b
3628.31	-0.328674	0.0781178	-4.20741	2.58311e-05	0.00015379	Ppp2r5e
14592.7	-0.447236	0.10634	-4.20571	2.60259e-05	0.000154808	Tspyl4
20976.4	-0.336152	0.0799265	-4.20577	2.602e-05	0.000154808	Tppp
1712.72	-0.273115	0.0649489	-4.20508	2.60992e-05	0.000155148	Zfp788
284.062	-1.37612	0.327252	-4.20506	2.61009e-05	0.000155148	Gm15521
2630.92	-0.287354	0.0683498	-4.20416	2.62049e-05	0.000155731	Chmp7
1773.95	-0.442211	0.105224	-4.20257	2.63906e-05	0.000156798	Gpr137
910.379	-0.397609	0.0946232	-4.20202	2.64541e-05	0.000157104	Zmynd19
4968.21	-0.352497	0.0838944	-4.20168	2.64945e-05	0.000157308	Dcaf6
9397.18	-0.300387	0.071499	-4.20127	2.65421e-05	0.000157519	Dnajc5
18.5449	-1.94018	0.462006	-4.19948	2.67531e-05	0.000158663	Spata32
5232.16	-0.58806	0.140049	-4.19894	2.68162e-05	0.000159001	Tubb3
15959	-0.714712	0.170261	-4.19773	2.69601e-05	0.000159782	Nptx1
414.951	-0.59383	0.141485	-4.19713	2.70323e-05	0.0001601	Thbs3
5733.53	-0.302539	0.0720846	-4.197	2.7047e-05	0.000160151	Usp33
36.5582	-1.49115	0.355312	-4.19674	2.70784e-05	0.0001603	Gm39628
19.4216	-1.80076	0.429183	-4.19578	2.71931e-05	0.000160833	E130006D01Rik
3844.47	-0.301219	0.0717942	-4.19558	2.72168e-05	0.000160937	Ube2m
23259.6	-0.461321	0.109964	-4.19519	2.72645e-05	0.000161127	Ywhab
1231.58	-0.32863	0.0783355	-4.19516	2.72675e-05	0.000161127	Gdap2
1375.46	-0.493804	0.117802	-4.19182	2.7673e-05	0.000163338	Stoml1
3389.44	-0.314878	0.0751192	-4.19171	2.76856e-05	0.000163361	Hmg20a
7164.79	-0.469686	0.112056	-4.19152	2.77097e-05	0.000163407	Gnai1
25.3434	-1.59245	0.379919	-4.19154	2.77064e-05	0.000163407	Dcaf12l2
2089.14	-0.266022	0.0634904	-4.18996	2.79005e-05	0.000164384	Senp3
7.44475	-2.58901	0.618008	-4.18929	2.79832e-05	0.000164833	Gm11733
1836.21	-0.394708	0.0942254	-4.18898	2.80208e-05	0.000164981	Entpd6
8441.64	-0.537268	0.128319	-4.18698	2.82689e-05	0.000166366	Ppp1r9a
6298.19	-0.403836	0.0965162	-4.18413	2.86264e-05	0.000168242	Arhgef17
318.853	-0.493802	0.11806	-4.18263	2.88158e-05	0.000169279	Qrsl1
15.0035	-2.87847	0.68827	-4.18219	2.8872e-05	0.000169533	Gm52230
2361.91	-0.486976	0.116493	-4.18031	2.91106e-05	0.00017078	Dnajb14
28.6165	-1.62294	0.388297	-4.17964	2.91969e-05	0.000171209	Icam4
526.209	-0.481736	0.115271	-4.17915	2.92598e-05	0.000171501	Ppp1r3f
1173.08	-0.267298	0.0639613	-4.17905	2.9273e-05	0.00017154	Faf1
198.399	-0.928445	0.222176	-4.17886	2.92971e-05	0.000171634	Flt3
5377.31	-0.734737	0.175834	-4.17859	2.93328e-05	0.000171731	Stxbp5l
281.221	-0.708383	0.169529	-4.17854	2.93386e-05	0.000171731	Apex2
2119.38	-0.283014	0.0677418	-4.17784	2.94295e-05	0.000172224	Vipas39
922.041	-0.441717	0.105752	-4.17691	2.95501e-05	0.000172779	Lyrm4
16744.4	-0.495069	0.118544	-4.17626	2.96338e-05	0.000173207	Rasgrf1
5353.23	-0.378976	0.0907678	-4.17523	2.97688e-05	0.000173898	Prkcz
2363.92	-0.396127	0.0949134	-4.17356	2.99879e-05	0.000175099	Gpr155
5180.03	-0.325908	0.0781046	-4.17271	3.00994e-05	0.000175672	Bex3
479.909	-0.480594	0.115204	-4.17167	3.0238e-05	0.000176362	4921522P10Rik
2946.54	-0.300419	0.0720141	-4.17167	3.02374e-05	0.000176362	Tnfrsf21
1630.83	-0.389794	0.0934414	-4.17154	3.02552e-05	0.00017642	Gm14326
1314.07	-0.308416	0.0739343	-4.17149	3.02614e-05	0.00017642	Bcl2l13
1475.52	-0.420677	0.10088	-4.17005	3.0453e-05	0.000177458	Smyd2
375.727	-0.501551	0.120301	-4.16913	3.05765e-05	0.000178018	Zfp354a
9571.44	-0.523617	0.125638	-4.16766	3.07741e-05	0.000179129	Myt1l
4352.72	-0.331095	0.0794683	-4.16638	3.0947e-05	0.000180055	Zbtb7a
80.6995	-1.08369	0.260116	-4.16617	3.09762e-05	0.000180185	Gm33605
5979.01	-0.397557	0.0954442	-4.16534	3.10894e-05	0.000180722	Rnf11
273.512	-0.57102	0.137088	-4.16535	3.10876e-05	0.000180722	Rpusd3
3721.12	-0.673782	0.161781	-4.16478	3.11654e-05	0.000181046	Car11
1353.03	-0.247576	0.0594453	-4.16477	3.11661e-05	0.000181046	Champ1
2190.86	-0.460931	0.110682	-4.16446	3.12085e-05	0.000181253	Smpd4
8495.46	-0.501262	0.120392	-4.16356	3.13321e-05	0.00018193	Lgi1
9467.01	-0.552589	0.132739	-4.16298	3.14119e-05	0.000182353	Snap91
4444.93	-0.214586	0.0515537	-4.16238	3.14945e-05	0.000182792	Dnajc18
11066.5	-0.321539	0.0772887	-4.16023	3.17925e-05	0.00018448	Scamp5
26707.3	-0.562386	0.135247	-4.15823	3.20727e-05	0.000186064	Sptbn2
1346.82	-0.328921	0.0791098	-4.15778	3.21356e-05	0.000186354	Cdkn2aipnl
3294.51	-0.271007	0.0651908	-4.15713	3.22269e-05	0.000186724	Scaf1
1191.79	-0.407146	0.0979396	-4.15711	3.22294e-05	0.000186724	Zfp799
21.02	-1.84634	0.444378	-4.15488	3.25459e-05	0.000188474	Gm42281
3760.14	-0.359351	0.0865059	-4.15406	3.26629e-05	0.000189068	Isca1
4310.56	-0.583321	0.140441	-4.1535	3.27434e-05	0.00018945	Epha5
4153.43	-0.656177	0.15799	-4.15329	3.27727e-05	0.000189577	Shisa6
552.259	-0.443859	0.106916	-4.15148	3.30335e-05	0.000190832	Prdm11
13.9073	-2.53848	0.611745	-4.14957	3.33094e-05	0.000192255	Gm31465
9857.76	-0.44044	0.106143	-4.14951	3.33189e-05	0.000192268	Sipa1l1
6196.76	-0.389289	0.0938251	-4.1491	3.33789e-05	0.000192571	Pja1
2291.08	-0.248242	0.059841	-4.14835	3.34876e-05	0.000193113	Dnajc11
1710.43	-0.631312	0.152187	-4.14825	3.35024e-05	0.000193155	Sh3rf1
4522.43	-0.266119	0.0641683	-4.1472	3.36559e-05	0.000193998	Pdhb
2080.05	-0.459066	0.110711	-4.14655	3.37528e-05	0.000194513	Med14
11.3192	-2.0091	0.484561	-4.14624	3.3798e-05	0.000194731	Gm35886
76.213	-1.18968	0.286934	-4.14616	3.38098e-05	0.000194755	Gm38837
110.231	-1.02228	0.246595	-4.14561	3.3891e-05	0.00019518	Gpr52
8753.66	-0.491297	0.118517	-4.14538	3.39246e-05	0.00019533	Ncs1
491.657	-0.692055	0.166976	-4.14463	3.40362e-05	0.00019593	Asphd1
4286.37	-0.410571	0.099092	-4.14333	3.42299e-05	0.000196914	Lrrc4
5937.69	-0.469872	0.113428	-4.14248	3.43574e-05	0.000197561	Chrm1
1324.2	-0.397	0.095846	-4.14206	3.44203e-05	0.000197835	Trpc1
112.341	-1.43308	0.346022	-4.1416	3.44898e-05	0.000198191	Mcf2
684.051	-0.706029	0.170518	-4.14051	3.46538e-05	0.000199089	Inha
3103.5	-0.534603	0.129174	-4.13863	3.49384e-05	0.000200592	Arhgap26
381.802	-0.653321	0.15801	-4.13467	3.55466e-05	0.000203931	Gm28175
17473.8	-0.426258	0.103094	-4.13464	3.55512e-05	0.000203931	Stx1b
1763.34	-0.309331	0.0748295	-4.13381	3.56796e-05	0.000204622	Mrpl50
108.585	-1.20993	0.292721	-4.13338	3.5747e-05	0.000204919	Rxfp3
5397.47	-0.389888	0.0943347	-4.13303	3.5801e-05	0.000205183	Tusc3
513.124	-0.777982	0.188242	-4.13288	3.58239e-05	0.000205269	Parm1
69.0254	-1.0787	0.261075	-4.13177	3.59977e-05	0.000206175	D630041G03Rik
758.221	-0.274608	0.0664699	-4.13131	3.60699e-05	0.000206543	Flad1
5279.2	-0.702785	0.170118	-4.13117	3.60924e-05	0.000206626	Gad2
24.3783	-2.13064	0.515842	-4.13041	3.62119e-05	0.000207258	Gm40356
70242.8	-3.82042	0.924959	-4.13037	3.62187e-05	0.000207258	AY036118
2192.43	-0.262335	0.0635219	-4.12984	3.63024e-05	0.000207691	Timm29
449.26	-0.477783	0.115701	-4.12946	3.63624e-05	0.000207989	2610524H06Rik
3088.31	-0.27501	0.0666015	-4.12918	3.64054e-05	0.000208189	Denr
1536.08	-0.318797	0.0772267	-4.12807	3.65825e-05	0.000209065	Vps8
4654.19	-0.550281	0.13333	-4.12721	3.67191e-05	0.000209799	Nlgn1
1897.87	-0.446003	0.108075	-4.12678	3.6788e-05	0.000210147	Dennd6b
49.3781	-1.91953	0.465168	-4.12654	3.68268e-05	0.000210323	Gm46129
881.599	-0.383931	0.0930476	-4.12618	3.68835e-05	0.000210554	Wdr73
44.7486	-1.45883	0.353604	-4.12562	3.69745e-05	0.000211027	Tdrd5
850.277	-0.287891	0.0697863	-4.12532	3.7022e-05	0.000211252	Zfp334
10836.4	-0.411637	0.0997932	-4.1249	3.70897e-05	0.000211546	Mical2
950.012	-1.35272	0.327955	-4.12472	3.71187e-05	0.000211665	Resp18
1583.62	-0.286725	0.0695163	-4.12457	3.71424e-05	0.000211708	Icmt
1942.29	-0.359577	0.0871946	-4.12384	3.72602e-05	0.000212333	Klhl29
8861.98	-0.39581	0.0959954	-4.12322	3.73615e-05	0.000212863	Smarca2
145.451	-0.731788	0.17752	-4.12227	3.75153e-05	0.0002136	Syce2
625.455	-0.599187	0.145406	-4.12078	3.77593e-05	0.000214708	Fmn1
5134.72	-0.391221	0.0949583	-4.11993	3.7899e-05	0.000215361	Ap3b2
1400.23	-0.230452	0.0559385	-4.11974	3.79301e-05	0.000215491	Slc11a2
948.446	-0.3846	0.0933831	-4.11852	3.81316e-05	0.000216458	Med16
49.969	-0.956397	0.232219	-4.11851	3.81335e-05	0.000216458	Gm960
1408.76	-0.318915	0.0774484	-4.11778	3.82539e-05	0.000217047	Mfhas1
6791.6	-0.755853	0.183588	-4.11712	3.83639e-05	0.000217624	Pcdh9
8067.48	-0.574448	0.139553	-4.11635	3.84928e-05	0.000218307	Plcb1
182.717	-0.811954	0.1973	-4.11533	3.86625e-05	0.000219222	Mvd
347.356	-0.434779	0.10577	-4.11061	3.94608e-05	0.000223505	Acyp2
684.777	-0.547938	0.133329	-4.10966	3.96243e-05	0.000224334	Tbl3
2539.26	-0.224729	0.0547127	-4.10744	4.00073e-05	0.000226306	Eif2ak1
1778.64	-3.48566	0.848838	-4.10639	4.01891e-05	0.000227285	Rn7sk
119.825	-0.699926	0.170484	-4.10553	4.03386e-05	0.000228081	4732471J01Rik
40909.1	-0.403984	0.0984316	-4.10421	4.05697e-05	0.000229288	Gm12070
3781.78	-0.395046	0.0962936	-4.10252	4.08672e-05	0.00023072	Mphosph8
11270.5	-0.468833	0.114368	-4.09934	4.14336e-05	0.000233664	Scn1b
48.1492	-1.38585	0.338119	-4.09871	4.15464e-05	0.000234199	Gm52002
7351.69	-0.521231	0.127216	-4.09722	4.18137e-05	0.000235553	Dock9
2540.56	-0.435874	0.10639	-4.09693	4.18663e-05	0.000235799	Ttbk2
1121.47	-0.381458	0.0931149	-4.09664	4.19189e-05	0.000236044	Mtif2
306.495	-0.567185	0.138536	-4.09412	4.23769e-05	0.000238417	Cisd3
104.028	-0.670677	0.163833	-4.09366	4.24615e-05	0.000238841	Gm52310
313.284	-0.577188	0.141009	-4.09326	4.25349e-05	0.000239203	Nr6a1
3232.58	-0.306409	0.0748636	-4.0929	4.26003e-05	0.000239518	Suds3
94.9279	-2.50879	0.612989	-4.09272	4.26347e-05	0.000239661	C630031E19Rik
30.405	-1.97372	0.482277	-4.09251	4.2673e-05	0.000239824	LOC118568130
2358.05	-0.458902	0.112173	-4.09103	4.29457e-05	0.000241225	Hras
2055.35	-0.630023	0.154002	-4.09101	4.295e-05	0.000241225	Mctp1
74.219	-1.65052	0.40346	-4.0909	4.29694e-05	0.000241282	Gm52128
623.698	-0.533579	0.130478	-4.08942	4.32453e-05	0.000242779	Ccdc30
3865.51	-0.310174	0.0758504	-4.08929	4.32696e-05	0.000242863	Socs7
1223.28	-0.314023	0.0768324	-4.08712	4.36768e-05	0.000244937	Rnf123
3981.68	-0.473216	0.115831	-4.0854	4.40011e-05	0.000246703	Pak3
2866.11	-0.334573	0.0819313	-4.08358	4.4347e-05	0.000248536	Mat2b
1348.07	-0.389452	0.0953774	-4.08328	4.44051e-05	0.000248808	Hsdl1
1833.67	-0.301208	0.073768	-4.08318	4.44236e-05	0.000248858	Ndufb3
388.58	-0.836863	0.204958	-4.08309	4.44409e-05	0.000248902	Kcng2
10701.2	-0.46781	0.114643	-4.08058	4.49242e-05	0.000251392	Pde2a
8882.17	-0.214055	0.0524656	-4.0799	4.50545e-05	0.000252068	Rab11fip4
1648.32	-0.387433	0.0949713	-4.07948	4.51367e-05	0.000252473	Snf8
2072.11	-0.356096	0.0873265	-4.07775	4.54727e-05	0.000254298	Fbxo34
794.627	-0.409717	0.100489	-4.07723	4.55762e-05	0.000254822	Nsmce3
8.58941	-2.52945	0.62047	-4.07667	4.56846e-05	0.000255289	Gm29865
1976.07	-0.299577	0.0734862	-4.07665	4.5689e-05	0.000255289	Fam120b
1136.86	-0.283057	0.0694641	-4.07486	4.60417e-05	0.000257204	Ecd
120.849	-0.748998	0.183844	-4.0741	4.61933e-05	0.000257996	A330076H08Rik
511.596	-0.335786	0.0824572	-4.07225	4.65605e-05	0.000259713	Trmt10b
159.259	-0.557557	0.13693	-4.07185	4.66418e-05	0.000260111	Ybey
245.455	-0.572999	0.140752	-4.07099	4.6813e-05	0.00026101	Pdzd9
73.8969	-0.985677	0.242153	-4.07046	4.69195e-05	0.000261548	Gm32923
203.547	-0.487465	0.119859	-4.06697	4.76277e-05	0.000265382	Sirt5
229.555	-0.611306	0.150352	-4.06583	4.78619e-05	0.000266573	Pcdhga2
12597.1	-0.387149	0.0953017	-4.06235	4.85804e-05	0.000270171	Septin5
4751.4	-0.249224	0.0613637	-4.06143	4.87734e-05	0.000271186	Rab12
38.5059	-1.55351	0.382574	-4.06068	4.89296e-05	0.000271939	Gm31914
866.441	-0.352971	0.0869429	-4.05981	4.91131e-05	0.000272901	Dgkq
1123.69	-0.294753	0.0726098	-4.05942	4.91958e-05	0.000273302	Mapk1ip1
994.475	-0.373957	0.092123	-4.05933	4.92142e-05	0.000273346	Pex14
33.0176	-1.37462	0.338686	-4.05869	4.93489e-05	0.000273977	LOC118567476
1192.9	-0.410579	0.101202	-4.05703	4.97011e-05	0.000275698	Galnt18
964.69	-0.65697	0.161977	-4.05593	4.99345e-05	0.000276816	Rell2
2059.72	-0.253233	0.0624392	-4.05567	4.99909e-05	0.000277011	Farsb
3617.09	-0.420308	0.103634	-4.05568	4.99879e-05	0.000277011	Akt1
1154.27	-0.276244	0.0681311	-4.05459	5.02217e-05	0.000278171	Cog1
1014.81	-0.347428	0.0857135	-4.05337	5.04859e-05	0.000279516	Nxpe3
1695.39	-0.269392	0.0664655	-4.05312	5.05396e-05	0.000279754	Cyb5d1
166.222	-1.60124	0.395081	-4.05295	5.0576e-05	0.000279896	Gm44240
915.691	-0.665173	0.164125	-4.05285	5.05978e-05	0.000279957	Evc2
990.662	-0.648469	0.160064	-4.05131	5.0931e-05	0.000281622	Dcc
31551.2	-0.457901	0.113052	-4.05036	5.11395e-05	0.000282715	Map1a
3158.38	-0.457345	0.112938	-4.04952	5.13227e-05	0.000283607	Celsr3
575.313	-0.369908	0.0913484	-4.04941	5.13459e-05	0.000283675	Fahd1
10193.8	-0.48845	0.120664	-4.04801	5.16543e-05	0.000285137	Akap11
5724.42	-0.364093	0.0899533	-4.04758	5.17497e-05	0.000285543	Necap1
5232.16	-0.238759	0.0590208	-4.04533	5.22489e-05	0.000288237	Adam23
202.53	-0.635952	0.157287	-4.04326	5.27142e-05	0.000290551	Ydjc
297.318	-0.72354	0.178952	-4.04321	5.27241e-05	0.000290551	Greb1l
39.7545	-1.19363	0.295313	-4.0419	5.30198e-05	0.000292057	Zfp652os
1469.25	-0.337107	0.0834521	-4.03953	5.35593e-05	0.000294787	Dym
10778.2	-0.510137	0.126321	-4.03843	5.38103e-05	0.000295849	Tubb2a
3569.47	-0.31365	0.0776857	-4.03742	5.40422e-05	0.000296936	Camsap1
6316.96	-0.762299	0.18884	-4.03675	5.41968e-05	0.000297723	Cck
36.0479	-1.55626	0.385588	-4.03609	5.43504e-05	0.000298504	Gm14246
326.005	-0.528649	0.130996	-4.03561	5.44595e-05	0.00029904	Trpm4
5393.64	-0.498191	0.123459	-4.03527	5.4539e-05	0.000299413	Lingo1
122.922	-0.676403	0.167719	-4.03295	5.50805e-05	0.000302195	Gm2061
50.6704	-1.32661	0.3294	-4.02736	5.64076e-05	0.000308902	Slco4c1
574.911	-0.412564	0.102441	-4.02735	5.64096e-05	0.000308902	Lyrm7
737.979	-0.440493	0.109395	-4.02663	5.65824e-05	0.000309784	Coq3
3085.93	-3.1136	0.77342	-4.02576	5.67915e-05	0.000310798	Gm15564
2258.04	-0.539905	0.134183	-4.02364	5.73064e-05	0.000313418	Cdc40
5419.51	-0.434993	0.10814	-4.02248	5.75886e-05	0.000314896	Flywch1
1267.35	-0.28767	0.0715213	-4.02217	5.76655e-05	0.000315184	Fam210a
113.43	-0.769143	0.191264	-4.02136	5.78626e-05	0.000316195	Dcst1
367.056	-0.5633	0.140088	-4.02104	5.79413e-05	0.000316559	LOC118567660
975.912	-0.391756	0.0974647	-4.01947	5.83298e-05	0.000318281	Ttll1
321.303	-0.632774	0.157434	-4.01929	5.8374e-05	0.000318456	LOC118568618
559.118	-0.50789	0.126365	-4.01923	5.83898e-05	0.000318475	Plxna3
1594.12	-0.360588	0.0897254	-4.0188	5.84965e-05	0.000318991	Crbn
244.562	-0.653705	0.162671	-4.01856	5.85543e-05	0.000319239	Gm15518
8.79591	-3.38638	0.843397	-4.01516	5.94042e-05	0.000323062	Gm39048
2161.49	-0.271824	0.0677051	-4.01483	5.94897e-05	0.000323459	Osbpl2
1136.93	-0.37231	0.0927512	-4.01407	5.96802e-05	0.000324428	Ttc39c
63.7644	-0.829637	0.206712	-4.0135	5.98255e-05	0.000325014	Gm39887
1131.92	-0.260316	0.0648689	-4.01296	5.99615e-05	0.000325685	Gpatch1
50.5247	-1.42532	0.355265	-4.01199	6.02089e-05	0.000326961	Gm29483
603.178	-0.446026	0.111203	-4.01092	6.04825e-05	0.000328242	Gpr61
33524.6	-0.429302	0.107052	-4.01023	6.066e-05	0.000329136	Serinc1
607.242	-0.637023	0.15887	-4.00972	6.07914e-05	0.000329781	Efcc1
28.457	-1.31525	0.328086	-4.00886	6.10119e-05	0.000330771	2410018L13Rik
78.6135	-0.898923	0.224383	-4.0062	6.17031e-05	0.00033424	Dlx5
1074.6	-0.354712	0.0885805	-4.0044	6.21757e-05	0.000336381	Zfp316
480.063	-0.43001	0.107396	-4.00398	6.22861e-05	0.000336834	Kctd7
20099.3	-0.512007	0.127888	-4.00356	6.2397e-05	0.000337298	Camkv
327.421	-0.45083	0.112635	-4.00259	6.26532e-05	0.000338613	Gm31282
271.655	-0.558754	0.139604	-4.00242	6.26981e-05	0.000338654	Dnajc30
1208.84	-0.384939	0.0961756	-4.00246	6.26866e-05	0.000338654	Larp6
159.015	-0.583207	0.145719	-4.00226	6.274e-05	0.000338731	Rad18
1047.37	-0.28573	0.0714273	-4.0003	6.32629e-05	0.000341413	Mthfsd
1313.96	-0.384763	0.096191	-3.99999	6.33461e-05	0.000341791	Btbd2
10166.7	-0.502493	0.125636	-3.9996	6.34509e-05	0.000342286	Slc12a5
11931.2	-0.310773	0.0777391	-3.99763	6.39787e-05	0.000344919	Mapk8ip3
819.598	-0.494946	0.123818	-3.99736	6.4054e-05	0.000345254	Dync2h1
27.0571	-2.11765	0.529823	-3.99691	6.4175e-05	0.000345834	Gm46899
33.0146	-1.37698	0.34462	-3.99564	6.45204e-05	0.000347337	Mfsd13b
1807.4	-0.308511	0.0772139	-3.99554	6.4547e-05	0.000347408	Reps1
11023.5	-0.284997	0.0713369	-3.99508	6.46713e-05	0.000348005	Elavl3
596.611	-0.786265	0.196912	-3.99297	6.52498e-05	0.000350873	Prss12
41.4063	-1.42593	0.357113	-3.99294	6.52581e-05	0.000350873	Pou6f2
34932.8	-0.516015	0.129236	-3.99281	6.52949e-05	0.000350999	Nrgn
1835.21	-0.552895	0.138475	-3.99273	6.5317e-05	0.000351045	Rasal1
3451.37	-0.311783	0.0781099	-3.99159	6.56313e-05	0.000352662	Ppp1ccb
1137	-0.956685	0.23972	-3.99085	6.58379e-05	0.000353699	Col25a1
1057.51	-0.373006	0.0934829	-3.9901	6.60452e-05	0.00035474	Krba1
947.25	-0.535925	0.134331	-3.98957	6.61924e-05	0.000355457	Ppp1r16a
908.697	-0.443826	0.111286	-3.98816	6.65867e-05	0.000357427	Ypel1
37296	-0.428757	0.107571	-3.98579	6.72569e-05	0.000360727	Arf3
18.4455	-1.53768	0.385824	-3.98544	6.73563e-05	0.000361187	Actrt3
463.321	-0.602995	0.151303	-3.98536	6.73787e-05	0.000361232	Ccser1
2334.81	-0.351509	0.0882079	-3.98501	6.74784e-05	0.000361692	Rbx1
319.109	-0.479166	0.120246	-3.98488	6.75148e-05	0.000361813	Zfp59
771.429	-0.502947	0.126221	-3.98464	6.75812e-05	0.000362095	Lrfn1
4164.36	-0.419975	0.105407	-3.98431	6.76762e-05	0.000362529	Nav1
750.588	-0.466013	0.117027	-3.9821	6.83099e-05	0.000365698	Mb21d2
145.368	-1.07389	0.269684	-3.98203	6.83287e-05	0.000365724	Mgat4c
1328.04	-0.357881	0.0899002	-3.98087	6.8663e-05	0.0003674	Ttc33
68.1187	-0.865565	0.217436	-3.98077	6.8691e-05	0.000367437	Pcdhac1
1426.69	-0.413355	0.103853	-3.98018	6.88636e-05	0.000368285	Med9
998.147	-0.511261	0.128456	-3.98005	6.89021e-05	0.000368415	Limk1
17.9155	-1.92837	0.484546	-3.97975	6.8987e-05	0.000368718	LOC115487412
93.8903	-0.744462	0.187124	-3.97844	6.93679e-05	0.000370678	Immp2l
6224.55	-0.230687	0.058005	-3.97703	6.9782e-05	0.000372814	Npepps
6334.78	-0.474175	0.119278	-3.97538	7.02677e-05	0.000375178	Stim2
13200.9	-0.642378	0.161606	-3.97497	7.03894e-05	0.000375751	Psd3
79.263	-1.27876	0.321722	-3.97475	7.04545e-05	0.000376022	Gm33777
329.756	-1.03936	0.261597	-3.97313	7.09337e-05	0.000378502	Gm32337
1938.74	-0.273277	0.0687833	-3.97302	7.0968e-05	0.000378607	Tmem201
479.953	-0.729648	0.183684	-3.9723	7.11807e-05	0.000379431	Kcnh2
10143	-0.242524	0.0610776	-3.97076	7.16431e-05	0.000381818	Zmynd11
73.0229	-0.910782	0.229403	-3.97023	7.18041e-05	0.000382598	Morc2b
15.269	-1.75819	0.44297	-3.9691	7.21447e-05	0.000384256	D430001F17Rik
1333.76	-0.291721	0.0734992	-3.96903	7.21652e-05	0.000384287	Mkrn2
[truncated: 2,839 more rows]

## Sheet: H2A.Z.1 WT > Myc
baseMean	log2FoldChange	lfcSE	stat	pvalue	padj	GeneName
4543.63	2.26331	0.23949	9.45053	3.37117e-21	5.66175e-17	Lgals3bp
528.72	20.6899	2.19964	9.40603	5.15244e-21	5.66175e-17	Ighv1-12
11243.6	2.26379	0.248218	9.12018	7.49973e-20	5.49405e-16	C4b
929.911	3.49903	0.39922	8.76469	1.87297e-18	8.23245e-15	Itgax
75125	1.95471	0.222387	8.78965	1.50024e-18	8.23245e-15	Gfap
125.404	20.1918	2.30961	8.74253	2.27945e-18	8.34926e-15	Igkv12-41
1705.41	2.11079	0.242581	8.70139	3.27853e-18	1.02932e-14	Lag3
509.468	2.82407	0.337493	8.36779	5.87089e-17	1.61281e-13	Ly9
157.253	22.7752	2.73928	8.31429	9.23053e-17	2.25399e-13	Igkv8-24
48.3471	22.4063	2.71336	8.25774	1.48454e-16	3.26258e-13	Igkv15-103
10.2349	16.7259	2.07254	8.07024	7.01619e-16	1.40177e-12	Gbp2b
1776.53	1.6856	0.215964	7.80502	5.9492e-15	1.00574e-11	Tyrobp
827.185	1.26221	0.163353	7.72691	1.10186e-14	1.72969e-11	Csf3r
1382.59	1.58579	0.206156	7.69221	1.44615e-14	1.98637e-11	Cd68
7653.94	1.61	0.215364	7.4757	7.67962e-14	8.8829e-11	C1qb
222.634	1.2702	0.171012	7.42752	1.10651e-13	1.21589e-10	Gm26908
1363.89	3.49983	0.476849	7.33949	2.14412e-13	2.08673e-10	Cst7
1798.42	1.55826	0.212969	7.31683	2.53904e-13	2.32502e-10	Trem2
63.9961	21.1371	2.91597	7.24874	4.20671e-13	3.69804e-10	Ighv1-81
842.822	1.78255	0.24686	7.22087	5.1656e-13	4.36632e-10	Cd84
155.299	3.83023	0.531724	7.20343	5.87173e-13	4.77937e-10	Glycam1
449.429	2.17457	0.303899	7.15556	8.33302e-13	6.54053e-10	Tlr2
2212.82	3.42422	0.480369	7.12831	1.0161e-12	7.70026e-10	Clec7a
222.574	2.32175	0.327897	7.08074	1.43384e-12	1.0165e-09	Cd48
10288.3	1.78208	0.252341	7.0622	1.63892e-12	1.1114e-09	C1qa
2864.7	1.64949	0.234901	7.02206	2.18615e-12	1.41309e-09	Ly86
240.67	1.92276	0.274107	7.01463	2.3055e-12	1.44766e-09	Atf3
593.087	1.88645	0.269322	7.00443	2.48002e-12	1.51398e-09	Tent5c
6412.34	1.6553	0.236833	6.98929	2.7628e-12	1.64103e-09	C1qc
432.806	1.42122	0.203927	6.96926	3.18601e-12	1.84261e-09	Cd300c2
5710.81	1.31555	0.189907	6.92735	4.28797e-12	2.35592e-09	Cd9
5.57133	30.7396	4.45195	6.90476	5.02898e-12	2.69566e-09	Igkv3-5
13436.8	0.495285	0.0720461	6.87456	6.21821e-12	3.25375e-09	Ptma
107.609	1.68188	0.245443	6.85241	7.26178e-12	3.71144e-09	Pkd2l1
567.348	1.33876	0.196284	6.82049	9.07292e-12	4.53172e-09	Trim25
1777.46	0.876358	0.128672	6.81081	9.70504e-12	4.73972e-09	H2bc4
4119.37	1.37969	0.20425	6.75493	1.42901e-11	6.82723e-09	Ctsz
384.772	2.28768	0.340384	6.72087	1.80645e-11	8.27089e-09	Trim30d
1192.19	1.14681	0.171265	6.69612	2.14033e-11	9.40761e-09	Tgfbr2
13.92	16.4205	2.48036	6.62023	3.58632e-11	1.5157e-08	Trbv17
918.156	1.62393	0.24587	6.60481	3.98035e-11	1.65049e-08	Osmr
818.764	1.57804	0.239652	6.5847	4.55813e-11	1.8228e-08	Fyb
13665.9	1.37841	0.209339	6.58458	4.56177e-11	1.8228e-08	Neat1
34.6026	18.0958	2.75185	6.57586	4.83736e-11	1.8984e-08	Igkv1-117
15238.7	1.60814	0.245198	6.55853	5.43391e-11	2.09511e-08	Ctss
902.102	1.75102	0.268004	6.53357	6.42189e-11	2.41314e-08	Itgb2
290.39	1.08107	0.165498	6.53226	6.47836e-11	2.41314e-08	Prob1
1333.37	1.17129	0.17956	6.52311	6.88657e-11	2.48108e-08	Peg10
257.846	1.57012	0.240637	6.52484	6.80761e-11	2.48108e-08	Slc37a2
1035.76	0.941186	0.144689	6.50488	7.77531e-11	2.7561e-08	Phyhd1
13066.7	1.10244	0.172091	6.40618	1.4921e-10	5.04491e-08	Bcas1
107.203	2.66979	0.417257	6.39844	1.56977e-10	5.13689e-08	Ccl4
529.039	1.63169	0.255089	6.39653	1.58943e-10	5.13689e-08	Myo1f
1609.99	2.58872	0.404876	6.39386	1.61752e-10	5.15193e-08	Cd52
524.874	3.22361	0.504348	6.39165	1.6411e-10	5.15235e-08	Lilrb4a
18.0131	22.6113	3.58564	6.30607	2.86215e-10	8.27652e-08	Igkv6-20
447.554	2.02779	0.321479	6.30768	2.83242e-10	8.27652e-08	Slc15a3
108.659	2.8694	0.455638	6.29756	3.02376e-10	8.50128e-08	Rbm47
825.39	0.989833	0.157218	6.29591	3.05593e-10	8.50128e-08	Hpgds
1363.21	1.65961	0.265288	6.25589	3.95248e-10	1.07239e-07	Xaf1
11.3289	20.7918	3.33167	6.24064	4.35777e-10	1.16793e-07	Igkv1-122
229.373	1.66386	0.267271	6.22535	4.8048e-10	1.27223e-07	Igsf6
3475.18	2.59287	0.416909	6.21927	4.99486e-10	1.30681e-07	Lyz2
34578.4	1.25509	0.201967	6.21433	5.15455e-10	1.33273e-07	Ctsd
1936.33	1.29884	0.209249	6.20715	5.39539e-10	1.37877e-07	Plek
668.62	1.11594	0.180651	6.17733	6.51938e-10	1.64685e-07	Tnfrsf1a
231.98	1.94864	0.315624	6.17394	6.661e-10	1.66351e-07	Mx2
2007.12	0.563111	0.0914961	6.15448	7.53246e-10	1.86001e-07	Pacsin2
222.456	2.82873	0.460449	6.14341	8.07697e-10	1.97231e-07	Cd22
335.986	2.04196	0.333112	6.12995	8.79072e-10	2.09993e-07	Ddx60
1944.85	0.958776	0.156705	6.11835	9.45495e-10	2.23432e-07	Csf1
93.9992	2.04857	0.335793	6.1007	1.05602e-09	2.41752e-07	Plaur
426.308	1.68768	0.276906	6.09479	1.09581e-09	2.48274e-07	Slc11a1
267.496	1.1158	0.18314	6.09262	1.11081e-09	2.49104e-07	Frrs1
530.859	1.36142	0.223625	6.08794	1.14372e-09	2.53894e-07	Cdkn1a
656.303	0.749128	0.123173	6.08194	1.1874e-09	2.55837e-07	Dusp16
250.511	1.65768	0.272545	6.08221	1.18535e-09	2.55837e-07	Naip2
455.762	2.42867	0.399772	6.07515	1.23875e-09	2.64311e-07	Usp18
19.8336	22.3158	3.67436	6.07339	1.25237e-09	2.64647e-07	Ighv4-1
74.5908	2.35041	0.387273	6.06914	1.28597e-09	2.69159e-07	Ccl3
1188.82	1.18846	0.195954	6.06498	1.31969e-09	2.73611e-07	Cd82
177.525	1.89777	0.313075	6.06171	1.3468e-09	2.76622e-07	Tgif1
916.048	1.04834	0.173325	6.04839	1.46305e-09	2.92303e-07	Tcn2
1341.43	1.34062	0.2216	6.04972	1.45099e-09	2.92303e-07	Irf9
317.642	1.5336	0.253472	6.0504	1.44485e-09	2.92303e-07	Rasal3
964.111	1.18724	0.196393	6.04525	1.49179e-09	2.95361e-07	Hspb8
203.853	1.7824	0.294923	6.04361	1.50699e-09	2.95707e-07	Tlr1
126.89	1.70872	0.284428	6.00756	1.88338e-09	3.66293e-07	Itpripl1
2686.16	0.936221	0.156222	5.99289	2.06143e-09	3.97404e-07	Axl
1132.39	1.24374	0.207786	5.98569	2.15475e-09	4.11782e-07	Ucp2
1649.98	0.664652	0.111084	5.98331	2.18647e-09	4.14241e-07	Rgs20
890.806	1.96183	0.328236	5.97687	2.27462e-09	4.2726e-07	Rtp4
19037.7	1.24786	0.208899	5.9735	2.32221e-09	4.28867e-07	Trf
217.684	2.66095	0.445358	5.97486	2.30284e-09	4.28867e-07	Dach2
2164.19	0.821162	0.137784	5.95976	2.52602e-09	4.62619e-07	Lgi4
407.235	2.03641	0.3418	5.95788	2.55536e-09	4.64126e-07	Capg
6028.05	1.0495	0.17674	5.93809	2.88363e-09	5.15233e-07	Hexb
1319.33	1.46187	0.246406	5.93275	2.97898e-09	5.23752e-07	Fcer1g
541.22	1.70606	0.287719	5.92962	3.03635e-09	5.29382e-07	C3ar1
691.893	3.07936	0.51955	5.92698	3.08554e-09	5.29773e-07	Cybb
1228.99	0.925635	0.156405	5.91818	3.2553e-09	5.54587e-07	2810459M11Rik
1719.87	0.84119	0.142196	5.91572	3.30429e-09	5.58603e-07	Gltp
317.036	3.86729	0.655415	5.90051	3.62373e-09	6.07929e-07	Tgm1
537.192	2.69877	0.457949	5.89318	3.7884e-09	6.30741e-07	Ifi204
92.211	3.63691	0.617479	5.88993	3.86371e-09	6.38441e-07	Oas1g
1269.98	1.97522	0.335562	5.88629	3.94965e-09	6.44024e-07	Ifitm3
1151.73	1.10293	0.187472	5.88315	4.02521e-09	6.50455e-07	Nckap1l
312.22	1.61828	0.275348	5.8772	4.17272e-09	6.69372e-07	Hspb6
2442.7	1.13052	0.192414	5.87544	4.21717e-09	6.71599e-07	Ifi27
638.023	1.49812	0.255498	5.86354	4.53098e-09	7.11267e-07	Adgre1
201.995	1.07265	0.183181	5.85566	4.75106e-09	7.25097e-07	Gadd45a
1956.84	1.3445	0.229537	5.85745	4.7002e-09	7.25097e-07	Fxyd1
479.281	0.966638	0.165064	5.85616	4.737e-09	7.25097e-07	Snx33
12312.1	2.03371	0.348251	5.83978	5.22705e-09	7.86815e-07	H2-D1
218.844	1.88129	0.32211	5.84052	5.20393e-09	7.86815e-07	Ms4a6d
2760.57	2.41996	0.41473	5.83502	5.37848e-09	8.041e-07	Oasl2
2151.97	0.666746	0.114408	5.82781	5.61602e-09	8.33941e-07	Plxnb2
1143.25	1.13212	0.194319	5.82609	5.67417e-09	8.36921e-07	Pros1
104.433	2.40148	0.413108	5.8132	6.1291e-09	8.97995e-07	Fgr
600.908	1.6067	0.276539	5.81005	6.24545e-09	9.08982e-07	Cyba
329.662	1.83551	0.316525	5.79894	6.67343e-09	9.64882e-07	Foxj1
491.822	1.12892	0.195049	5.7879	7.12733e-09	1.01713e-06	Rasgef1b
568.173	2.31099	0.39954	5.78412	7.28941e-09	1.03354e-06	Ccl6
430.695	14.6665	2.53726	5.78046	7.44981e-09	1.04952e-06	Igkv6-32
237.3	3.0132	0.522135	5.77091	7.8845e-09	1.10368e-06	Cxcl5
851.93	2.09152	0.36323	5.7581	8.50674e-09	1.18324e-06	Trim30a
631.148	1.07311	0.186402	5.75696	8.56402e-09	1.18372e-06	Hmox1
334.304	2.05441	0.357067	5.75358	8.73727e-09	1.19266e-06	Oas2
527.755	2.85118	0.495667	5.75222	8.80779e-09	1.19487e-06	Ifi27l2a
245.72	2.87505	0.500115	5.74879	8.98861e-09	1.20921e-06	Cd72
700.444	1.17031	0.203599	5.74813	9.02354e-09	1.20921e-06	H1f2
1261.38	0.905279	0.157682	5.74116	9.40284e-09	1.2524e-06	Nfe2l2
393.942	1.44893	0.252459	5.73929	9.50743e-09	1.2587e-06	Lat2
453.775	0.853423	0.148791	5.73571	9.71024e-09	1.27772e-06	Aox1
2408.88	0.888282	0.154895	5.73472	9.76737e-09	1.27772e-06	Tgfbr1
6679.21	1.68229	0.294167	5.71883	1.07259e-08	1.38661e-06	Mpeg1
45721.6	0.852456	0.15007	5.68038	1.34398e-08	1.70732e-06	Clu
281.098	2.67609	0.471472	5.67603	1.3786e-08	1.74124e-06	Oas1a
1646.24	1.20743	0.212951	5.66999	1.42808e-08	1.78324e-06	Fcgr3
191.949	1.82948	0.322958	5.66476	1.47234e-08	1.81784e-06	Siglecf
3458.76	1.0657	0.18824	5.66141	1.50133e-08	1.83025e-06	Laptm5
872.791	1.96584	0.347278	5.66072	1.50737e-08	1.83025e-06	Cd180
1092.77	1.2102	0.213869	5.65859	1.52622e-08	1.84295e-06	Pld4
4673.04	0.875806	0.154818	5.65699	1.54046e-08	1.84999e-06	Cx3cr1
880.063	1.43579	0.253999	5.65275	1.57897e-08	1.88593e-06	Ddx58
1515.45	1.30265	0.230892	5.64181	1.68269e-08	1.99434e-06	Ctsh
2246.23	1.93519	0.343203	5.6386	1.7144e-08	2.01483e-06	Ifit3b
8.55953	15.7112	2.78931	5.63266	1.77453e-08	2.06343e-06	Igkv3-2
2601.74	0.956144	0.170148	5.61949	1.91519e-08	2.21527e-06	Itgb5
977.507	1.39535	0.248417	5.61697	1.9434e-08	2.22449e-06	Tor3a
324.664	1.33992	0.238543	5.61712	1.9417e-08	2.22449e-06	Akna
167.733	1.16491	0.207652	5.60992	2.0242e-08	2.29207e-06	Ttc12
576.497	1.3799	0.246011	5.60911	2.03374e-08	2.29207e-06	Dock2
1066.16	2.7908	0.499011	5.59266	2.23618e-08	2.48204e-06	A2m
146.995	2.11699	0.378502	5.59307	2.23087e-08	2.48204e-06	St14
103.43	1.88725	0.337952	5.58438	2.34531e-08	2.5901e-06	Arl11
456.59	0.7179	0.128575	5.5835	2.35723e-08	2.59024e-06	Rhbdd1
269.143	1.18686	0.21267	5.58078	2.39437e-08	2.61796e-06	Cmklr1
286.284	1.45377	0.260756	5.5752	2.47244e-08	2.68994e-06	Samsn1
347.979	0.996827	0.179744	5.54582	2.92585e-08	3.15203e-06	5033421B08Rik
415.931	1.79718	0.324496	5.53837	3.05302e-08	3.24849e-06	Mdfic
616.298	1.99799	0.360779	5.53798	3.05973e-08	3.24849e-06	Aspg
458.134	0.970049	0.175221	5.53616	3.09173e-08	3.26668e-06	Zfhx3
419.593	1.13667	0.205701	5.52584	3.27921e-08	3.43178e-06	Blnk
5443.45	0.651478	0.117881	5.52659	3.26513e-08	3.43178e-06	Lamp2
596.306	1.7612	0.318916	5.52245	3.34308e-08	3.44934e-06	Fcgr2b
294.049	2.92704	0.529891	5.52385	3.31649e-08	3.44934e-06	Ifi207
37.127	3.18149	0.577721	5.50696	3.65087e-08	3.73187e-06	Tcea3
608.118	2.20585	0.402054	5.48644	4.10106e-08	4.17264e-06	Rsad2
370.916	0.786018	0.143406	5.48108	4.22727e-08	4.2616e-06	Pld1
136.063	1.67199	0.305193	5.47846	4.29052e-08	4.3056e-06	Fam167a
116.553	2.40656	0.440173	5.46731	4.56926e-08	4.50308e-06	Gpr65
658.975	1.49927	0.274305	5.46568	4.61126e-08	4.52418e-06	Fcgr1
271.226	1.37234	0.251122	5.46481	4.63414e-08	4.52642e-06	Arhgap25
66.9501	1.89863	0.348615	5.44622	5.14523e-08	4.93785e-06	C5ar1
3382.21	0.944356	0.173382	5.44668	5.13177e-08	4.93785e-06	Cryab
237.917	3.06035	0.563193	5.43392	5.51286e-08	5.24486e-06	Serpinf2
2004.51	3.63352	0.670164	5.42183	5.89907e-08	5.5881e-06	C3
204.631	0.790937	0.145978	5.41819	6.0207e-08	5.67884e-06	Stxbp3-ps
253.007	1.76014	0.325054	5.41491	6.1319e-08	5.75901e-06	Bcl2a1b
359.057	2.65858	0.491119	5.41331	6.187e-08	5.78603e-06	Ccl12
52.3045	20.6633	3.81834	5.41159	6.24692e-08	5.81731e-06	Igkv4-91
679.489	0.63407	0.117495	5.39655	6.79338e-08	6.2995e-06	Jup
1411.07	2.07078	0.384373	5.38743	7.14708e-08	6.59964e-06	Bst2
531.053	1.47269	0.273502	5.38456	7.26221e-08	6.67789e-06	Ifih1
175.455	1.35191	0.251459	5.37626	7.60483e-08	6.96381e-06	Trim56
512.803	0.907613	0.169166	5.36521	8.08543e-08	7.37317e-06	Rnaset2a
381.425	2.5032	0.467026	5.35987	8.32829e-08	7.56326e-06	Flnc
1901.57	1.03151	0.192563	5.35677	8.47232e-08	7.63099e-06	Olfml3
787.829	1.5429	0.288663	5.345	9.04189e-08	8.11076e-06	Ggta1
3170.51	0.69569	0.13024	5.34158	9.21375e-08	8.23133e-06	Hexa
1014.37	1.76785	0.331741	5.32902	9.87457e-08	8.7154e-06	Ptpn6
347.451	1.28734	0.241676	5.32674	9.99895e-08	8.78988e-06	Tlr13
486.357	1.15099	0.216198	5.3238	1.01622e-07	8.89776e-06	Tlr7
293.213	1.25681	0.236143	5.32225	1.02492e-07	8.93837e-06	Renbp
3950.69	0.755474	0.142006	5.32001	1.03761e-07	9.01324e-06	Clic4
1599.74	0.483645	0.0910148	5.31392	1.07294e-07	9.28351e-06	Entpd5
1265.94	1.33295	0.251514	5.29972	1.15979e-07	9.80409e-06	Arpc1b
209.698	2.1554	0.406635	5.30057	1.1544e-07	9.80409e-06	Socs3
4576.66	1.01563	0.191639	5.29971	1.15988e-07	9.80409e-06	Npc2
316.143	1.33262	0.251792	5.29253	1.20634e-07	1.01578e-05	Spi1
375.798	1.74781	0.331372	5.27446	1.33147e-07	1.1084e-05	Apobec1
83.7715	1.0705	0.202936	5.27504	1.32727e-07	1.1084e-05	Gm5086
150.226	2.00375	0.38027	5.26929	1.36952e-07	1.13151e-05	Oas1b
1285.6	1.10831	0.210327	5.26946	1.36825e-07	1.13151e-05	Unc93b1
125.058	1.88309	0.357513	5.26719	1.38528e-07	1.13952e-05	Fblim1
5125.94	2.11649	0.401869	5.26662	1.38959e-07	1.13952e-05	Ifit3
520	0.883658	0.168005	5.2597	1.44293e-07	1.17178e-05	Ptgfrn
78.268	1.97253	0.375046	5.25944	1.44492e-07	1.17178e-05	Dnaaf3
728.105	2.34481	0.446729	5.24883	1.53066e-07	1.22771e-05	Slfn8
699.155	1.11023	0.211705	5.24425	1.5692e-07	1.25405e-05	Anxa3
106.752	2.76919	0.528675	5.23798	1.62341e-07	1.28337e-05	Oasl1
806.124	1.33324	0.254669	5.23521	1.64797e-07	1.29812e-05	Lgals9
674.407	1.39784	0.267048	5.23441	1.65508e-07	1.29906e-05	Pon3
706.568	1.05957	0.202817	5.22427	1.74842e-07	1.36744e-05	Ppp1r14a
1095.04	2.59737	0.497394	5.22195	1.77052e-07	1.37981e-05	Cd44
19.6369	3.54961	0.680322	5.21755	1.81304e-07	1.40796e-05	Clca4a
6092.25	1.95106	0.374259	5.21314	1.85667e-07	1.43172e-05	H2-K1
2740.33	1.0014	0.192128	5.21214	1.86672e-07	1.43444e-05	Cd63
880.503	0.947647	0.181965	5.20785	1.91042e-07	1.4629e-05	Frmd8
224.906	1.02919	0.197664	5.20678	1.9215e-07	1.46627e-05	Rhoj
280.843	1.18717	0.228324	5.19952	1.99806e-07	1.51943e-05	Zfp36
2155.3	2.08118	0.400658	5.1944	2.05377e-07	1.5564e-05	Gbp3
318.52	1.56159	0.300909	5.18958	2.10765e-07	1.59175e-05	Plau
104.126	1.39946	0.269777	5.18747	2.13169e-07	1.60439e-05	Stat5a
724.979	1.77039	0.34168	5.18144	2.20184e-07	1.64591e-05	AU020206
698.137	1.09049	0.210666	5.1764	2.26204e-07	1.68518e-05	Sowahc
76.0875	2.96422	0.573766	5.16625	2.38839e-07	1.7733e-05	Siglec1
1969.15	2.23337	0.433632	5.1504	2.59934e-07	1.89158e-05	Ifit1
61.9578	2.50026	0.486237	5.14207	2.71732e-07	1.95799e-05	Nek5
302.664	1.02643	0.199987	5.1325	2.85914e-07	2.0335e-05	Dnase2a
172.092	1.45249	0.283157	5.12964	2.90302e-07	2.05805e-05	Catip
44.6541	1.7425	0.340393	5.11908	3.07025e-07	2.16961e-05	F9
213.594	1.42789	0.279349	5.11149	3.19623e-07	2.2514e-05	Cd14
243.837	1.15199	0.225573	5.10697	3.27361e-07	2.29121e-05	Hvcn1
77.7609	2.24516	0.439606	5.10722	3.2694e-07	2.29121e-05	Shisa8
74.8166	1.58781	0.311067	5.1044	3.31849e-07	2.31525e-05	Ubxn10
587.338	0.962514	0.188652	5.10205	3.3599e-07	2.33673e-05	Apbb1ip
2137.21	0.647337	0.127058	5.09481	3.4909e-07	2.41257e-05	Tsc22d4
83.5177	1.14842	0.225397	5.09507	3.48606e-07	2.41257e-05	Kctd11
928.401	0.696014	0.136819	5.08711	3.63562e-07	2.5047e-05	Rasgrp3
55.5369	2.24202	0.442147	5.07077	3.96211e-07	2.71262e-05	Gm5431
166.787	1.62271	0.320078	5.06972	3.98404e-07	2.71917e-05	Gm5637
295.173	0.777115	0.153379	5.06663	4.0493e-07	2.75516e-05	BC034090
611.48	1.48263	0.293389	5.05347	4.3385e-07	2.92535e-05	Trim34a
322.499	1.36095	0.269334	5.05304	4.34844e-07	2.92535e-05	Pycard
67.6095	3.72241	0.738272	5.04206	4.60536e-07	3.08573e-05	H2-Q9
1032.6	1.05692	0.20968	5.04065	4.63963e-07	3.08985e-05	Cd53
619.123	1.18752	0.235938	5.03319	4.82393e-07	3.17411e-05	Mgst1
1152.12	1.05111	0.208817	5.03365	4.81236e-07	3.17411e-05	Lair1
7.02947	17.5271	3.4831	5.03203	4.85301e-07	3.18372e-05	Trav16n
106.608	2.14895	0.427731	5.02406	5.05901e-07	3.29917e-05	Bcl3
506.699	0.968474	0.19322	5.01229	5.3787e-07	3.4767e-05	Gjc2
7460.4	0.58233	0.116595	4.99449	5.89911e-07	3.76485e-05	Dbndd2
6977.07	0.948687	0.18996	4.99413	5.91015e-07	3.76485e-05	Mag
1423.57	2.16647	0.434111	4.99059	6.01956e-07	3.81244e-05	Irf7
351.465	1.51589	0.303735	4.99081	6.01257e-07	3.81244e-05	Gcnt1
1402.59	0.785288	0.157416	4.9886	6.08173e-07	3.82304e-05	Cdk5rap2
22049.2	1.54936	0.310685	4.98692	6.13485e-07	3.84119e-05	B2m
1522.08	0.533824	0.107202	4.97962	6.37105e-07	3.95527e-05	Ptbp1
11775.3	0.923973	0.185685	4.97603	6.49028e-07	4.00049e-05	Prdx6
2543.12	0.373507	0.075066	4.97571	6.50097e-07	4.00049e-05	Hmgn2
1648.81	0.902288	0.181441	4.97291	6.59553e-07	4.0376e-05	Adamts4
211.175	1.67043	0.336028	4.9711	6.65742e-07	4.05291e-05	Plekha4
323.353	0.866331	0.174314	4.96996	6.69673e-07	4.05438e-05	Kcnk13
2410.07	0.635503	0.127887	4.96927	6.72062e-07	4.05767e-05	Man2b1
25.3916	16.6103	3.34328	4.96827	6.75512e-07	4.06732e-05	Ighv5-12
274.191	2.24155	0.451305	4.96682	6.80592e-07	4.08671e-05	Phf11b
2730.08	1.09585	0.220828	4.96248	6.95993e-07	4.15648e-05	Gsn
75.8553	2.30586	0.464962	4.95924	7.07693e-07	4.2149e-05	Tnfsf8
2830.73	0.635686	0.128213	4.95804	7.12077e-07	4.22955e-05	Abhd4
1033.4	0.658449	0.13295	4.95261	7.32256e-07	4.33768e-05	Notch2
243	2.97987	0.602219	4.94815	7.4923e-07	4.41443e-05	Ifi213
920.609	0.71684	0.145421	4.9294	8.24814e-07	4.79548e-05	Tspan15
114.05	2.36825	0.48076	4.92605	8.39103e-07	4.85288e-05	Rdh5
445.593	0.577346	0.117227	4.925	8.43586e-07	4.85327e-05	Sema4c
340.745	2.25183	0.457824	4.91855	8.71893e-07	5.00303e-05	Slfn9
459.122	2.15557	0.438608	4.91458	8.89718e-07	5.07879e-05	Cxcl16
408.819	1.25974	0.256488	4.91151	9.03783e-07	5.14571e-05	Clec5a
566.725	1.09804	0.223665	4.90932	9.13923e-07	5.16331e-05	Vamp8
2286.71	0.409253	0.0833544	4.9098	9.11703e-07	5.16331e-05	Mxi1
613.107	1.03241	0.210296	4.90932	9.13911e-07	5.16331e-05	Il13ra1
1344.32	0.796215	0.162236	4.90775	9.21288e-07	5.19157e-05	Evi2a
517.687	1.52798	0.31154	4.90461	9.36114e-07	5.26163e-05	Pik3ap1
759.582	0.732796	0.149486	4.9021	9.48167e-07	5.31578e-05	Arap1
76.6949	3.03211	0.618609	4.90149	9.51114e-07	5.31874e-05	LOC68395
226.2	1.70858	0.348868	4.89751	9.70599e-07	5.41392e-05	Endou
1034.05	0.508645	0.103883	4.89632	9.76485e-07	5.43296e-05	Tspan14
202.419	2.52903	0.517184	4.89	1.00838e-06	5.58216e-05	H2-Q6
297.569	9.89521	2.02619	4.88365	1.0414e-06	5.73603e-05	Igkv12-44
1974.13	0.903512	0.185134	4.88031	1.05917e-06	5.80481e-05	Itgam
665.942	0.893587	0.183353	4.87359	1.09587e-06	5.96545e-05	F11r
4373.85	0.419948	0.0862016	4.87169	1.10647e-06	6.00336e-05	Septin2
3269.43	0.966656	0.198442	4.87123	1.10905e-06	6.00336e-05	Abca1
200.916	1.22168	0.250891	4.86936	1.11959e-06	6.04549e-05	Btk
143.313	1.73668	0.356762	4.86789	1.12793e-06	6.07563e-05	Treml2
141.122	1.49263	0.30672	4.86643	1.13632e-06	6.10584e-05	Cd59a
180.104	1.96124	0.403447	4.86121	1.16669e-06	6.25372e-05	Zic4
610.198	0.935044	0.192413	4.85957	1.17642e-06	6.29058e-05	Itpripl2
261.985	0.93643	0.192848	4.8558	1.19905e-06	6.39598e-05	Efna1
190.817	1.74719	0.360939	4.84067	1.29405e-06	6.80366e-05	Tmem106a
2687.48	0.60969	0.125981	4.83952	1.3015e-06	6.81456e-05	Plxdc2
485.178	1.46836	0.303417	4.8394	1.30232e-06	6.81456e-05	Fos
133.271	3.63782	0.752285	4.83569	1.32682e-06	6.90059e-05	Ifi206
34.5755	5.77599	1.19462	4.83502	1.33132e-06	6.90059e-05	Atp6v0d2
2966.53	0.577105	0.119393	4.83366	1.34047e-06	6.93165e-05	Serinc5
1018.07	7.99608	1.65611	4.82822	1.37759e-06	7.10687e-05	Igha
181.377	4.60719	0.954328	4.82767	1.38137e-06	7.10967e-05	H2-M2
807.061	2.46287	0.510285	4.82647	1.38977e-06	7.13621e-05	Nlrc5
164.215	1.08219	0.224331	4.82408	1.40654e-06	7.20547e-05	Tec
37.5991	2.45305	0.508725	4.82196	1.42153e-06	7.26533e-05	Tns4
2006.9	0.569704	0.118173	4.82095	1.42879e-06	7.27853e-05	Myo10
314.83	1.01247	0.210548	4.80876	1.51868e-06	7.67267e-05	Tgfb1
2626.71	2.01085	0.41856	4.80421	1.55362e-06	7.79539e-05	H2-Q4
1177.09	1.25701	0.261989	4.79796	1.60291e-06	7.98801e-05	Eif2ak2
1902.53	0.562278	0.117277	4.79444	1.63129e-06	8.09277e-05	Mtus1
292.672	0.781646	0.163369	4.78455	1.71369e-06	8.40662e-05	Dap
336.026	2.25973	0.472492	4.78257	1.73064e-06	8.45343e-05	Phf11d
44.5488	1.59607	0.33416	4.77638	1.78482e-06	8.65891e-05	Slc4a11
7794.64	0.570658	0.119519	4.77462	1.80042e-06	8.7154e-05	Trp53inp2
636.103	1.35209	0.283279	4.77301	1.81494e-06	8.74713e-05	Sp100
353.837	0.950198	0.199187	4.77038	1.8388e-06	8.84276e-05	Cdc42ep2
633.009	0.519178	0.108885	4.76812	1.85953e-06	8.92291e-05	Cln5
265.654	3.52928	0.740864	4.76373	1.90045e-06	9.09938e-05	Ecrg4
2603.15	0.686095	0.144066	4.76235	1.91354e-06	9.14215e-05	Sox9
647.257	1.09975	0.231088	4.75902	1.94538e-06	9.2741e-05	Adcy7
45.568	2.39961	0.504421	4.75715	1.96343e-06	9.30717e-05	Slc39a4
12949.7	1.06712	0.224326	4.75699	1.96502e-06	9.30717e-05	Aqp4
2434.63	0.383474	0.0806294	4.75601	1.97458e-06	9.33231e-05	Dnm2
360.525	1.01962	0.214476	4.75401	1.99423e-06	9.40496e-05	Tifab
7120.5	0.931815	0.196208	4.74912	2.04306e-06	9.59408e-05	Cldn11
1062.42	0.576999	0.121555	4.74683	2.06626e-06	9.68233e-05	Kat2b
938.538	1.72552	0.363726	4.74402	2.09514e-06	9.79678e-05	Ptprc
1854.74	0.727427	0.153407	4.74182	2.11807e-06	9.84121e-05	Padi2
190.9	1.8212	0.384406	4.7377	2.16158e-06	0.000100222	Adamtsl3
674.344	1.30625	0.275856	4.73526	2.18778e-06	0.000101223	Hcls1
98.9052	1.83613	0.389018	4.71991	2.35948e-06	0.000108482	Milr1
269.527	2.04237	0.432807	4.71889	2.37135e-06	0.0001088	Gm20559
4920.72	0.632661	0.134157	4.71583	2.40733e-06	0.00010994	Ctsl
2817.62	0.759777	0.161097	4.71626	2.40217e-06	0.00010994	Ddr1
1130.74	0.653738	0.138898	4.70659	2.5189e-06	0.00011414	Atf5
55.5976	2.98991	0.635731	4.7031	2.56237e-06	0.000115633	Steap4
364.125	1.11546	0.237169	4.70324	2.56059e-06	0.000115633	Sh3bp2
1188.37	0.743869	0.158287	4.6995	2.60798e-06	0.000117235	Adap2
1114.6	0.608861	0.129637	4.69667	2.64438e-06	0.000118603	Yap1
1037.7	0.766708	0.163276	4.69579	2.65577e-06	0.000118871	Niban2
97.0233	1.50115	0.319898	4.69258	2.69785e-06	0.000120265	Naip6
2838.13	1.01041	0.215313	4.69277	2.69535e-06	0.000120265	Msn
1246.85	0.45097	0.0962994	4.683	2.82709e-06	0.000125264	Fam53b
43.5137	2.97825	0.636149	4.68168	2.84532e-06	0.000125818	4930512H18Rik
4073.46	0.870522	0.186023	4.67966	2.87357e-06	0.000126376	Tmem88b
403.685	0.891613	0.190576	4.67853	2.88938e-06	0.000126746	Cryzl2
5511.84	0.536224	0.114712	4.67451	2.94655e-06	0.00012874	Slc44a1
2010.57	0.395273	0.0845737	4.67371	2.95806e-06	0.000128986	Vcl
494.933	0.689805	0.147639	4.67225	2.97925e-06	0.000129653	Agtrap
125.904	2.92816	0.626858	4.67117	2.99487e-06	0.000130076	Pdcd1
910.296	0.865064	0.185262	4.66941	3.02059e-06	0.000130676	Rhog
978.139	1.10142	0.235926	4.6685	3.03413e-06	0.000131004	Parp12
183.055	1.60014	0.342793	4.66795	3.04216e-06	0.000131093	Elf4
472.971	2.27594	0.488255	4.66137	3.14114e-06	0.00013483	Ifi44
57.7252	1.88118	0.404261	4.65339	3.26522e-06	0.000138776	Gm46220
334.846	2.27688	0.489287	4.65347	3.26391e-06	0.000138776	Ms4a6c
90.8005	1.24319	0.26724	4.65194	3.28827e-06	0.000138973	Ankub1
60.9576	2.157	0.463746	4.65125	3.2993e-06	0.000139156	Rab20
975.697	0.970715	0.208717	4.65088	3.30526e-06	0.000139156	Galnt6
117.982	1.22911	0.264513	4.64667	3.37332e-06	0.00014175	Ctla2b
438.982	1.08867	0.234415	4.6442	3.41398e-06	0.000142913	Rassf4
176.387	1.1789	0.253909	4.64301	3.43372e-06	0.000143231	Xlr
699.269	0.894725	0.192772	4.64136	3.46121e-06	0.000143522	Gjb1
761.019	0.615715	0.132678	4.64066	3.47304e-06	0.000143742	Rgs3
133.3	0.936754	0.201991	4.63761	3.52464e-06	0.000145162	Gm20743
3792.74	0.447115	0.0964138	4.63746	3.52717e-06	0.000145162	Elovl5
951.288	0.818581	0.176665	4.63353	3.59479e-06	0.000147393	Lpcat2
2241.16	1.64091	0.354138	4.63354	3.59458e-06	0.000147393	Rnf213
457.178	0.802375	0.173318	4.62949	3.66572e-06	0.000150001	Sik1
535.388	0.70905	0.153171	4.62913	3.67205e-06	0.000150001	Zfp521
14811.3	1.11894	0.241764	4.62823	3.68806e-06	0.000150171	Apod
791.615	0.370846	0.0801367	4.62767	3.69796e-06	0.000150222	Abhd5
200.096	1.44727	0.312941	4.62473	3.7508e-06	0.000152087	Rab7b
139.941	1.38635	0.299906	4.6226	3.78952e-06	0.000153375	Gem
92.9203	1.38819	0.300452	4.62036	3.83083e-06	0.000154761	Tasl
556.16	3.01488	0.652612	4.61971	3.84269e-06	0.000154956	Zbp1
53.3922	1.35586	0.293629	4.61758	3.88232e-06	0.000156267	Zfp979
50.0152	3.76021	0.814885	4.6144	3.94227e-06	0.00015839	Phf11a
652.741	0.757947	0.16429	4.61348	3.95976e-06	0.000158492	Ehd4
1363.82	0.817841	0.177684	4.60279	4.16866e-06	0.000165969	Slc14a1
132.138	1.08671	0.236152	4.60176	4.18932e-06	0.000166489	Pmaip1
1122.3	0.799476	0.174399	4.58417	4.55792e-06	0.000179515	Sorbs3
193.917	1.21486	0.265101	4.58264	4.5915e-06	0.000180514	Gm10432
186.546	9.23625	2.01608	4.5813	4.62092e-06	0.000181347	Ighv8-5
518.636	0.825381	0.180197	4.58044	4.64002e-06	0.000181771	Abi3
18.8392	2.79082	0.609769	4.57685	4.72038e-06	0.000184144	Morn3
550.182	0.699324	0.152804	4.57661	4.72572e-06	0.000184144	Gdpd5
100.954	1.08066	0.236195	4.57531	4.75526e-06	0.000184967	Eif4ebp1
2511.58	0.747721	0.163456	4.57446	4.77447e-06	0.000185386	Gjc3
2735.05	0.773509	0.169153	4.57283	4.8118e-06	0.000186506	Sat1
301.764	0.572707	0.125339	4.56928	4.89411e-06	0.00018903	Dleu2
165.309	1.18479	0.259345	4.5684	4.91458e-06	0.000189487	Naip5
341.199	0.92989	0.20377	4.56342	5.03275e-06	0.000193365	Mxra8
214.58	0.650681	0.142638	4.56178	5.07211e-06	0.000194537	Col7a1
488.686	1.31787	0.289002	4.56009	5.11306e-06	0.000195766	Asap3
867.564	0.513386	0.112681	4.55609	5.21136e-06	0.000198492	Snap23
1530.15	1.1228	0.246476	4.5554	5.22856e-06	0.000198803	Pdpn
462.568	0.937078	0.205853	4.55218	5.3094e-06	0.000201528	Tmem176a
4272.46	0.693124	0.152325	4.55029	5.3571e-06	0.00020229	Mfap3l
463.658	1.09264	0.240436	4.54442	5.50854e-06	0.000206942	Ikzf1
1838.11	0.457024	0.10061	4.54254	5.55812e-06	0.00020774	Rin2
2122.27	0.305752	0.0673068	4.54267	5.5547e-06	0.00020774	Cdkn1b
455.98	1.07338	0.236338	4.54172	5.57975e-06	0.000208194	Syngr2
41.8626	1.57701	0.347267	4.54121	5.59317e-06	0.000208341	Ccdc78
611.07	0.82908	0.182751	4.53667	5.71491e-06	0.000211799	Cercam
1213.34	0.630284	0.138945	4.53621	5.72739e-06	0.000211904	Plcd4
16.0398	17.8933	3.94501	4.53568	5.7417e-06	0.000212076	Igkv4-86
518.688	0.920096	0.203043	4.53154	5.85552e-06	0.000215195	Adamtsl4
599.31	0.852337	0.188076	4.53187	5.84643e-06	0.000215195	Ppfibp2
886.228	1.47924	0.326573	4.52959	5.90978e-06	0.000216658	Herc6
1324.6	0.67626	0.149304	4.5294	5.91503e-06	0.000216658	Slco2b1
23.2067	18.9626	4.18787	4.52799	5.95485e-06	0.000217753	Igkv14-100
281.689	0.529134	0.116929	4.52527	6.03171e-06	0.000219716	Plcd1
1323.88	0.764209	0.168918	4.52415	6.06382e-06	0.000220098	Tmem176b
348.051	0.680247	0.150365	4.52397	6.06906e-06	0.000220098	Aga
472.372	1.17862	0.260751	4.52008	6.18158e-06	0.00022381	Vav1
4015.99	0.779002	0.172415	4.51817	6.23769e-06	0.00022547	Pbxip1
1323.09	0.564855	0.125031	4.51773	6.25047e-06	0.000225561	Wls
1491.57	0.706411	0.156397	4.51677	6.27899e-06	0.000226219	Vsir
5292.44	0.594388	0.13168	4.51387	6.36539e-06	0.000228209	Id4
2094.21	0.281964	0.0625073	4.51089	6.45552e-06	0.000230727	Mybbp1a
5970.35	0.530543	0.117615	4.51086	6.45662e-06	0.000230727	Daam2
280.518	2.66357	0.590667	4.50943	6.50009e-06	0.000231165	Lgals3
894.804	2.9255	0.648699	4.50979	6.48918e-06	0.000231165	Gm4951
263.51	0.904195	0.200512	4.50942	6.50044e-06	0.000231165	Slc25a45
980.31	3.07514	0.683126	4.50157	6.74536e-06	0.000238716	Cxcl10
31.8449	2.31255	0.51377	4.50113	6.75947e-06	0.000238831	Trim34b
1067.13	0.686049	0.152623	4.49506	6.955e-06	0.000244952	Zfp36l1
165.75	1.25533	0.279341	4.49389	6.99335e-06	0.000245909	Dennd1c
325.747	1.07685	0.239683	4.4928	7.02915e-06	0.000246773	Galnt15
1215.18	0.501732	0.111731	4.49054	7.10437e-06	0.000248619	Bmpr1b
415.471	1.76374	0.392754	4.4907	7.09898e-06	0.000248619	Ccl9
90.8074	1.45637	0.324545	4.48743	7.20879e-06	0.000251771	Slc2a4
1459.92	0.450221	0.100454	4.48187	7.39924e-06	0.000256893	Sh3kbp1
989.423	0.911702	0.203451	4.48119	7.42287e-06	0.000257307	Tcirg1
92.4798	1.68072	0.375683	4.47378	7.68502e-06	0.000265974	Lox
461.953	0.974518	0.21786	4.47315	7.70771e-06	0.00026634	Dock5
5873.54	6.16008	1.3776	4.47162	7.76304e-06	0.000267411	Ighg2c
32.5652	1.96037	0.438549	4.47012	7.81772e-06	0.000268873	Prrx2
1661.69	0.664421	0.148648	4.46976	7.83083e-06	0.000268903	Plaat3
29.5398	2.17285	0.486207	4.46898	7.85931e-06	0.00026946	Comp
166.941	1.327	0.297252	4.46424	8.0353e-06	0.000275065	Trim5
3671.79	0.834099	0.186918	4.46238	8.10544e-06	0.000276605	Grn
1112.07	1.01104	0.226592	4.46192	8.12302e-06	0.000276775	Litaf
1365.64	0.631454	0.141773	4.45398	8.4292e-06	0.000286319	Samd4
2001.97	0.928375	0.208753	4.44723	8.69829e-06	0.000294549	Ahnak
411.502	0.828213	0.186273	4.44624	8.73873e-06	0.000295463	Cd33
2040.48	0.50172	0.112903	4.44382	8.83749e-06	0.000297886	Gm6145
176.393	2.61064	0.587607	4.44283	8.87819e-06	0.000298799	Slamf8
90.0907	1.08214	0.243665	4.44108	8.95091e-06	0.000300786	Spsb2
249.702	1.064	0.239612	4.44052	8.97409e-06	0.000301105	Klhl6
1870.17	0.728182	0.164083	4.43788	9.08481e-06	0.000304355	Ier5
138.791	0.948253	0.213823	4.43476	9.21743e-06	0.000308328	Rfx2
489.186	1.33245	0.300643	4.43199	9.33655e-06	0.000311002	Cd86
1231.04	0.439649	0.0993702	4.42435	9.67325e-06	0.00031946	Frmd5
151.09	1.49252	0.33736	4.42412	9.68359e-06	0.00031946	Trim14
56.2732	2.59204	0.585892	4.42409	9.68508e-06	0.00031946	Cd200r4
346.788	1.24524	0.281483	4.42385	9.69558e-06	0.00031946	D17H6S56E-5
374.652	0.900578	0.203782	4.41932	9.90116e-06	0.000324773	Dock8
74.7457	1.44354	0.32672	4.41826	9.94976e-06	0.000325881	Fam83d
863.338	0.59579	0.134873	4.41742	9.98875e-06	0.000326671	Klhdc7a
4894.35	0.559908	0.126818	4.41505	1.00985e-05	0.000329771	Pacs2
728.133	0.507379	0.115048	4.41017	1.0329e-05	0.000336796	Rela
152.308	2.34965	0.533238	4.40639	1.0511e-05	0.000341715	H2-Q5
12.9664	3.23078	0.733342	4.40556	1.05513e-05	0.000341736	Gm34056
2586.52	0.376527	0.0854691	4.40541	1.05583e-05	0.000341736	Rasa3
3286.93	0.910618	0.206773	4.40396	1.06294e-05	0.000343532	Nrep
80.3772	1.21891	0.276945	4.40126	1.07626e-05	0.000346642	Il1rl2
113.735	3.19727	0.726479	4.40105	1.07729e-05	0.000346642	Oas3
3721.31	0.408787	0.0929323	4.39876	1.08869e-05	0.000349288	Hepacam
200.263	0.865093	0.196687	4.39831	1.09095e-05	0.000349503	Ccdc163
1766.44	0.357159	0.0812232	4.39726	1.09627e-05	0.000350694	Sox2
207.596	0.925911	0.21076	4.3932	1.11694e-05	0.00035627	Gm39673
1204.49	1.83187	0.41704	4.39256	1.12026e-05	0.000356811	Parp14
2673.04	0.308793	0.0703156	4.39153	1.12558e-05	0.000357987	Ctnnd1
1852.41	0.830442	0.189148	4.39043	1.13125e-05	0.00035927	Prr18
288.742	2.58011	0.587731	4.38994	1.1338e-05	0.000359562	Mx1
83.3272	2.1169	0.482267	4.38947	1.13625e-05	0.000359818	Serpine1
710.802	1.62078	0.369268	4.38916	1.13789e-05	0.00035982	Col9a3
544.975	0.710364	0.161865	4.38862	1.1407e-05	0.000360188	Mif4gd
193.464	0.882745	0.201264	4.38601	1.1545e-05	0.000363994	Bmf
143.764	4.14264	0.944575	4.38571	1.15606e-05	0.000363994	Otx2
1614.34	0.766379	0.174774	4.38497	1.16002e-05	0.000364198	Tmem63a
232.765	0.867902	0.198085	4.38147	1.17882e-05	0.000368196	Mroh7
48.8471	1.80726	0.412548	4.38073	1.1828e-05	0.000368715	Cnr2
1831.48	0.440834	0.100649	4.37994	1.18713e-05	0.000369541	Zdhhc9
748.197	0.493292	0.112657	4.37872	1.19378e-05	0.000371084	Rnf144a
2468.13	2.69155	0.614855	4.37754	1.20029e-05	0.000372581	Gbp6
210.719	0.819903	0.187542	4.37184	1.23201e-05	0.000379746	Tax1bp3
342.586	0.504788	0.11549	4.37083	1.23777e-05	0.000380988	Taf7
2583.45	0.519841	0.11909	4.3651	1.27063e-05	0.000388923	Lap3
22.91	2.03767	0.46679	4.36529	1.26955e-05	0.000388923	Gm39103
363.077	0.885113	0.202811	4.36423	1.27573e-05	0.00038994	Hfe
65.1982	1.54652	0.354439	4.3633	1.28116e-05	0.000391057	Car13
246.666	0.915032	0.20991	4.35917	1.30556e-05	0.000396302	Wipf1
245.941	0.690144	0.158313	4.35936	1.30446e-05	0.000396302	Rnf122
261.293	1.58887	0.364919	4.35403	1.33654e-05	0.000404033	Epsti1
23.2027	2.00037	0.459481	4.35354	1.33959e-05	0.000404397	Atp8b5
59.2369	1.25663	0.288818	4.35093	1.3556e-05	0.000407552	Spag8
175.627	3.30072	0.758994	4.34881	1.36876e-05	0.000410946	Ccl2
947.29	0.337948	0.0777307	4.34767	1.37589e-05	0.000412524	Tulp3
402.193	0.760285	0.175003	4.3444	1.39655e-05	0.000416443	Nxn
234.534	1.22325	0.281754	4.34157	1.4147e-05	0.000421285	Tnfrsf12a
752.175	0.679791	0.15662	4.34039	1.4223e-05	0.000422404	Gusb
542.701	0.948798	0.218597	4.3404	1.42221e-05	0.000422404	Havcr2
359.992	1.01191	0.233397	4.33557	1.45385e-05	0.000430029	Ncf2
470.581	1.29967	0.299763	4.33565	1.45327e-05	0.000430029	Igfbp6
388.091	1.61275	0.372163	4.33346	1.46785e-05	0.000433005	Ifi30
889.772	0.896014	0.206856	4.33159	1.48036e-05	0.000435527	Elovl7
221.377	0.85312	0.196973	4.33114	1.48336e-05	0.000435827	H2bc6
88.7687	1.24295	0.287038	4.33026	1.48931e-05	0.000436989	A230009B12Rik
4717.78	0.804053	0.185726	4.32924	1.49622e-05	0.000438433	Il33
542.414	0.469572	0.108506	4.32762	1.50728e-05	0.000441086	Idua
25.7127	4.05715	0.937586	4.32724	1.50992e-05	0.000441099	9330175E14Rik
1297.57	0.904387	0.209215	4.32277	1.54083e-05	0.000449109	Sec14l5
120.979	1.2739	0.294948	4.31906	1.56692e-05	0.000455507	Apobr
68.1109	0.887539	0.205748	4.31372	1.60531e-05	0.000463599	LOC118567738
921.646	0.499192	0.115745	4.31285	1.61164e-05	0.000464207	Prkd3
249.198	1.04864	0.243283	4.31036	1.6299e-05	0.00046824	Gngt2
803.235	2.26204	0.524892	4.30953	1.63601e-05	0.000469381	Isg15
423.968	2.0497	0.475685	4.30894	1.64037e-05	0.000469794	S100a4
459.568	1.00182	0.232507	4.30876	1.64172e-05	0.000469794	Rbp1
23.9614	2.32787	0.540748	4.30491	1.67056e-05	0.000474955	Tsnaxip1
883.413	0.931916	0.216504	4.30439	1.67447e-05	0.00047545	Cfh
219.864	1.26868	0.29492	4.30177	1.69441e-05	0.000478382	Spint1
142.982	1.08424	0.252008	4.30242	1.68944e-05	0.000478382	Trim47
2674.89	0.395761	0.0920182	4.30089	1.70111e-05	0.000479298	Tmcc3
787.383	1.19347	0.27762	4.29892	1.71634e-05	0.000482971	Trim12a
172.485	5.12878	1.19325	4.29816	1.72219e-05	0.000483996	Kcne2
34.3666	6.52402	1.51905	4.29481	1.74844e-05	0.000490748	2900040C04Rik
4736.99	0.349216	0.0814345	4.28831	1.80038e-05	0.000503499	Dazap2
16560.2	5.63588	1.31426	4.28826	1.80075e-05	0.000503499	Ttr
190.611	0.71157	0.165992	4.28678	1.81279e-05	0.000506222	Zfp488
791.415	0.437034	0.101971	4.28586	1.82033e-05	0.000507682	Shmt2
39.8718	1.95361	0.455906	4.28512	1.82644e-05	0.000508098	Tmem37
53.5674	1.60887	0.375537	4.28418	1.83417e-05	0.000509602	Tnni3
62088.5	0.822446	0.191996	4.28367	1.83835e-05	0.000510119	Mobp
205.923	1.45802	0.340421	4.28299	1.84398e-05	0.000511037	Ptafr
878.017	9.52569	2.22445	4.28226	1.85001e-05	0.00051206	Igkv13-84
1472.82	0.988735	0.23105	4.27931	1.87473e-05	0.000517599	Id3
1093.52	0.34642	0.0809772	4.278	1.88582e-05	0.000520009	Zadh2
2563.4	0.443447	0.103681	4.27703	1.89403e-05	0.000520965	Ankrd13a
1338.54	0.528729	0.123649	4.27604	1.9025e-05	0.000521989	Necap2
760.224	0.279874	0.065565	4.26866	1.96655e-05	0.000538217	Tmem260
598.685	1.29733	0.303946	4.2683	1.96967e-05	0.000538402	Anxa2
46.9719	2.47478	0.580898	4.26027	2.0418e-05	0.000553299	Spag16
1298.18	1.73782	0.407874	4.26067	2.03818e-05	0.000553299	Gpnmb
137.364	2.43402	0.571729	4.25729	2.06916e-05	0.000559335	H2-Q7
451.917	1.57829	0.370971	4.25449	2.09525e-05	0.000564999	Glipr2
165.568	2.76971	0.651956	4.24831	2.15386e-05	0.000578673	Hcar2
594.924	0.748051	0.176131	4.24712	2.16535e-05	0.000581049	Rffl
107.322	1.85222	0.436213	4.24614	2.17488e-05	0.000581624	Sp140
394.774	2.28542	0.53829	4.2457	2.17911e-05	0.000581624	Ifi209
87.9203	1.12047	0.263872	4.24627	2.17356e-05	0.000581624	Lpin3
306.266	1.45005	0.341547	4.24554	2.18072e-05	0.000581624	Trim21
161.036	1.07277	0.252715	4.245	2.18598e-05	0.00058166	Tnfaip8l2
25.2482	2.61657	0.616392	4.24498	2.18616e-05	0.00058166	Gm46840
3543.47	3.16757	0.746432	4.24361	2.19948e-05	0.000584497	H2-Aa
741.665	0.415185	0.0978649	4.24243	2.21111e-05	0.000586171	Oser1
152.424	1.33854	0.315496	4.24266	2.20884e-05	0.000586171	Gpr84
73.469	1.50431	0.354886	4.23886	2.24655e-05	0.000594849	Akr1b8
32.7989	2.04722	0.483059	4.23804	2.25479e-05	0.000596312	Cfap53
225.717	0.615143	0.145253	4.23499	2.28566e-05	0.00060374	Xrcc3
372.607	0.820313	0.193711	4.23472	2.28837e-05	0.00060374	Elf1
272.273	2.74651	0.648947	4.23225	2.31364e-05	0.00060879	Fcgr4
95.9015	1.26964	0.300006	4.23204	2.31582e-05	0.00060879	Dnase1l1
72.372	1.98172	0.468782	4.22739	2.36419e-05	0.000620021	Gm40158
122.252	1.81158	0.428654	4.22621	2.37656e-05	0.000622522	Casp4
123.989	1.03721	0.24552	4.22456	2.39413e-05	0.000625633	Sgk2
853.236	1.42526	0.337462	4.22348	2.40556e-05	0.000627874	S100a6
341.087	0.59113	0.139991	4.22262	2.4148e-05	0.000629537	Mtmr11
4858.71	0.664329	0.157403	4.22055	2.43703e-05	0.000634581	Phldb1
184.543	2.69181	0.637946	4.2195	2.4484e-05	0.000636788	Gimap3
391.93	0.810623	0.19213	4.21914	2.4524e-05	0.000637073	Arhgap18
87.4959	3.46121	0.820582	4.218	2.46477e-05	0.000638768	Calml4
62.16	1.65367	0.392049	4.21802	2.46452e-05	0.000638768	Olfr111
6482.42	0.325184	0.0771052	4.21741	2.47125e-05	0.000638949	Srsf2
39.9433	1.35428	0.3213	4.21502	2.49761e-05	0.000645006	A130077B15Rik
671.28	0.913645	0.216808	4.21408	2.50801e-05	0.00064693	Tagln2
95.2029	0.740679	0.175866	4.21161	2.53558e-05	0.000653275	Ctsk
317.321	1.77752	0.422128	4.21085	2.54408e-05	0.000654583	Sp110
363.392	0.931418	0.221206	4.21063	2.54661e-05	0.000654583	Ccr5
865.472	0.500946	0.118998	4.20969	2.55727e-05	0.000656254	Man1c1
356.83	0.394045	0.0936167	4.20913	2.56362e-05	0.00065665	Pknox1
563.153	0.726919	0.172794	4.20684	2.58962e-05	0.000661374	Tmem86a
930.066	0.76954	0.18291	4.20721	2.58544e-05	0.000661374	Sbno2
1463.73	0.679246	0.161488	4.20618	2.59724e-05	0.000662175	Srebf1
5.66115	5.71059	1.35808	4.20489	2.61204e-05	0.000665178	Arhgef38
832.516	0.487391	0.115921	4.20452	2.61642e-05	0.000665521	Nfya
1192.71	0.912927	0.217509	4.19719	2.70245e-05	0.000684505	Slc4a2
51.9934	1.87574	0.446914	4.1971	2.70351e-05	0.000684505	Lrrc74b
230.163	1.07519	0.256353	4.19417	2.73868e-05	0.000692612	Slc12a7
487.603	1.2285	0.292927	4.19386	2.74244e-05	0.000692766	Trim12c
26.497	3.05311	0.728235	4.19249	2.75915e-05	0.000694592	Cdh1
837.543	1.43925	0.343282	4.19262	2.75752e-05	0.000694592	Irf8
114.249	1.21253	0.28919	4.19285	2.7547e-05	0.000694592	Cd300a
250.688	1.15445	0.275432	4.19142	2.7721e-05	0.000696406	Tnni1
2497.53	0.508363	0.12141	4.18715	2.82476e-05	0.000708672	Arrdc3
246.144	0.97896	0.23387	4.18592	2.84014e-05	0.00071172	Cyp27a1
26.3388	3.3655	0.805659	4.17733	2.94952e-05	0.000735143	Cd300lb
224.973	0.724156	0.173391	4.17644	2.96107e-05	0.000735143	Gm5089
46.6961	3.47028	0.830906	4.1765	2.96023e-05	0.000735143	Sfrp5
19.5973	2.33408	0.559157	4.17428	2.98926e-05	0.000738976	Got1l1
222.958	3.93038	0.942127	4.17181	3.02183e-05	0.000746189	Lcn2
462.736	0.851746	0.204193	4.17127	3.02902e-05	0.000747124	Dnah1
1923.53	0.365711	0.0877582	4.16726	3.08287e-05	0.000758703	Cebpg
84.473	0.94156	0.225942	4.16727	3.08266e-05	0.000758703	Btbd16
712.395	0.812163	0.194918	4.16669	3.09057e-05	0.000759748	Prr5l
389.602	4.45433	1.0695	4.16487	3.11525e-05	0.000764106	Clic6
1413.04	0.751718	0.18057	4.16302	3.14066e-05	0.000769479	Tmbim1
6682.66	0.825939	0.198494	4.16102	3.16831e-05	0.000774527	Cnn3
162.007	1.12952	0.271475	4.16068	3.17297e-05	0.000774805	Gpsm3
612.311	0.597667	0.143673	4.1599	3.1839e-05	0.000775875	Myo7a
60.4261	3.00544	0.722486	4.15986	3.18442e-05	0.000775875	Wfikkn2
1159.84	0.642627	0.154517	4.15894	3.19732e-05	0.000778157	Gab1
871.928	1.38258	0.332557	4.15743	3.21849e-05	0.000781411	Myoc
88.7215	1.72968	0.416067	4.15723	3.22136e-05	0.000781411	Apoc1
151.855	1.12963	0.271765	4.15663	3.22981e-05	0.000782598	Irak4
1050.83	1.83666	0.442105	4.15437	3.2619e-05	0.000787774	Psmb8
7473.56	0.524067	0.12624	4.15137	3.30493e-05	0.000795943	Fnbp1
12376.9	0.725341	0.17499	4.14505	3.39742e-05	0.000813345	Cnp
6468.22	0.213354	0.0514881	4.14376	3.41662e-05	0.000817051	Pcbp2
436.447	0.564813	0.136339	4.14271	3.43219e-05	0.000819883	Pax6
6595.51	0.24122	0.0582394	4.14187	3.44489e-05	0.000822022	Anp32e
447.992	0.585441	0.14151	4.13709	3.51734e-05	0.000836586	Mthfd2
37.8627	1.60415	0.387815	4.13638	3.52832e-05	0.00083829	Igf2bp2
197.671	1.45366	0.35186	4.13137	3.6061e-05	0.000853081	Egr2
103.036	1.07646	0.26062	4.13038	3.6216e-05	0.000854909	Ticam2
3879.06	0.684573	0.165764	4.1298	3.63075e-05	0.000856148	Slc12a2
74.3316	1.81604	0.439993	4.12744	3.66829e-05	0.000863148	Sctr
670.137	0.830397	0.201252	4.12615	3.68887e-05	0.000867062	Cpq
582.324	0.632334	0.153261	4.12586	3.6936e-05	0.000867246	Dmpk
154.253	0.852891	0.20686	4.12304	3.73908e-05	0.000876987	Vangl1
236.657	1.34284	0.325819	4.12142	3.76547e-05	0.000880359	Slc1a5
623.953	0.651704	0.158157	4.12061	3.77873e-05	0.000882521	Gadd45g
878.656	0.554576	0.134598	4.12022	3.78507e-05	0.000883062	Trp53inp1
7.25243	5.40303	1.31159	4.11947	3.7975e-05	0.000885023	Muc4
936.091	0.517442	0.125652	4.11807	3.82063e-05	0.000888983	Cpne3
1493.72	0.527632	0.12813	4.11795	3.82258e-05	0.000888983	5930403L14Rik
8310.59	0.738618	0.179505	4.11474	3.87622e-05	0.000900503	Ftl1
1702.55	4.12448	1.00339	4.11053	3.94755e-05	0.00091514	Jchain
52.0537	1.69942	0.413665	4.1082	3.98757e-05	0.000923445	Eda2r
260.58	1.32197	0.321837	4.10759	3.99803e-05	0.000924891	Il21r
6339.59	0.326793	0.0795774	4.10661	4.01512e-05	0.000927869	Cd81
462.874	0.727202	0.17721	4.10362	4.06735e-05	0.00093895	Fli1
151.684	1.30897	0.319125	4.10174	4.10055e-05	0.000944632	Was
1769.57	0.644974	0.157267	4.10115	4.11106e-05	0.000946061	Kif13b
446.722	2.84473	0.693984	4.09913	4.14712e-05	0.00095336	F830016B08Rik
768.249	0.646994	0.157878	4.09807	4.16605e-05	0.000956711	Plin3
911.388	0.524611	0.128146	4.09386	4.24251e-05	0.000972238	Stxbp3
213.298	4.38539	1.07142	4.09307	4.25704e-05	0.000974553	F5
393.79	1.24599	0.304576	4.0909	4.297e-05	0.000981655	Arhgap30
96.7831	1.08477	0.2653	4.08883	4.33561e-05	0.000987396	Gbgt1
76.9607	1.94978	0.476853	4.08884	4.33533e-05	0.000987396	Bcl2a1a
372.352	1.05211	0.257308	4.08892	4.33379e-05	0.000987396	Pdlim4
124	0.654582	0.160168	4.08685	4.37279e-05	0.000990729	AA986860
1257.97	1.61459	0.395027	4.0873	4.36421e-05	0.000990729	Chil1
74.6713	1.46957	0.359784	4.0846	4.41526e-05	0.000998295	Tekt1
20.1962	2.21099	0.541362	4.08412	4.4244e-05	0.000999332	Trp53cor1
518.244	0.724144	0.177485	4.08002	4.50317e-05	0.001014	Rhoc
515.82	0.947066	0.23221	4.0785	4.53281e-05	0.00101963	Bin2
46.9118	3.31018	0.811703	4.07806	4.54125e-05	0.00102048	Klrb1b
142.982	1.46468	0.359245	4.0771	4.56014e-05	0.00102263	Neurl3
105.444	4.42276	1.08524	4.07537	4.59417e-05	0.0010269	Folr1
828.609	0.652259	0.160052	4.07529	4.59562e-05	0.0010269	Rnase4
132.677	0.782702	0.192066	4.07518	4.59786e-05	0.0010269	Aldh3b1
2419.95	0.366176	0.0898702	4.0745	4.61136e-05	0.00102887	Oxsr1
1325.6	0.974596	0.239261	4.07335	4.63409e-05	0.00103185	Car12
22.6791	2.83764	0.697048	4.07094	4.68237e-05	0.00103422	Pifo
37.0636	1.48132	0.363849	4.07124	4.67627e-05	0.00103422	Gm36227
1159.14	0.669741	0.164514	4.07104	4.68043e-05	0.00103422	Vat1
15.0854	6.12626	1.50457	4.07176	4.66593e-05	0.00103422	Gm534
117.449	1.69262	0.415927	4.0695	4.71133e-05	0.00103957	Zfp185
137.01	0.937632	0.230468	4.06839	4.73398e-05	0.00104352	Cdhr4
560.371	0.916321	0.225248	4.06806	4.7407e-05	0.00104395	Col16a1
631.081	0.676862	0.166451	4.06643	4.77387e-05	0.0010481	Slc12a4
32.4792	2.56243	0.630279	4.06556	4.79177e-05	0.00105098	Gm51680
4863.4	0.703831	0.173132	4.06529	4.79737e-05	0.00105116	Csf1r
24.1974	1.79265	0.441319	4.06202	4.8649e-05	0.00106278	Platr14
16.3702	15.8005	3.88966	4.06219	4.86152e-05	0.00106278	Ighv10-1
425.504	2.54151	0.625922	4.06043	4.89829e-05	0.00106901	Klk6
1377.51	0.648935	0.159902	4.05833	4.94252e-05	0.00107546	Rapgef3
118770	0.784624	0.193336	4.05833	4.9424e-05	0.00107546	Mbp
5604.79	1.71899	0.423674	4.05735	4.96323e-05	0.0010789	Vim
17.178	2.59582	0.640142	4.05507	5.01185e-05	0.001086	Gm39348
2775.19	0.505923	0.124751	4.05548	5.00324e-05	0.001086	Ctnna1
2713.3	0.409321	0.100956	4.05445	5.0253e-05	0.00108698	Dnajc3
769.502	1.3418	0.330963	4.05422	5.03008e-05	0.00108698	Aif1
1080.97	0.59657	0.147177	4.05342	5.04739e-05	0.00108833	Mob1a
1719.7	1.27469	0.314461	4.05357	5.04427e-05	0.00108833	Lcp1
3365.35	0.255042	0.0629453	4.05181	5.08236e-05	0.00109398	Nxf1
191.606	1.97507	0.487705	4.04971	5.12801e-05	0.00110057	Timp1
61.0802	1.45922	0.360363	4.04931	5.13693e-05	0.00110141	Gm26740
726.067	0.93081	0.23006	4.04594	5.21141e-05	0.00111449	Zic2
8276.09	0.356725	0.0881772	4.04555	5.21996e-05	0.00111486	Scarb2
100.784	1.4141	0.349725	4.04347	5.26664e-05	0.00112232	C530044C16Rik
723.606	1.52594	0.377591	4.04124	5.31693e-05	0.00112899	Parp3
18.3261	3.10863	0.769216	4.0413	5.31565e-05	0.00112899	Gm34983
24.4378	2.33108	0.576772	4.0416	5.30879e-05	0.00112899	AU022793
2717.63	0.770961	0.190816	4.04033	5.33756e-05	0.00113227	Anxa5
630.679	0.654189	0.16211	4.03545	5.4497e-05	0.00115383	Dhrs3
197.396	1.28444	0.318374	4.03437	5.4748e-05	0.00115803	Gm19935
831.109	0.714426	0.177144	4.03302	5.50647e-05	0.00115848	Myo1e
1409.39	0.428818	0.106391	4.03057	5.56415e-05	0.00116683	Tmpo
777.285	0.621098	0.154148	4.02922	5.59628e-05	0.00117244	Atp6v0e
87.0605	3.85746	0.957425	4.02899	5.60172e-05	0.00117247	Col8a2
601.066	0.393209	0.0976066	4.02851	5.61314e-05	0.00117374	Gnpda1
1275.69	0.74543	0.185078	4.02764	5.63385e-05	0.00117695	Tmem123
153.08	0.808536	0.201192	4.01872	5.8514e-05	0.00121203	Rgl3
131.697	1.33251	0.331798	4.01603	5.91858e-05	0.00122134	Nlrp1b
692.531	0.45123	0.112452	4.01264	6.00437e-05	0.00123788	Kmt5c
306.909	1.25627	0.313167	4.01151	6.03323e-05	0.00124034	Rarres2
10.6573	14.4012	3.59158	4.00971	6.07924e-05	0.00124282	Ighv1-66
267.826	0.731001	0.182298	4.00992	6.074e-05	0.00124282	Srpk3
3871.82	0.280817	0.0700511	4.00874	6.10425e-05	0.00124642	Tnrc6a
6612.54	0.705104	0.176161	4.00261	6.26487e-05	0.00127484	Tspan2
1067.34	0.553432	0.138345	4.00036	6.32457e-05	0.0012858	Chd7
390.702	1.48841	0.372191	3.99906	6.35938e-05	0.00129168	Ifi35
721.385	0.723725	0.181117	3.99591	6.44474e-05	0.0013054	Ctnnal1
71.6629	1.34475	0.336585	3.99526	6.46223e-05	0.00130774	Ppp1r3b
557.636	1.44949	0.362841	3.99484	6.47367e-05	0.00130806	Uba7
2085.45	0.731523	0.18322	3.9926	6.53522e-05	0.00131645	Slc7a2
352.657	2.5391	0.636067	3.99188	6.55523e-05	0.00131806	Slc43a3
88.011	1.04741	0.262381	3.99194	6.55344e-05	0.00131806	Ggt5
320.465	1.04394	0.26158	3.99091	6.58205e-05	0.00132104	Tfcp2l1
367.881	0.988375	0.247651	3.991	6.57965e-05	0.00132104	Itgb4
520.663	0.355725	0.0892741	3.98464	6.75834e-05	0.00134903	Trim13
330.627	1.36742	0.343281	3.98338	6.7942e-05	0.00135373	Gjb2
40.0782	1.64736	0.413749	3.98153	6.84719e-05	0.00136058	Lrrc71
440.895	0.78533	0.19726	3.9812	6.85686e-05	0.00136128	Esyt1
901.325	0.425377	0.106859	3.98074	6.87002e-05	0.00136266	Mpzl1
315.333	0.596852	0.150006	3.97885	6.92481e-05	0.00136982	Lrrc75a
855.175	0.799207	0.200858	3.97895	6.92191e-05	0.00136982	Adssl1
827.524	0.674108	0.169503	3.97696	6.9803e-05	0.00137955	Rnaset2b
1199.62	0.38581	0.0970418	3.97571	7.01702e-05	0.00138432	Sp1
867.047	0.898134	0.225919	3.97546	7.02422e-05	0.0013845	Lyn
292.803	1.24911	0.314299	3.97426	7.05972e-05	0.00139025	Hck
131.946	2.85765	0.719428	3.97211	7.12381e-05	0.00140036	Ifi211
215.117	0.849125	0.213869	3.97031	7.17782e-05	0.00140681	Tnfrsf11a
274.018	0.58541	0.147452	3.97017	7.18226e-05	0.00140681	1700029J07Rik
475.576	1.4624	0.368491	3.96862	7.22888e-05	0.00141217	Icam1
6.58438	14.3791	3.62301	3.96882	7.22297e-05	0.00141217	Ighv8-11
188.579	1.00489	0.253424	3.96526	7.33153e-05	0.00142984	Mcm3
69.2543	1.56545	0.394941	3.96374	7.37831e-05	0.00143753	Clcf1
767.378	0.44325	0.111953	3.95925	7.51863e-05	0.00146098	Etfrf1
46.1156	1.44954	0.366236	3.95793	7.56017e-05	0.00146646	Ugt1a7c
228.607	0.571277	0.14437	3.95703	7.58862e-05	0.00147068	Fmo5
60.0534	2.11156	0.534248	3.9524	7.73717e-05	0.0014942	Rgs1
44.3558	5.31111	1.34386	3.95214	7.7456e-05	0.00149451	Prr32
68.8105	2.33161	0.590104	3.95118	7.77678e-05	0.00149921	Grap2
67.0624	1.32438	0.335256	3.95036	7.80342e-05	0.00150171	Togaram2
129.153	0.874227	0.221727	3.94281	8.05316e-05	0.00154437	Bnip5
5519.85	0.298457	0.0757359	3.94076	8.12229e-05	0.00155356	Srsf6
4901.19	0.479603	0.121753	3.93915	8.17706e-05	0.00155861	Ctsa
1190.63	0.542445	0.137688	3.93967	8.15926e-05	0.00155861	Tmod1
827.343	0.721361	0.183111	3.93947	8.16633e-05	0.00155861	S1pr5
225.048	1.49432	0.379335	3.93932	8.17128e-05	0.00155861	Csf2rb
4775	0.769374	0.195369	3.93805	8.21469e-05	0.00156442	Ermn
8453.04	2.88701	0.733415	3.93639	8.27167e-05	0.00157255	Cd74
811.171	3.50497	0.891162	3.93303	8.38806e-05	0.00159055	Gbp10
776.736	1.82255	0.46351	3.93206	8.42198e-05	0.00159327	Zic1
159.359	0.724431	0.184238	3.93204	8.42288e-05	0.00159327	Cnksr3
579.094	0.73139	0.186039	3.93137	8.44623e-05	0.0015947	Ddo
636.809	0.930463	0.236723	3.9306	8.47338e-05	0.00159626	Arhgap45
3435.25	0.435655	0.110839	3.93052	8.47628e-05	0.00159626	Zcchc24
70.7008	1.07529	0.273607	3.93004	8.49334e-05	0.0015981	Ccdc102a
18502.4	0.420108	0.106938	3.9285	8.54762e-05	0.00160556	Qk
171.621	0.850957	0.216626	3.92824	8.55698e-05	0.00160595	Insc
438.155	1.49752	0.381348	3.92692	8.60417e-05	0.00161343	Tspo
1425.87	0.813585	0.207249	3.92565	8.64976e-05	0.00161912	Hapln2
267.53	0.62155	0.158371	3.92464	8.68606e-05	0.00162319	Sqor
159.897	0.959571	0.244524	3.92424	8.70055e-05	0.00162319	Eps8l2
573.388	0.680295	0.173351	3.92437	8.69578e-05	0.00162319	Amotl2
513.633	0.356109	0.0908042	3.92173	8.79159e-05	0.00163635	Ccnyl1
2081.05	1.89263	0.482657	3.92127	8.80831e-05	0.00163635	H2-T23
16.9031	3.36105	0.8572	3.92097	8.81938e-05	0.00163702	Hoatz
97.0498	1.15559	0.294778	3.92019	8.84781e-05	0.00163953	Thbs1
4552.64	0.819996	0.209168	3.92028	8.84475e-05	0.00163953	Erbin
49.9957	1.57875	0.40299	3.91759	8.94377e-05	0.00165226	Gm46116
2825.74	0.495454	0.126471	3.91752	8.94656e-05	0.00165226	Rab31
1550.68	0.319085	0.0814594	3.9171	8.96207e-05	0.00165248	Abl1
655.245	2.67812	0.683704	3.91708	8.96283e-05	0.00165248	Tgtp1
6023	0.658507	0.168165	3.91583	9.00929e-05	0.00165761	Sdc4
98.0956	1.05167	0.268567	3.91585	9.00879e-05	0.00165761	LOC118568402
5643.22	0.396085	0.101169	3.91509	9.03692e-05	0.00166057	Psat1
205.468	0.79816	0.203893	3.9146	9.05528e-05	0.00166256	Piezo1
737.611	0.809385	0.206899	3.91197	9.15461e-05	0.00167799	Txnip
40.5317	1.25552	0.320976	3.91158	9.1696e-05	0.00167934	Gm35580
163.22	1.22269	0.312706	3.91005	9.22789e-05	0.0016872	Runx1
655.582	1.02208	0.261505	3.90846	9.28874e-05	0.00169691	Srgn
29.1488	1.39307	0.356606	3.90647	9.36525e-05	0.00170663	Ribc1
138.597	1.97446	0.50602	3.90194	9.54242e-05	0.00173174	Sema3b
502.77	1.07589	0.275796	3.90104	9.57801e-05	0.0017339	Anxa4
2093.57	0.567086	0.145362	3.90121	9.57144e-05	0.0017339	Micall1
2162.74	0.5482	0.140534	3.90082	9.58667e-05	0.00173404	Foxn3
139.817	1.09172	0.279901	3.90038	9.60414e-05	0.00173577	Arl5c
504.25	0.487591	0.125037	3.89958	9.63615e-05	0.00174013	Cyp4f13
2216.57	0.532394	0.136589	3.89777	9.70826e-05	0.00175027	Pdia4
21.1368	3.19099	0.818886	3.89675	9.74932e-05	0.00175336	Lyz1
138.632	1.54122	0.395692	3.895	9.81984e-05	0.0017646	Psd4
952.738	1.03206	0.265075	3.89345	9.88278e-05	0.00177157	Slfn5
2017.96	0.700895	0.180034	3.89312	9.89634e-05	0.00177255	Myrf
977.072	1.07948	0.277328	3.89243	9.92441e-05	0.00177583	Ncf1
157.765	0.878455	0.225752	3.89124	9.97339e-05	0.00178055	Mmp2
1325.62	0.652918	0.167862	3.88962	0.000100402	0.00178946	Tlr3
79.3579	1.22469	0.314871	3.88951	0.000100446	0.00178946	Gm30158
54.3896	2.49493	0.641692	3.88805	0.000101054	0.00179828	Bcl2a1d
64.9794	1.13864	0.292959	3.88669	0.000101619	0.00180686	Tsku
16.5256	2.48771	0.640305	3.88519	0.00010225	0.00181222	Hc
2564.86	0.328828	0.0846319	3.88539	0.000102165	0.00181222	Cdk19
56.2085	1.18642	0.305368	3.88523	0.000102234	0.00181222	Gm32296
90.6596	1.61441	0.416185	3.87907	0.000104856	0.00185391	Piezo2
461.047	0.53577	0.138175	3.87749	0.000105542	0.00185869	Sgk3
669.76	1.92189	0.495654	3.87749	0.000105542	0.00185869	Sulf1
440.495	0.970464	0.250382	3.87593	0.000106219	0.0018675	Gm16168
2456.42	0.718612	0.185474	3.87445	0.000106864	0.00187733	S100a16
611.592	0.549547	0.141876	3.87342	0.000107319	0.00188232	Zbtb7b
429.63	0.670358	0.173134	3.87189	0.000107994	0.00189264	Cmtm3
44.154	4.28152	1.10617	3.87058	0.000108578	0.00189985	Krt18
636.966	0.362796	0.0937569	3.86954	0.000109039	0.00190641	Gm46430
289.164	0.872798	0.225614	3.86855	0.000109484	0.0019117	Mlxipl
178.158	0.840385	0.217298	3.86743	0.000109989	0.00191843	Creb3l1
47.8315	2.18151	0.565137	3.86014	0.000113323	0.00197189	Tspan32
148.618	0.814279	0.211069	3.85787	0.000114379	0.00198868	Ido2
1109.25	0.439378	0.113914	3.85711	0.000114734	0.00199329	Sall1
817.302	1.60787	0.417235	3.85364	0.000116376	0.00202021	Samd9l
52.5114	2.64766	0.687249	3.85255	0.000116894	0.00202761	Lilr4b
36.6282	1.29251	0.335688	3.85033	0.00011796	0.00204448	Echdc3
2010.86	0.331886	0.0862128	3.84962	0.000118304	0.00204882	Hnrnph3
956.637	0.664713	0.172684	3.8493	0.000118454	0.00204981	Bmp2k
4267.18	0.548371	0.142501	3.8482	0.000118987	0.00205743	Gpam
152.576	2.92621	0.760454	3.84798	0.000119095	0.00205767	Drc7
280.823	0.632215	0.164375	3.84617	0.000119976	0.00207127	Bco2
206.533	0.751871	0.195552	3.84486	0.000120621	0.00207476	Gng5
1427.12	0.515186	0.133987	3.84504	0.000120532	0.00207476	Kif13a
280.259	0.772246	0.200892	3.84409	0.000121003	0.00207919	Parp4
1074.98	1.87747	0.488433	3.84386	0.000121115	0.00207948	Serping1
342.615	1.16785	0.303938	3.84241	0.000121831	0.00209015	Gsdmd
40.2744	2.44929	0.637806	3.84018	0.000122943	0.0021014	Greb1
29.9223	2.13747	0.557275	3.83557	0.000125274	0.00213421	Dnajb13
99.874	0.973551	0.253911	3.83422	0.000125965	0.00214433	Zic5
1615.84	0.330096	0.0861187	3.83303	0.000126576	0.00215306	Llgl1
5097.42	0.482454	0.125933	3.83104	0.000127601	0.00216478	Hipk2
1083.92	0.798449	0.208474	3.82997	0.000128159	0.00216994	Cyth4
55.3081	1.22194	0.319201	3.82812	0.000129125	0.00218174	Fhl3
2747.51	0.529061	0.13824	3.82712	0.000129652	0.00218845	Cers2
342.877	0.903962	0.236276	3.82588	0.000130307	0.00219781	Irf5
200.641	1.45406	0.380952	3.81691	0.000135135	0.00226707	Ncf4
142.042	1.03807	0.272013	3.81627	0.000135485	0.00227121	Plac9a
393.248	0.909354	0.238455	3.81352	0.000137002	0.00228719	Cd37
1848.96	0.56247	0.147492	3.81357	0.000136972	0.00228719	Reep3
84.4452	7.46377	1.95724	3.81341	0.000137063	0.00228719	Ighv1-52
102.137	0.8805	0.230953	3.81246	0.00013759	0.00229221	H4c9
601.639	0.481851	0.126397	3.81221	0.000137731	0.00229221	Tjap1
14.5483	4.04486	1.06091	3.81263	0.000137496	0.00229221	Mbnl3
196.347	1.32556	0.347761	3.81169	0.000138022	0.00229449	Ikbke
160.189	0.821855	0.215691	3.81034	0.000138776	0.00230528	Galm
391.156	0.833938	0.21894	3.80897	0.000139546	0.00231282	Tmem98
29.6564	1.96663	0.516625	3.80669	0.00014084	0.00233251	Dmkn
23.84	2.3432	0.615827	3.80497	0.00014182	0.00234344	Afp
654.731	0.676288	0.17781	3.80344	0.000142702	0.00235624	Tprn
34.2097	1.26379	0.33239	3.80212	0.000143462	0.00236347	Slc45a3
226.755	1.17283	0.308453	3.80228	0.000143368	0.00236347	H2-M3
149.465	0.636541	0.16761	3.79774	0.000146019	0.00240019	Pdzd7
110.801	4.80236	1.26562	3.79448	0.000147955	0.00242476	Slc4a5
121.671	1.48959	0.392878	3.79149	0.000149746	0.00245045	Isg20
54.3258	1.52287	0.401704	3.79103	0.000150027	0.00245323	Zfp992
425.359	0.765333	0.20197	3.78934	0.000151051	0.00246631	Nkx6-2
521.829	0.465549	0.122908	3.7878	0.000151988	0.00247958	Heatr5a
24.9746	2.7612	0.729003	3.78763	0.00015209	0.00247958	Soat2
13.5006	2.69016	0.710429	3.78667	0.000152677	0.0024873	Gm42338
63.6131	1.09302	0.288689	3.78616	0.000152991	0.00249058	Gm32652
12146.7	0.406839	0.107487	3.78501	0.000153701	0.00249844	Wnk1
257.816	0.618229	0.163336	3.78502	0.000153694	0.00249844	P2rx6
18.9584	4.44836	1.17616	3.78212	0.000155498	0.00251741	Wfdc2
119.563	1.04737	0.27692	3.7822	0.000155448	0.00251741	Cyp3a13
351.881	1.32764	0.351375	3.77841	0.000157836	0.00254868	Parp10
883.031	0.536625	0.14216	3.7748	0.000160136	0.00258014	Olfml1
84.0393	1.23757	0.327948	3.7737	0.000160846	0.00258253	Rhbdf2
361.25	1.02372	0.271472	3.77098	0.000162606	0.00260846	Helz2
736.907	0.641654	0.170206	3.76985	0.000163343	0.00261837	Btg2
5908.79	0.363712	0.0965384	3.76754	0.000164865	0.00263587	Marcks
30.504	2.395	0.635615	3.76801	0.000164554	0.00263587	Sec14l4
409.346	0.896598	0.238219	3.76376	0.000167381	0.00266753	Serinc2
314.741	0.681645	0.181185	3.76215	0.000168457	0.0026808	Gpr153
328.764	0.823612	0.218918	3.76219	0.00016843	0.0026808	Fes
268.547	1.03855	0.276106	3.76142	0.000168951	0.0026855	Pawr
214.495	0.780076	0.207403	3.76117	0.000169119	0.0026855	Mrc2
842.669	1.30411	0.346838	3.76	0.000169915	0.00269619	Parp9
568.104	0.552345	0.146959	3.7585	0.000170932	0.00270896	Kank2
57.0568	1.01395	0.26984	3.75759	0.00017156	0.00271445	1700001J03Rik
544.335	0.52215	0.138968	3.75735	0.000171724	0.0027151	Nfkb1
734.703	1.5315	0.407971	3.75395	0.000174067	0.00274818	Aebp1
50.9982	2.28026	0.607531	3.75332	0.000174505	0.00275311	Il1rn
108.531	0.923646	0.24634	3.74947	0.000177207	0.00277979	Gm31047
1000.12	0.513302	0.13694	3.74836	0.000177993	0.00278784	Wwtr1
955.06	0.340778	0.0909175	3.74821	0.000178101	0.00278784	Lpin1
2048.25	0.232096	0.0619282	3.74783	0.000178374	0.00278815	Prr14
581.412	0.842923	0.224902	3.74796	0.00017828	0.00278815	Angpt1
267.73	0.836975	0.223371	3.74702	0.000178951	0.00279318	Kcnk6
660.418	0.596913	0.159409	3.74454	0.000180721	0.00281482	Fmnl3
56.4882	0.959969	0.256523	3.74223	0.000182395	0.00283486	Gm36210
352.504	1.07995	0.288627	3.74167	0.000182799	0.00283913	Tnfrsf1b
312.707	0.715234	0.191205	3.74067	0.000183529	0.00284646	Pigz
1525.7	0.524133	0.140133	3.74026	0.000183832	0.00284914	Cyp2d22
150.052	1.19925	0.320731	3.73913	0.00018466	0.00285995	Il1a
1196.59	0.557	0.149146	3.7346	0.000188011	0.00290366	Cdc42ep4
388.825	0.918791	0.246054	3.7341	0.000188388	0.00290745	Fgd2
17.9789	1.70889	0.45775	3.73323	0.000189041	0.00291344	5930438M14Rik
3131.93	0.407351	0.109133	3.7326	0.000189516	0.0029187	Plxnb1
120.921	1.32132	0.354064	3.73186	0.000190072	0.00292521	Arhgap9
1717.79	0.63456	0.170083	3.73088	0.000190815	0.0029346	Lpar1
179.685	1.09056	0.292363	3.73015	0.000191365	0.00294099	Mapkapk3
988.163	0.503179	0.134971	3.72806	0.000192959	0.00296136	Phkg1
1092.73	0.556204	0.149271	3.72613	0.000194444	0.00297999	Pdrg1
97.1899	1.40805	0.377877	3.72621	0.000194382	0.00297999	Maff
7.5457	6.55288	1.75919	3.72494	0.000195364	0.002992	Frmpd1os
22.2762	1.44412	0.387798	3.72389	0.000196175	0.00300232	Ly6g6d
470.316	0.965052	0.259246	3.72253	0.000197234	0.00301433	Zc3hav1
194.007	2.78567	0.748433	3.72201	0.000197646	0.00301853	Slamf7
843.588	0.745083	0.200238	3.72099	0.000198447	0.00302866	Inpp5d
115.53	0.839672	0.225858	3.71769	0.00020105	0.003062	Cpxm2
3131.8	0.374433	0.100783	3.71523	0.000203022	0.00308563	Cd164
174.35	0.701689	0.18896	3.71343	0.00020447	0.00310538	Ssc5d
4635.65	0.619722	0.166894	3.71326	0.000204604	0.00310538	Lgmn
1758.25	0.494979	0.133335	3.71229	0.000205394	0.00311488	Sgpl1
10.1341	4.98563	1.34312	3.71199	0.000205639	0.00311488	Gm7030
1720.34	0.375021	0.101048	3.71133	0.000206177	0.00312063	Ctso
44.067	2.17138	0.585144	3.71084	0.00020657	0.00312227	Ccdc170
150.47	0.990252	0.267028	3.70842	0.00020856	0.00314803	Col5a3
261.204	1.33479	0.360038	3.70736	0.000209431	0.00315901	Dhx58
18631.1	0.488299	0.131759	3.70602	0.000210545	0.00317363	Atp1b2
4375.64	0.411388	0.111057	3.70429	0.000211987	0.00319317	Atp1b3
1739.42	0.445385	0.120242	3.70406	0.000212177	0.00319384	Megf10
483.808	0.600774	0.162268	3.70235	0.000213612	0.00321319	Ankrd44
2956.24	2.76828	0.747913	3.70134	0.00021446	0.00321939	H2-Ab1
2177.57	2.89155	0.781321	3.70086	0.000214874	0.0032212	H2-Eb1
48.012	1.59801	0.432027	3.69886	0.000216567	0.00324217	Rspo1
92.1319	1.11551	0.301758	3.69671	0.000218415	0.00326761	Slc16a9
1685.66	0.391112	0.105852	3.69491	0.000219967	0.00328725	Rtkn
197.77	0.677254	0.183297	3.69484	0.000220028	0.00328725	Haus5
113.556	1.25885	0.34107	3.69087	0.000223485	0.00332759	A630001G21Rik
166.183	1.06093	0.28743	3.69109	0.000223295	0.00332759	B230206H07Rik
2601.49	0.728951	0.197525	3.69042	0.000223882	0.003329	Ugt8a
1199.96	0.378556	0.102594	3.68985	0.000224388	0.00333427	Nln
7023.46	0.416011	0.112811	3.68766	0.000226322	0.0033557	Prdx1
891.37	0.446564	0.121198	3.68459	0.000229071	0.00338553	Elovl1
2289.21	0.611101	0.165846	3.68474	0.000228938	0.00338553	Stat3
814.786	0.430209	0.116799	3.68333	0.000230207	0.00340004	Suclg2
228.091	0.624327	0.169584	3.68153	0.000231843	0.00341297	Ticam1
250.951	1.15028	0.312681	3.67877	0.000234359	0.00344066	Pm20d1
3625.07	0.323079	0.0878226	3.67877	0.000234366	0.00344066	Hnrnpf
93135.8	0.674193	0.183343	3.67723	0.000235782	0.00345683	Plp1
393.472	0.7268	0.197674	3.67676	0.000236216	0.00345857	Gm46162
64.6079	0.988083	0.268728	3.67689	0.000236097	0.00345857	Galnt12
382.072	1.56141	0.424823	3.67544	0.000237439	0.00347185	Tmc6
820.191	0.958353	0.260804	3.67462	0.000238208	0.00348078	Clic1
1299.94	0.432103	0.11766	3.67248	0.000240207	0.00350301	Tjp2
69.6263	1.37197	0.373736	3.67097	0.000241634	0.00351915	Gm29695
835.905	0.477212	0.130007	3.67066	0.000241921	0.00352099	Ctdsp1
582.787	0.696087	0.189833	3.66685	0.000245559	0.0035645	Antxr1
47.2544	2.81318	0.767499	3.66539	0.00024696	0.00357975	Stx11
255.836	1.01468	0.27688	3.66467	0.000247655	0.00358353	Cyp2j12
1734.27	0.450701	0.122986	3.66464	0.000247685	0.00358353	Ephb1
834.759	0.408538	0.111543	3.66259	0.000249673	0.0036028	Slc15a4
964.561	0.570443	0.155746	3.66266	0.000249611	0.0036028	Pou2f2
728.853	0.515908	0.140953	3.66014	0.000252079	0.00362799	Plod1
542.85	0.435401	0.118948	3.66045	0.000251775	0.00362799	Acsf2
483.134	1.91912	0.524326	3.66017	0.000252044	0.00362799	Psmb9
532.719	0.890483	0.243314	3.65981	0.000252407	0.00362943	Mvp
18360.3	0.409335	0.111856	3.65949	0.000252721	0.0036301	Lamp1
417.385	0.555877	0.151943	3.65844	0.000253752	0.00363777	Dusp15
215.955	0.902243	0.246599	3.65874	0.000253455	0.00363777	Ldlrap1
12.9468	2.26341	0.61876	3.65798	0.00025421	0.00364197	H2bc23
270.572	0.597978	0.163679	3.65336	0.000258833	0.0037027	Fhod1
4171.96	1.87528	0.513414	3.65257	0.000259624	0.00370504	Irgm1
384.731	0.610103	0.167029	3.65269	0.000259512	0.00370504	Atp7a
427.547	0.631304	0.172873	3.65184	0.000260372	0.00371228	Prcp
979.932	0.504404	0.138127	3.65174	0.000260469	0.00371228	Adam17
502.448	0.603289	0.16529	3.64989	0.000262354	0.00373429	Elk3
711.688	0.466425	0.127802	3.64959	0.000262662	0.00373626	Magt1
447.953	0.698966	0.191536	3.64926	0.000262998	0.00373862	Eya4
3752.71	3.35393	0.919172	3.64885	0.000263412	0.00374208	Cxcl13
39.5969	1.82128	0.499279	3.64782	0.00026447	0.00375226	B430306N03Rik
111.656	1.09927	0.301438	3.64675	0.000265574	0.00376286	Igsf9
1629.52	0.422043	0.115741	3.64646	0.000265878	0.00376286	Gna12
78.6396	14.1303	3.87527	3.64627	0.000266073	0.00376286	Igkv8-30
76.3083	1.98378	0.544194	3.64535	0.000267024	0.00376903	Dnah6
228.054	0.907752	0.249119	3.64384	0.000268595	0.00378635	Col4a5
117.972	1.1495	0.315609	3.64215	0.00027037	0.0038016	Rbl1
1331.27	0.687266	0.188693	3.64224	0.000270278	0.0038016	Pde8a
1163.51	0.63462	0.174239	3.64223	0.000270287	0.0038016	Plxnb3
3067.09	0.418178	0.114835	3.64155	0.000271002	0.00380563	Tns3
14378.5	0.659371	0.181179	3.63934	0.000273342	0.00383359	Plekhb1
200.33	0.710281	0.195222	3.63832	0.000274421	0.00384627	Acta1
341.938	0.735548	0.202277	3.63634	0.000276541	0.00387351	Plin2
46.9103	0.947929	0.260841	3.63412	0.000278926	0.00390443	Gm19710
308.913	0.844026	0.232269	3.63383	0.000279249	0.00390505	Plcb2
27.3942	2.65715	0.731282	3.63356	0.000279542	0.00390559	LOC118568626
1034.28	0.621767	0.171271	3.63031	0.000283082	0.00394501	Chn2
175.703	0.987911	0.272286	3.62821	0.000285391	0.00397216	Ccdc114
256.762	0.588133	0.16211	3.62798	0.000285648	0.00397322	Eml3
24.3205	2.33972	0.645006	3.62744	0.000286244	0.003979	Tmem221
440.596	0.531344	0.146507	3.62674	0.000287022	0.00398619	Mical1
922.591	0.357499	0.0986121	3.62531	0.000288617	0.00400426	Coq10b
1953.8	0.76581	0.211249	3.62515	0.00028879	0.00400426	Opalin
93.1118	1.86835	0.51563	3.62344	0.000290714	0.00402773	Pirb
34.2054	2.45948	0.678846	3.62303	0.000291168	0.00402959	C230072F16Rik
1272.72	2.3777	0.656341	3.62267	0.000291583	0.0040328	Spp1
1363.49	0.558628	0.154245	3.62169	0.00029269	0.00404353	Frmd4b
16.757	1.87543	0.518016	3.62042	0.000294124	0.00405773	Gpr179
2369.94	0.426431	0.117884	3.61736	0.000297619	0.00410337	Gna13
1015.35	0.483026	0.133538	3.61714	0.000297881	0.00410441	Pnpla7
95.6951	8.63684	2.38834	3.61626	0.000298891	0.00411317	Igkv6-15
23.3831	1.82643	0.505388	3.61392	0.000301598	0.00414158	Gm33699
428.829	0.630805	0.174553	3.61383	0.000301709	0.00414158	Stk10
299.708	0.643744	0.178193	3.61262	0.000303114	0.0041543	Trip6
799.517	0.443947	0.12289	3.61255	0.000303203	0.0041543	Pcsk6
65.0472	1.84289	0.510176	3.61226	0.000303536	0.00415454	Pla2g5
31.7435	2.52986	0.700395	3.61205	0.000303788	0.00415454	Samd3
8694.46	0.324761	0.0899638	3.60991	0.000306301	0.0041811	Gprc5b
1729.06	0.440353	0.121991	3.60973	0.000306518	0.00418147	Tob1
257.987	0.744435	0.206617	3.60298	0.000314593	0.00426903	Arhgap11a
5909.92	0.580743	0.161232	3.60191	0.000315892	0.00428012	Gatm
316.301	1.47045	0.408307	3.60134	0.00031658	0.0042868	Plin4
14.3999	4.71933	1.31216	3.59661	0.000322386	0.00434135	Gata3
56.1941	1.15456	0.321013	3.59661	0.000322386	0.00434135	Gm10687
1202.4	0.29617	0.0823413	3.59685	0.000322089	0.00434135	Snx18
15.3303	2.60568	0.724521	3.59642	0.000322626	0.00434192	Cdh26
1917.01	0.27843	0.0774524	3.59486	0.000324565	0.00436534	Cars
2392.15	0.317163	0.0882369	3.59445	0.000325081	0.0043696	Pnrc2
673.585	0.73289	0.203979	3.59296	0.000326938	0.00438056	B4galt1
118.84	1.09365	0.304356	3.59333	0.000326484	0.00438056	LOC118568759
813.035	0.393749	0.109589	3.59294	0.000326962	0.00438056	Unk
107.779	0.774242	0.215521	3.59242	0.000327619	0.00438495	LOC118568377
231.108	2.57751	0.717598	3.59186	0.000328321	0.00438961	Slc13a4
710.084	0.402743	0.112153	3.59101	0.000329404	0.00439545	Tob2
297.14	1.44031	0.401204	3.58996	0.000330726	0.00440774	Ccn1
661.099	0.633444	0.176488	3.58915	0.000331754	0.00441608	Scpep1
599.292	0.297332	0.0828823	3.5874	0.000333997	0.00443714	Nup188
11155.4	0.301687	0.0841086	3.58687	0.00033467	0.00444144	Stmn4
2074.81	0.55678	0.155286	3.58551	0.000336415	0.00445922	Carhsp1
2268.47	0.480275	0.134043	3.58298	0.000339696	0.00449187	Sdc2
4998.43	0.334489	0.0933721	3.58232	0.000340554	0.00449804	5031439G07Rik
670.907	0.66005	0.184305	3.58129	0.000341896	0.00451011	Parvg
4101.39	0.427225	0.119309	3.58083	0.000342508	0.00451548	Slc38a2
1488.54	0.716153	0.200014	3.58051	0.000342928	0.0045183	Ccdc190
5540.67	0.239549	0.0669265	3.57929	0.000344534	0.00452861	Tmed10
142.982	0.777983	0.217352	3.57937	0.00034442	0.00452861	Mpp7
49.9074	1.84807	0.516375	3.57892	0.000345016	0.00452952	Mlf1
61.6324	0.8754	0.244592	3.57902	0.000344885	0.00452952	Gm29417
453.038	0.511772	0.143013	3.5785	0.000345576	0.00453192	Fgd3
11774.6	0.518261	0.144999	3.57423	0.00035126	0.00459777	Csrp1
1016.32	0.706117	0.197557	3.57424	0.000351245	0.00459777	Vwa1
12.8345	2.92664	0.819487	3.57131	0.000355206	0.00464112	Spata18
9.29459	3.37077	0.943985	3.57079	0.000355908	0.00464753	Fam166c
22.7854	3.60411	1.00938	3.57062	0.000356131	0.00464767	Csprs
441.46	0.510037	0.142851	3.57042	0.000356414	0.00464861	Lims2
510.11	0.796872	0.223307	3.56849	0.000359038	0.00467213	Plxdc1
213.293	0.783663	0.219689	3.56715	0.000360882	0.00468741	Bcl2l11
3221.68	0.324437	0.0909495	3.56722	0.000360784	0.00468741	Clk4
44.1481	1.17655	0.329906	3.56633	0.000362021	0.00469943	Pilra
662.525	0.681472	0.191099	3.56606	0.000362386	0.00470139	Myo1d
300.615	1.09958	0.308642	3.56262	0.000367165	0.00475777	Rasa4
31.8677	1.36763	0.383923	3.56225	0.000367692	0.0047618	Gm32908
95.6583	1.51387	0.425353	3.55909	0.000372145	0.00480813	Slamf6
898.366	0.801411	0.225171	3.55913	0.00037209	0.00480813	Plce1
5052.83	1.48786	0.418229	3.55753	0.000374364	0.0048329	Stat1
481.89	0.420487	0.118205	3.55728	0.000374722	0.0048329	Fbxo30
306.139	0.79356	0.223106	3.55688	0.000375286	0.00483705	Nfatc1
227.861	1.05429	0.296629	3.55424	0.000379073	0.00487757	Gm13293
283.08	0.59829	0.168421	3.55235	0.00038181	0.00490585	Rcsd1
20.0468	2.12621	0.598641	3.55173	0.000382703	0.00491277	Arhgef16
1480.48	1.91492	0.539224	3.55125	0.0003834	0.00491885	Irgm2
2401.9	0.424174	0.119474	3.55035	0.00038472	0.00493043	Rassf2
109.927	0.944285	0.265971	3.55033	0.000384752	0.00493043	Shroom3
8.18935	2.98024	0.840414	3.54616	0.000390894	0.00499168	Gm46048
102.436	2.20589	0.622042	3.54621	0.000390817	0.00499168	Ms4a7
217.839	0.523482	0.147648	3.54548	0.000391894	0.00500155	Zkscan7
33.7728	1.91021	0.538805	3.54528	0.000392199	0.00500252	Gm31455
537.717	0.935266	0.263888	3.54418	0.000393831	0.00502043	Cdr2
87.3806	1.02674	0.289744	3.5436	0.000394704	0.00502775	Klc3
42.2173	1.53878	0.434376	3.54251	0.000396341	0.00504074	Il1b
2512.93	0.486843	0.137465	3.54157	0.000397758	0.00505291	Rida
1416.5	0.533685	0.150782	3.53945	0.000400957	0.00508179	Arhgef10
4543.7	0.592702	0.167481	3.53892	0.000401766	0.00508619	Cntn2
11.8295	2.5167	0.711183	3.53876	0.000402016	0.00508642	Gm34360
9.30278	4.10658	1.16134	3.53608	0.000406107	0.00513226	BC039966
182.112	1.39163	0.393712	3.53465	0.000408321	0.00515728	Themis2
9631.84	0.515532	0.145866	3.53427	0.000408896	0.00516158	Tmem47
407.559	0.583242	0.165032	3.5341	0.00040916	0.00516195	Hhatl
342.627	0.87326	0.247193	3.53271	0.000411324	0.00518192	Tnfaip6
42.4823	2.23322	0.632458	3.53101	0.000413972	0.0052077	BC147527
212.444	0.739141	0.209347	3.5307	0.00041446	0.00521086	Serhl
1799.2	0.426177	0.120747	3.52951	0.000416331	0.00522248	Lrp4
5819.2	0.2681	0.0759567	3.52964	0.000416128	0.00522248	Tgoln1
74.97	0.911102	0.258139	3.52951	0.000416335	0.00522248	Syne3
44.3432	1.07193	0.30378	3.52866	0.00041767	0.00523625	B230206L02Rik
1172.74	0.474554	0.134522	3.52772	0.000419162	0.00524597	Dock1
17.5618	1.39464	0.395374	3.52739	0.000419673	0.00524937	Gm1141
59.9857	4.97543	1.41074	3.52683	0.000420563	0.00525453	Ccl7
108.007	0.704908	0.199933	3.52572	0.000422326	0.0052684	Frem2
1369.08	0.769769	0.218332	3.52568	0.000422393	0.0052684	Mog
3219.08	0.361451	0.102591	3.52323	0.000426319	0.00530233	Epb41l2
30044	0.56076	0.159206	3.52224	0.000427916	0.00531918	Ctsb
4186.01	0.531836	0.151095	3.51987	0.000431755	0.00535478	Rrbp1
7.04099	4.41054	1.25441	3.51602	0.000438073	0.00541786	D6Ertd527e
337.946	1.94621	0.553698	3.51493	0.000439864	0.00543389	Il2rg
167.808	1.05226	0.299439	3.5141	0.000441254	0.00544494	Lpxn
10.8291	1.91525	0.545119	3.51346	0.000442306	0.00545356	Gm36287
101.58	0.898569	0.255887	3.51158	0.000445445	0.00548741	Pyroxd2
190.972	0.666871	0.189984	3.51014	0.000447873	0.00550534	Slc7a7
489.049	0.708605	0.20194	3.50899	0.000449804	0.00552172	Xdh
21.182	1.56259	0.445454	3.50785	0.000451748	0.00553713	Wdr93
2361.3	0.252714	0.0720405	3.50795	0.000451578	0.00553713	Nek9
1094.84	0.353632	0.100858	3.50625	0.000454468	0.00556116	Gnai3
112.809	2.04561	0.584001	3.50276	0.000460472	0.00561423	Lepr
701.359	0.250318	0.0714777	3.50204	0.000461717	0.00562481	Pdcl3
337.983	2.27889	0.65093	3.50098	0.000463549	0.00563464	Gimap4
9.39269	4.7305	1.35118	3.50101	0.000463497	0.00563464	Lmntd2
282.073	0.595032	0.16997	3.5008	0.000463861	0.00563531	Gm7931
669.515	0.402878	0.115125	3.49948	0.00046617	0.0056571	Snhg12
405.658	0.90788	0.259482	3.49881	0.000467338	0.0056619	Col27a1
2385.94	0.360213	0.102951	3.49887	0.000467228	0.0056619	Marchf8
150.234	0.789743	0.225742	3.49844	0.00046799	0.00566221	Gna15
36.7718	1.36815	0.391063	3.49854	0.000467812	0.00566221	Nrap
13.0114	3.04638	0.871079	3.49724	0.000470092	0.00568273	LOC118567924
516.801	0.591474	0.169167	3.4964	0.000471586	0.00569766	Fam189a2
31.7706	6.76159	1.93497	3.49442	0.000475091	0.00573056	Shox2
275.534	1.09019	0.312058	3.49355	0.000476644	0.00574613	Tcf7l2
16.8549	4.08181	1.16846	3.49333	0.000477045	0.00574782	Tc2n
2122.03	0.297566	0.0852057	3.49232	0.000478837	0.00576309	Mpp5
873.777	0.607746	0.174063	3.49152	0.00048028	0.00577729	Amotl1
1493.04	0.253019	0.0724843	3.49067	0.000481803	0.00578611	Zfp869
2856.27	0.281343	0.0805984	3.49068	0.000481801	0.00578611	Ddhd1
1025.22	0.428803	0.122862	3.49012	0.000482796	0.00579214	Ddit3
10.0915	3.59584	1.03034	3.48996	0.000483096	0.00579214	Acox2
68.1693	1.82566	0.523113	3.48999	0.000483034	0.00579214	Il7r
107.523	1.5522	0.444867	3.48914	0.00048458	0.00580677	Cnmd
386.009	0.702288	0.201356	3.48779	0.000487037	0.00582351	Gfpt2
439.253	0.746783	0.21445	3.48231	0.000497109	0.00591818	Mob3b
227.863	0.972856	0.279499	3.48072	0.00050007	0.00594699	Fermt3
400.379	1.05568	0.303351	3.48005	0.00050132	0.00595863	Lcp2
88.87	2.39609	0.688622	3.47954	0.000502281	0.0059636	Ms4a4c
2111.64	0.339122	0.0974672	3.47934	0.000502648	0.00596474	Asah1
96.3481	3.20497	0.921465	3.47812	0.000504942	0.00598873	Aqp1
244.083	0.581587	0.167334	3.47561	0.0005097	0.00602565	Cpt2
1688.88	0.314189	0.0904074	3.47526	0.000510358	0.00603018	Cux1
228.616	0.536656	0.154485	3.47384	0.000513065	0.00605891	Mtfr1
489.418	0.453902	0.130699	3.47287	0.00051493	0.00607767	Zfyve16
503.286	1.04771	0.301797	3.47158	0.000517398	0.00610352	Nupr1
76.3116	1.72428	0.496822	3.47061	0.000519274	0.00612236	Ch25h
47.3653	2.87481	0.828408	3.47029	0.000519904	0.00612651	A530040E14Rik
23.6669	1.94941	0.561805	3.4699	0.000520658	0.00612881	Lemd1
91.8585	0.905459	0.261113	3.46769	0.000524956	0.00617279	Fbxo36
1541.17	0.481038	0.138761	3.46668	0.000526934	0.00618943	Kazn
404.119	0.700418	0.202057	3.46644	0.000527399	0.00619159	Slc22a4
484.906	0.720902	0.207977	3.46627	0.00052774	0.00619228	Phlda3
225.415	0.921845	0.266011	3.46544	0.000529368	0.00620476	Rab32
409.833	0.422668	0.121998	3.46456	0.000531108	0.00622183	St3gal6
122.69	8.96518	2.59072	3.4605	0.000539166	0.00629609	Igkv12-46
24.8156	2.48467	0.718729	3.45703	0.000546159	0.00637026	Gm28729
1387.18	0.413342	0.119583	3.45652	0.000547189	0.0063719	Sft2d2
51.6284	1.0876	0.314935	3.45342	0.000553526	0.00642962	Ebi3
236.721	0.574654	0.16641	3.45324	0.000553898	0.00643054	E130102H24Rik
553.731	0.369821	0.1071	3.45306	0.000554274	0.00643151	2610035D17Rik
38.5803	1.78096	0.515985	3.45157	0.000557337	0.00645002	Ccdc24
65.2397	2.39265	0.693798	3.44862	0.000563461	0.00651061	Lax1
91.3608	2.8737	0.833265	3.44872	0.000563246	0.00651061	Ly6i
222.304	1.04933	0.304376	3.44749	0.00056583	0.00653111	Nfkb2
29.2978	3.85205	1.11747	3.44712	0.0005666	0.00653658	Steap1
94.3608	1.04635	0.303584	3.44665	0.000567579	0.00654443	Micall2
38.8671	2.14327	0.622022	3.44566	0.000569677	0.00656174	Cfap206
248.194	0.876451	0.254493	3.44391	0.000573366	0.00659386	Rai14
103.254	2.1062	0.611643	3.44351	0.000574219	0.00660022	Myo1g
73.4803	0.998613	0.290021	3.44324	0.000574793	0.00660336	A830021F12Rik
169.881	0.732275	0.212741	3.4421	0.000577222	0.0066278	Mlph
654.821	0.323918	0.0941143	3.44175	0.000577959	0.0066328	Arhgap17
272.306	0.773616	0.224806	3.44126	0.000579016	0.00664146	Ccdc80
105.953	1.62814	0.473244	3.44039	0.00058088	0.00665589	H2-Ob
87.6559	1.43504	0.417302	3.43885	0.000584197	0.00669041	Cfap126
452.716	0.80692	0.234762	3.43719	0.000587787	0.00672802	Dusp1
3128.67	0.442551	0.128852	3.43457	0.000593495	0.00678275	Jun
305.786	0.59149	0.172276	3.43339	0.000596087	0.00680884	Rhpn2
1342.83	0.401356	0.117049	3.42895	0.000605917	0.0068996	Ston2
942.595	0.698684	0.203819	3.42797	0.000608121	0.0069099	Spata13
296.14	0.666277	0.194372	3.42784	0.000608393	0.0069099	Jpt2
375.674	1.30628	0.381159	3.42712	0.000610024	0.00692485	Rac2
20.4355	1.71986	0.501861	3.42696	0.000610381	0.00692532	Kcnk5
401.611	0.391695	0.114309	3.42663	0.000611114	0.00693006	Pacc1
371.687	0.572113	0.166973	3.42638	0.000611679	0.00693289	Gdpd2
1329.14	1.4412	0.420739	3.42539	0.000613909	0.006951	Gbp9
74.8427	1.5127	0.441686	3.42483	0.000615175	0.00696174	Gm39429
1142.17	0.707753	0.20669	3.42423	0.000616542	0.00697004	Aspa
944.178	6.68601	1.95336	3.42282	0.000619761	0.00699922	Igkv10-96
33.8288	1.33126	0.389037	3.42193	0.000621775	0.00700862	S100a7a
128.537	0.759202	0.221852	3.4221	0.000621387	0.00700862	B3gnt9
2382.02	0.357834	0.104594	3.42118	0.000623503	0.00701792	Tpp1
206.077	0.634824	0.185561	3.42111	0.000623652	0.00701792	Card19
939.333	0.437686	0.127965	3.42035	0.000625413	0.00703414	Hadh
28.7844	1.52151	0.444955	3.41948	0.000627419	0.00704948	4930556M19Rik
9981.09	0.724066	0.211848	3.41786	0.000631149	0.00708415	Igfbp5
4689.34	2.28189	0.667636	3.41787	0.000631141	0.00708415	Gbp2
31.6627	1.26052	0.368863	3.41732	0.000632404	0.00708737	4930550C14Rik
101.31	0.955023	0.279519	3.41667	0.000633924	0.00710079	Rubcnl
1577.13	0.462753	0.135522	3.41459	0.000638779	0.00715091	Ypel2
14.1441	2.12557	0.622542	3.41433	0.000639381	0.00715098	Ripk4
1069.38	0.444159	0.130131	3.41316	0.000642137	0.00716358	Inppl1
608.305	0.298954	0.0876362	3.41131	0.000646512	0.00720141	Spag1
169.494	0.677895	0.198762	3.41059	0.00064823	0.00721116	Col15a1
1000.44	0.347777	0.101976	3.41039	0.000648699	0.00721116	Tmed10-ps
334.695	0.425711	0.124869	3.40926	0.0006514	0.00723753	Fggy
1051.26	0.450129	0.132043	3.40895	0.000652142	0.00723844	Msi1
230.245	0.592363	0.173765	3.40899	0.00065204	0.00723844	Pgghg
581.322	0.536566	0.157417	3.40857	0.000653043	0.00724479	Nedd9
54.9808	1.06925	0.313854	3.40683	0.000657213	0.00728369	T2
59.2194	1.23762	0.363346	3.40616	0.000658825	0.00729421	1700007K13Rik
773.024	0.320462	0.094114	3.40504	0.000661535	0.00731684	0610030E20Rik
1813.35	0.35738	0.104985	3.40411	0.000663805	0.00733154	Igdcc4
120.436	2.026	0.59522	3.40379	0.000664577	0.00733204	Trpv4
116.615	1.10757	0.32546	3.40309	0.000666276	0.00734709	Ptpn18
2196.3	0.412608	0.121321	3.40097	0.000671478	0.00739703	Sema4d
109.823	2.71906	0.799657	3.40028	0.000673165	0.0074119	Slfn1
410.659	0.894404	0.263166	3.39863	0.000677238	0.00745301	Gm34982
341.369	2.33721	0.687988	3.39717	0.000680865	0.00747421	Prlr
44.5821	3.93252	1.15756	3.39724	0.000680701	0.00747421	Mzb1
3144.46	0.46246	0.13614	3.39695	0.000681404	0.0074764	Myo6
17.4382	1.7566	0.517159	3.39663	0.000682207	0.00748103	Gm33487
48.7226	1.24721	0.367202	3.39651	0.000682507	0.00748103	Haao
17.5952	3.34136	0.984393	3.39434	0.000687949	0.00751445	Lmx1a
12.0561	2.66313	0.78468	3.3939	0.000689039	0.00752261	LOC118567846
24.4242	1.30504	0.384569	3.39351	0.000690039	0.00752979	Gm39859
30.1519	3.19533	0.942006	3.39205	0.000693727	0.00756099	Six3os1
506.407	2.23081	0.658029	3.39014	0.00069856	0.00760577	Ccl5
50.5703	0.999053	0.294699	3.39008	0.000698733	0.00760577	Tnfrsf10b
87.3384	0.964963	0.284868	3.3874	0.000705587	0.00765384	Sspo
137.813	1.09068	0.322074	3.38642	0.000708117	0.0076775	Traf3ip3
282.247	0.888882	0.26255	3.38557	0.000710305	0.00769742	LOC118568506
1483.2	0.384355	0.113538	3.38524	0.000711158	0.00770287	Tor1aip1
86.4853	2.72233	0.804402	3.38429	0.000713635	0.00772589	Cytip
1194.06	0.265213	0.0783962	3.38298	0.000717037	0.0077589	Usp36
29.5576	5.68484	1.68065	3.38253	0.000718221	0.00776617	Prg2
13.8066	2.79968	0.827741	3.38232	0.00071877	0.00776617	Tlr8
850.576	0.368585	0.109047	3.38004	0.000724745	0.00782305	Hadhb
175.417	1.04302	0.308635	3.37946	0.000726276	0.00783188	Fbxw15
6053.52	0.492753	0.145947	3.37625	0.000734799	0.00791214	Mlc1
573.325	0.444817	0.131757	3.37603	0.000735411	0.00791485	Rbms2
35.0768	1.32827	0.393497	3.37555	0.000736673	0.00792068	En2
2723.98	0.425012	0.125934	3.37488	0.000738487	0.00792855	S100a1
540.673	0.558617	0.165553	3.37426	0.000740153	0.00794255	Abca9
2852.2	0.620666	0.184004	3.37311	0.000743235	0.00797173	Pllp
81.3261	0.881256	0.261347	3.37197	0.000746315	0.00799696	Myh6
122.384	1.1634	0.345094	3.37125	0.000748292	0.00801363	Gmfg-ps
49.9699	1.33993	0.397602	3.37002	0.000751618	0.00803811	Tcaf2
101.085	1.07576	0.319253	3.36963	0.000752699	0.00804575	Emp3
31.9828	1.44204	0.428035	3.36898	0.000754478	0.00805693	Tnni2
12.4031	2.2816	0.677371	3.36832	0.000756267	0.00807211	Lrrc34
871.957	0.427113	0.126818	3.36791	0.000757399	0.00808027	Pou3f2
926.366	0.344563	0.102323	3.3674	0.000758817	0.00808836	Crlf3
985.145	0.513857	0.152622	3.36685	0.000760314	0.00809958	Rps6
15051.3	1.9245	0.57163	3.36669	0.000760756	0.00810036	Enpp2
115.142	0.889798	0.264447	3.36474	0.000766144	0.00814589	Gm4876
74.2625	2.8457	0.845928	3.364	0.000768212	0.0081521	Cd3e
115.165	2.00173	0.595109	3.36365	0.000769202	0.00815867	Cldn1
2431.65	0.331628	0.098614	3.36289	0.000771298	0.00817301	Pttg1ip
2613.49	0.286095	0.0850937	3.36211	0.000773488	0.00819226	Dip2b
2442.88	0.24879	0.0740122	3.36148	0.000775259	0.00820707	Lrp6
800.334	0.380475	0.113248	3.35967	0.000780343	0.00825691	Vgll4
1351.91	0.388377	0.115611	3.35936	0.000781238	0.0082624	Pik3ip1
147.442	0.692935	0.206403	3.35719	0.000787387	0.0083176	Fam222a
8754.28	0.271274	0.0807995	3.35737	0.000786864	0.0083176	Rhoa
560.33	0.42754	0.127386	3.35625	0.000790067	0.00833121	Zfp579
398.233	0.776288	0.231288	3.35637	0.000789729	0.00833121	Ifitm2
559.659	0.335608	0.0999983	3.35614	0.000790398	0.00833121	Hs1bp3
587.084	0.536952	0.159981	3.35635	0.000789772	0.00833121	Ermard
197.061	2.92916	0.872893	3.35569	0.000791671	0.00834063	Ly6c2
533.234	0.836499	0.249296	3.35545	0.000792366	0.00834395	Slc13a3
1409.76	0.33941	0.101184	3.35439	0.000795406	0.00836406	Cttnbp2nl
137.436	0.606907	0.180927	3.35443	0.00079528	0.00836406	Gm52092
1257.71	0.451636	0.13464	3.35438	0.000795418	0.00836406	Cpt1a
1731.09	0.675064	0.20127	3.35402	0.000796477	0.00837111	Ttyh2
42.8269	1.42546	0.42522	3.3523	0.00080143	0.00841119	Fbln7
53.6083	1.35621	0.404546	3.35241	0.00080111	0.00841119	Gm867
18.7441	2.88925	0.862003	3.35178	0.000802927	0.00841941	Osm
189.847	0.971123	0.289897	3.3499	0.000808421	0.00845629	Ptges
4954.45	0.329791	0.0984768	3.34892	0.000811274	0.00846711	Pik3r1
46.9149	1.85297	0.553466	3.34794	0.000814138	0.00848781	Dynlrb2
7394.02	0.244996	0.0731886	3.34746	0.000815551	0.00849448	Dtna
477.702	0.553139	0.165252	3.34724	0.000816191	0.00849712	Hsd3b7
735.211	0.630541	0.18839	3.347	0.000816927	0.00850075	Ltbp3
298.983	0.721813	0.215695	3.34645	0.000818541	0.00850949	Syk
48.8381	1.54473	0.461665	3.346	0.00081985	0.00851253	Gvin1
182.399	1.15436	0.345077	3.34522	0.000822175	0.00852711	Sash3
55.0762	2.03468	0.608356	3.34456	0.000824141	0.00854347	Fap
141.229	0.670155	0.200397	3.34413	0.000825396	0.00855244	Itga10
43.3438	1.57683	0.47154	3.344	0.000825808	0.00855267	Mia
239.437	0.499134	0.149283	3.34354	0.000827179	0.00855864	Bbc3
101.357	0.776087	0.23215	3.34305	0.000828636	0.00856179	Chek2
10.7815	2.92551	0.875168	3.3428	0.000829391	0.00856556	Gm35597
146.595	2.20954	0.661383	3.34079	0.000835417	0.00862375	Lbp
717.006	0.364768	0.109222	3.3397	0.000838684	0.00864935	Pex2
1221.99	0.374567	0.112166	3.3394	0.000839585	0.00865457	Grb10
339.46	1.06347	0.318545	3.33851	0.000842276	0.00867418	Cyp1b1
8357.68	0.318855	0.0955425	3.33731	0.000845935	0.00869973	H3f3b
490.41	0.657743	0.197108	3.33697	0.000846971	0.00870622	Ppp1r18
4586.3	0.254704	0.076333	3.33675	0.000847641	0.00870857	Agap1
45.2071	1.26879	0.380311	3.3362	0.000849327	0.00871006	Ada
16.5966	4.41203	1.32243	3.33632	0.000848958	0.00871006	Gpr174
4490	0.452747	0.13572	3.3359	0.000850252	0.00871548	Ddah1
192.073	1.30643	0.391679	3.33545	0.000851605	0.00872528	Rsph1
1044.66	1.62878	0.488346	3.3353	0.000852082	0.00872609	Tap1
2936.18	0.399598	0.119847	3.33424	0.000855343	0.00875542	Adipor2
35.2617	1.5678	0.470315	3.3335	0.000857592	0.00877026	Frmpd2
153.404	0.739085	0.221749	3.33298	0.000859222	0.00877468	Gm9009
996.424	0.639878	0.192055	3.33175	0.000863021	0.00880939	Cavin1
28.5753	1.34535	0.403918	3.33074	0.000866155	0.00882907	Ltbp2
10.4495	3.00739	0.903432	3.32885	0.000872065	0.00888108	1700012B09Rik
46.1141	1.08294	0.325622	3.32575	0.000881804	0.00895802	Gm35187
762.036	0.335366	0.100842	3.32567	0.000882065	0.00895802	Fut11
14.6189	2.31616	0.696525	3.3253	0.000883234	0.00896575	Acnat1
279.765	1.03576	0.311696	3.32297	0.000890659	0.00902444	Fam111a
2319.85	0.472867	0.142342	3.32205	0.000893587	0.00904577	Lbh
582.089	0.601805	0.181198	3.32125	0.000896147	0.00905916	Serpinh1
484.732	0.464206	0.139758	3.3215	0.000895334	0.00905916	Ocln
1055.67	0.61251	0.184469	3.32039	0.000898907	0.00907872	Cd151
304.757	0.995626	0.299912	3.31973	0.000901041	0.00909191	Fbln2
139.339	0.706467	0.212847	3.31913	0.000902996	0.00910746	Gm34256
1933.48	0.343415	0.103476	3.3188	0.000904062	0.00910985	Nfic
4069.99	0.203756	0.0614085	3.31804	0.000906524	0.00912242	Ptp4a1
112.618	2.78619	0.839745	3.3179	0.000906964	0.00912242	Col8a1
96.1866	1.35421	0.408201	3.31751	0.000908234	0.00913095	Igfbpl1
921.028	0.331773	0.100074	3.31527	0.000915549	0.00919608	Trp53
109.217	0.517223	0.156066	3.31413	0.000919289	0.00922521	Scarf1
32.0986	3.19222	0.963263	3.31397	0.000919827	0.0092264	Cd5
2877.58	0.391741	0.118276	3.3121	0.000925983	0.00927456	Npc1
455.742	0.530363	0.160196	3.31072	0.000930576	0.00930449	Phactr4
2193.15	0.400286	0.120954	3.30941	0.000934918	0.00933591	Serp1
663.826	0.874969	0.26439	3.30939	0.000934993	0.00933591	Pdlim2
25.1109	1.2	0.363115	3.30473	0.000950671	0.00947524	Gm38503
4149.87	0.398825	0.120858	3.29993	0.000967076	0.00960825	Gns
1244.39	0.534032	0.161843	3.29969	0.000967922	0.0096123	Cmtm5
30.4925	1.26427	0.383251	3.29879	0.000971013	0.00963865	Gm26797
2243.2	1.60128	0.485473	3.29839	0.000972399	0.00964805	Ighm
680.302	0.30914	0.0937305	3.29818	0.000973151	0.00965115	Snx29
1920.58	0.478409	0.145107	3.29693	0.000977487	0.00968412	Sox2ot
1001.03	0.583781	0.177125	3.29587	0.000981171	0.00970441	Gpr34
1765.89	0.302459	0.0917915	3.29507	0.000983981	0.00971917	F3
115.292	1.33959	0.40656	3.29495	0.000984401	0.00971917	Wdr86
19.5159	1.68549	0.511583	3.29466	0.000985404	0.00972003	Vwa7
349.721	0.438501	0.133111	3.29425	0.000986855	0.00972997	Ccdc191
34.6852	1.75191	0.53204	3.29282	0.000991894	0.00977528	Gm32389
84.9715	1.00202	0.304328	3.29255	0.000992816	0.00977997	AI467606
77.5785	0.962636	0.292689	3.28894	0.00100566	0.0098888	Cysltr1
553.447	0.523332	0.159132	3.28867	0.00100662	0.00989383	Tifa
196.336	0.643759	0.19576	3.28851	0.00100718	0.00989487	Nqo1
955.473	0.404293	0.123007	3.28676	0.00101347	0.00995222	Mtmr10
139.795	0.970118	0.295183	3.28649	0.00101443	0.00995511	Glipr1
2177.55	0.269011	0.0818551	3.28643	0.00101467	0.00995511	Gtf2a1
131.424	0.761155	0.231647	3.28584	0.00101677	0.00996682	Abcc3
27.1523	2.53376	0.771326	3.28494	0.00102004	0.00999439	Mmp12
9087.41	4.16884	1.26962	3.28354	0.00102512	0.0100352	Igkc
40.37	1.55606	0.474138	3.28186	0.00103123	0.0100906	7630403G23Rik
219.264	0.652583	0.198873	3.2814	0.00103292	0.0100988	Gal3st4
72.7849	1.05779	0.32236	3.28138	0.00103299	0.0100988	Slc16a3
810.045	0.611235	0.186318	3.2806	0.00103586	0.0101223	Icosl
72.8077	1.38688	0.422884	3.27957	0.00103966	0.0101504	Zmynd15
9.34358	2.65877	0.810792	3.27922	0.00104093	0.0101572	Smim41
15.2094	2.36351	0.721314	3.27667	0.00105039	0.0102325	Gm42333
131.39	0.979399	0.298945	3.27619	0.00105218	0.0102421	Dnaic2
362.54	0.687138	0.209773	3.27563	0.00105428	0.0102568	Creb5
92.6409	1.29406	0.395159	3.27479	0.00105741	0.0102804	Tmem154
1391.09	0.37448	0.114354	3.27473	0.00105765	0.0102804	Jam3
16.1057	1.65521	0.505504	3.27437	0.00105897	0.0102887	Gm9054
102.881	1.93288	0.590752	3.2719	0.00106828	0.0103562	Ak7
504.558	0.501064	0.153242	3.26975	0.00107643	0.0104077	Dapp1
720.488	0.319171	0.097656	3.26832	0.00108188	0.0104466	Gm6750
379.174	0.454421	0.139053	3.26798	0.00108318	0.0104546	Glb1l
1585.39	0.407593	0.124749	3.26729	0.00108581	0.0104708	Enpp4
19.878	1.2823	0.392593	3.26624	0.00108984	0.0104958	4930562C15Rik
33.6708	1.58257	0.484548	3.26607	0.00109052	0.0104977	Hydin
558.165	0.443328	0.13582	3.26408	0.00109819	0.0105531	Ehbp1l1
51.8395	1.17446	0.359854	3.26371	0.00109964	0.0105593	Cd101
5072.98	0.263305	0.0806921	3.26309	0.00110206	0.0105704	Tacc1
1815.11	0.256511	0.0786538	3.26127	0.00110915	0.0106213	Dpf2
418.155	0.576668	0.176963	3.25868	0.0011193	0.0107045	Trip10
701.234	0.423992	0.130172	3.25717	0.00112528	0.0107476	Bach1
525.698	0.52253	0.160448	3.2567	0.00112714	0.0107607	Sipa1
65.2714	0.996377	0.306018	3.25594	0.00113017	0.0107803	1110017D15Rik
334.393	0.746286	0.229335	3.25412	0.00113743	0.0108365	Synpo2
217.895	0.712416	0.218929	3.25409	0.00113754	0.0108365	Pth1r
89763.5	0.719488	0.221201	3.25265	0.00114336	0.0108872	Apoe
114.156	1.37628	0.423149	3.25247	0.00114405	0.010889	Gm30092
52.9851	0.890144	0.273775	3.25137	0.00114851	0.0109126	Gm11274
3941.72	2.14527	0.660032	3.25026	0.001153	0.0109458	Iigp1
13.5419	3.36509	1.03548	3.24979	0.00115491	0.0109545	Prdm12
4061.79	0.378791	0.116572	3.24941	0.00115646	0.0109597	Sema6d
132.943	7.63324	2.35012	3.24803	0.00116208	0.0109959	Ighv7-3
2437.82	0.341985	0.105331	3.24677	0.00116722	0.0110343	Golga7
197.158	0.636209	0.19596	3.24662	0.00116785	0.0110343	Car5b
1385.17	0.270282	0.0832887	3.24512	0.00117401	0.0110791	Mccc1
183.833	2.45298	0.75611	3.24421	0.00117779	0.0111091	Gm4841
871.976	0.386853	0.119284	3.24314	0.0011822	0.0111412	Adgrl4
4.84624	3.99151	1.23082	3.24298	0.00118289	0.0111429	Gm35337
898.558	0.409074	0.126197	3.24156	0.00118877	0.0111839	Pgap1
551.242	0.559863	0.172807	3.23982	0.00119607	0.0112478	Prkcq
38.8392	1.07392	0.331587	3.23874	0.0012006	0.0112807	Dqx1
515.807	0.600115	0.185333	3.23805	0.00120351	0.0112984	Prdm16
736.246	0.379843	0.117351	3.23682	0.0012087	0.0113271	Wipi1
2874.89	0.41793	0.129122	3.23671	0.00120915	0.0113271	Usp54
305.588	0.611725	0.189008	3.2365	0.00121005	0.0113308	Wdr78
611.144	0.48527	0.14997	3.23578	0.00121311	0.0113545	Kank1
144.88	0.514104	0.158925	3.23488	0.00121694	0.0113807	Perm1
239.539	0.917697	0.283728	3.23442	0.0012189	0.0113942	Tlr4
4497.27	0.211513	0.065408	3.23375	0.00122178	0.0114114	Ivns1abp
16.4814	1.87157	0.57897	3.23258	0.00122678	0.0114398	Tram2
256.292	0.6998	0.216493	3.23243	0.00122742	0.0114398	Zfp217
1622.26	0.514999	0.15931	3.23269	0.0012263	0.0114398	Tln1
230.88	0.558557	0.172808	3.23225	0.00122819	0.0114421	Plcxd1
905.147	0.422045	0.130607	3.23141	0.00123183	0.0114711	Wasf2
2269.18	0.301924	0.0934551	3.23068	0.00123495	0.0114953	Tor1aip2
83.036	0.785967	0.243372	3.22949	0.0012401	0.0115384	Hpn
1615.4	0.572106	0.177234	3.22796	0.00124675	0.0115719	Trim59
40.7375	1.61229	0.49945	3.22813	0.00124601	0.0115719	Pla2g2d
68.9579	0.853917	0.264539	3.22794	0.00124686	0.0115719	Rrad
154.038	2.46081	0.76247	3.22741	0.00124916	0.0115884	Ms4a4b
544.342	0.61732	0.1913	3.22698	0.00125105	0.0115912	Als2cl
532.309	0.58919	0.18257	3.22721	0.00125006	0.0115912	Il10rb
2463.55	0.504118	0.156264	3.22607	0.00125503	0.0116232	Slc38a3
8.64785	3.24863	1.0074	3.22478	0.0012607	0.0116634	E230013L22Rik
273.75	0.564144	0.175011	3.22347	0.00126649	0.0117046	Septin10
287.56	0.536867	0.166633	3.22184	0.00127369	0.0117489	Pafah2
1600.26	0.230682	0.0716007	3.22179	0.00127395	0.0117489	Vezf1
2939.79	0.280041	0.0869165	3.22196	0.00127317	0.0117489	Pitpnc1
29.9915	1.6358	0.507999	3.22008	0.00128157	0.0118092	Serpina3h
680.357	0.669036	0.207929	3.21761	0.00129261	0.011901	Cdk18
9.68656	2.244	0.697537	3.21704	0.0012952	0.0119199	Gm12092
52.7701	0.904138	0.281073	3.21674	0.00129657	0.0119274	Prickle3
262.254	0.548509	0.17053	3.2165	0.00129763	0.0119323	Gal3st1
3311.87	0.215615	0.0670419	3.21612	0.00129937	0.0119432	Zfp664
62.9927	1.49289	0.464732	3.21236	0.00131651	0.0120856	Klk7
421.999	0.615314	0.191557	3.21218	0.00131733	0.0120857	Stat6
10.9576	3.93044	1.22395	3.21127	0.00132148	0.012111	Wdr72
1158.32	1.36676	0.42566	3.21091	0.00132314	0.0121212	S1pr3
65.386	0.850359	0.264886	3.21028	0.00132605	0.0121326	Adamts5
9049.37	0.248489	0.0774283	3.20928	0.0013307	0.0121701	Mat2a
11795.9	0.578438	0.180289	3.2084	0.00133476	0.0121938	Mal
1840.54	0.250302	0.0780156	3.20836	0.00133495	0.0121938	Cldnd1
949.227	0.607455	0.189528	3.20509	0.00135022	0.0122976	Vwa5a
477.763	0.451378	0.140832	3.20508	0.00135023	0.0122976	Map3k1
316.059	0.613063	0.191322	3.20435	0.00135366	0.0123135	Hhip
11.9244	2.26867	0.708095	3.2039	0.00135578	0.0123277	Gdf15
495.647	0.534712	0.16696	3.20264	0.00136175	0.0123615	Rfx4
123.182	1.0012	0.312771	3.20106	0.00136922	0.0124139	Cspg4b
1948.24	0.243301	0.0760052	3.20111	0.00136899	0.0124139	Derl1
253.028	0.532502	0.166363	3.20085	0.00137021	0.0124141	Zfp395
172.161	0.785028	0.245332	3.19986	0.00137494	0.0124503	Gm38515
690.262	0.308193	0.0963231	3.19957	0.00137632	0.0124577	Hps5
100.396	0.718558	0.224607	3.19918	0.00137817	0.0124643	Sbk3
11.4447	2.00264	0.626154	3.19832	0.00138231	0.0124965	LOC118567447
301.507	0.339252	0.106087	3.19787	0.00138447	0.0125109	Trmt10a
81.9129	0.69961	0.218828	3.19708	0.00138824	0.0125295	Lpar5
80.8969	1.03994	0.325341	3.19646	0.00139123	0.0125462	Rassf9
413.804	0.589605	0.184463	3.19633	0.00139187	0.0125468	Zfp984
23.8732	1.60404	0.501871	3.19611	0.00139294	0.0125513	Osgin1
138.467	0.869492	0.272096	3.19553	0.00139575	0.0125714	Vstm4
337.135	0.546174	0.171027	3.19349	0.00140562	0.0126448	Tfeb
1933.77	1.4457	0.452836	3.19254	0.00141028	0.0126764	Gbp7
741.961	0.416725	0.130556	3.19192	0.00141333	0.0126934	Ccdc157
76.7051	0.788282	0.246985	3.19162	0.00141477	0.0127011	Gpr160
36.4746	1.66018	0.520267	3.19101	0.00141774	0.0127174	Loxl2
143.825	0.828431	0.259696	3.19	0.00142272	0.0127498	Gpr35
8706.48	1.3616	0.427001	3.18876	0.00142885	0.012791	Serpina3n
3934.39	0.21311	0.0668568	3.18756	0.00143477	0.0128335	Actn4
205.849	0.701071	0.220036	3.18616	0.00144174	0.0128853	P2ry6
16.2981	1.90142	0.59713	3.18427	0.00145121	0.0129437	Gm16201
75.4219	1.32107	0.415033	3.18305	0.00145732	0.0129877	2410004P03Rik
454.526	0.492614	0.154887	3.18048	0.0014703	0.0130874	Limd1
274.03	0.540441	0.169992	3.17923	0.00147669	0.0131336	Mavs
5437.08	0.238054	0.0749402	3.17659	0.0014902	0.013243	Map4k4
26.0485	2.06915	0.651506	3.17595	0.00149349	0.013267	Gm52546
1216.79	0.483779	0.152364	3.17516	0.00149752	0.0132759	Nfkbia
2202.8	0.256487	0.0807747	3.17533	0.00149666	0.0132759	Pak2
204.467	1.56052	0.491548	3.1747	0.00149992	0.0132811	Pcolce
112.017	0.844876	0.26614	3.17455	0.00150067	0.0132824	Cfap46
73.4874	0.690245	0.217508	3.17342	0.00150654	0.0133222	Krtcap3
29.349	1.49915	0.4725	3.1728	0.00150975	0.0133289	Rd3
354.241	0.343183	0.108167	3.17272	0.00151017	0.0133289	Alkbh1
271.036	0.649327	0.204717	3.17183	0.00151482	0.0133592	Prima1
4.52709	4.39128	1.38453	3.17168	0.00151558	0.0133606	Fam187b
196.272	0.661347	0.208551	3.17115	0.00151834	0.0133774	Mybl1
36.4408	1.2097	0.381491	3.17098	0.00151926	0.0133774	Gm26728
34.0502	1.39445	0.439756	3.17097	0.00151932	0.0133774	A730094K22Rik
4652.14	0.401471	0.126624	3.17059	0.00152132	0.0133896	Rnf13
411.396	0.575644	0.181692	3.16824	0.00153364	0.0134765	Gng5-ps
742.103	0.470494	0.148525	3.16777	0.00153614	0.0134931	Ldlrad3
154.514	1.69259	0.53438	3.16738	0.00153817	0.0135056	Abca4
61.7056	2.02656	0.64017	3.16566	0.00154729	0.0135586	Acap1
176.341	0.602019	0.19019	3.16535	0.00154896	0.013559	Dnah2
1152.79	0.278669	0.088036	3.1654	0.00154871	0.013559	Smad5
2014.6	0.945796	0.298801	3.16531	0.00154919	0.013559	Tapbp
248.365	0.515179	0.162784	3.16481	0.00155186	0.0135715	Plag1
322.707	0.547692	0.173075	3.16448	0.00155362	0.0135815	Lrp5
621.602	0.367202	0.116068	3.16367	0.00155791	0.0136082	Mcm7
31.317	2.10473	0.665502	3.16263	0.00156352	0.0136517	Cd244a
104.561	0.838187	0.265099	3.16179	0.00156803	0.0136802	Pctp
281.292	0.405503	0.12827	3.16132	0.00157057	0.0136969	Gm46174
88.8313	2.30147	0.728449	3.15942	0.00158086	0.0137615	Igfn1
35.9815	1.08836	0.344523	3.15903	0.00158294	0.0137721	Ttc16
830.75	2.59516	0.821955	3.1573	0.00159236	0.0138266	Cxcl9
707.286	0.37633	0.119212	3.15682	0.00159498	0.0138439	Ppard
619.9	0.366007	0.116002	3.15517	0.00160406	0.0139062	Ppp1r15a
74.2669	2.21298	0.70151	3.1546	0.00160718	0.0139279	Cd4
159.475	0.830902	0.263421	3.15427	0.00160902	0.0139383	Mocos
640.021	0.371749	0.117899	3.15312	0.00161536	0.0139822	Adhfe1
320.776	0.551396	0.174911	3.15245	0.00161908	0.0140034	Nfil3
159.44	0.59824	0.189789	3.15213	0.00162082	0.0140129	Gm19522
5884.53	0.263772	0.0837012	3.15136	0.00162513	0.0140391	Rsrp1
521.956	0.584	0.185325	3.15122	0.00162592	0.0140404	Klhdc8b
227.071	0.865713	0.27481	3.15022	0.00163146	0.0140827	Patj
501.154	0.601383	0.190939	3.14961	0.00163488	0.0141067	Cdc42ep1
35.5581	1.21444	0.385689	3.14876	0.00163966	0.0141329	Gmfg
617.637	0.308568	0.0979937	3.14885	0.00163914	0.0141329	Acer3
188.734	0.524139	0.166493	3.14811	0.00164328	0.0141554	Plekhn1
901.464	0.262381	0.0833478	3.14803	0.00164375	0.0141554	Dhx16
111.471	0.921955	0.292958	3.14706	0.00164924	0.0141916	Cacng6
7.27944	2.96218	0.941542	3.1461	0.00165464	0.014227	Zfp750
151.908	1.11231	0.353594	3.14573	0.00165674	0.0142338	Csf2rb2
901.852	0.663338	0.210902	3.14525	0.00165945	0.0142515	Mcam
77.6585	0.808691	0.257253	3.14356	0.00166904	0.0143171	Casc1
678.295	0.559652	0.17809	3.14252	0.00167499	0.0143412	Rps6ka1
15.6959	1.50807	0.479896	3.1425	0.00167511	0.0143412	Gm26519
15.9201	3.10871	0.989723	3.14099	0.00168376	0.0143929	Trpm1
263.321	0.655642	0.208869	3.13901	0.00169519	0.0144573	Pdgfd
147.445	2.0356	0.648634	3.13829	0.00169939	0.014487	Cd300lf
96.1679	1.97016	0.627965	3.13738	0.00170467	0.0145208	Traf1
30.042	1.94605	0.620472	3.13639	0.0017104	0.0145583	3830403N18Rik
20.3581	2.62212	0.836153	3.13593	0.0017131	0.0145704	Lhb
8081.19	0.130393	0.0416006	3.1344	0.00172205	0.0146399	Map7d1
13.1126	1.91379	0.610865	3.13292	0.00173077	0.0146918	Pvrig
476.872	0.673069	0.21494	3.13143	0.00173958	0.0147496	Hk2
3034.34	0.182917	0.0584216	3.13097	0.00174228	0.014761	Cdv3
83.4803	0.58966	0.188367	3.13039	0.00174576	0.0147848	LOC118568712
349.393	0.487044	0.155598	3.13015	0.0017472	0.0147856	Clcn5
1845.99	0.408469	0.130519	3.12958	0.00175055	0.0148083	Slc16a2
143.462	6.66891	2.13221	3.1277	0.00176179	0.0148928	Igkv17-127
414.786	0.464038	0.148365	3.12768	0.0017619	0.0148928	Ghr
317.296	0.630284	0.201542	3.12731	0.00176412	0.0149058	Naprt
9.30272	4.52719	1.44838	3.1257	0.0017738	0.0149704	Wnt6
661.147	0.387436	0.123948	3.1258	0.00177324	0.0149704	Tmem164
1204.95	0.316144	0.101148	3.12556	0.0017747	0.0149722	Lmna
423.636	0.37804	0.120959	3.12534	0.00177598	0.0149772	Rft1
58.28	1.22983	0.39375	3.12336	0.00178796	0.015061	Cacna1s
82.1455	1.03096	0.330126	3.12293	0.00179062	0.0150776	Tex11
2203.92	0.344125	0.110316	3.11944	0.00181195	0.0152396	Spg20
828.544	0.592108	0.189929	3.11753	0.00182374	0.0153317	Plekhg3
301.405	0.602406	0.193295	3.11651	0.00183003	0.0153741	Plekhg2
30.2494	1.19869	0.38468	3.11607	0.00183279	0.0153796	Clec4a2
2725.54	0.423908	0.136037	3.11613	0.0018324	0.0153796	Odc1
56.51	1.24161	0.398516	3.11558	0.00183584	0.0153876	Iqgap3
8.37809	2.24741	0.72144	3.11517	0.00183839	0.0154031	Gm13807
40.4264	4.48552	1.44058	3.1137	0.00184755	0.0154739	Il12b
16.0934	2.11278	0.678573	3.11357	0.0018484	0.0154751	Fam47e
1025.03	0.712135	0.228768	3.11292	0.00185246	0.0155022	Fa2h
984.064	0.458356	0.147248	3.11283	0.00185304	0.0155022	Hmgb3
146.118	0.78591	0.252573	3.11161	0.00186071	0.0155486	Lyl1
90.2001	0.719573	0.231305	3.11093	0.001865	0.0155785	Ggnbp1
77.0503	0.754468	0.242553	3.11053	0.00186751	0.0155936	A730036I17Rik
265.632	0.73522	0.236492	3.10886	0.0018781	0.0156642	Loxl3
1459.27	0.423441	0.136277	3.10721	0.0018886	0.0157218	Pcdhgc3
73.0357	2.03462	0.654957	3.1065	0.00189318	0.0157481	Ttc21a
529.26	0.507544	0.16338	3.10653	0.00189299	0.0157481	Sh3pxd2b
364.501	0.336878	0.10847	3.10572	0.0018982	0.0157735	Mettl21a
1722.71	0.355083	0.11436	3.10497	0.00190298	0.0157997	Szrd1
14.8879	1.64094	0.528652	3.104	0.00190923	0.0158396	Olfr1372-ps1
41.8557	1.85078	0.596316	3.10368	0.00191128	0.0158506	Adam33
100.606	0.666991	0.214914	3.10352	0.00191232	0.0158533	Stk36
697.074	0.234222	0.0754907	3.10266	0.00191788	0.0158874	Tmem161a
39.5917	1.87044	0.60292	3.1023	0.00192024	0.0159009	Fam216b
2826.87	0.362008	0.116712	3.10172	0.001924	0.0159201	Otud7b
12.872	1.54951	0.499626	3.10133	0.00192652	0.0159349	Gm32817
6.3749	4.08559	1.31775	3.10043	0.00193241	0.0159716	Oas1h
146.082	1.07648	0.347359	3.09903	0.00194153	0.0160289	Baz1a
167.746	0.839588	0.270984	3.09829	0.00194639	0.016063	Tnfrsf13b
2313.06	0.225694	0.0728715	3.09715	0.00195393	0.0161102	Cnot6
1818.84	0.371764	0.120098	3.09549	0.00196488	0.016167	Slc39a1
20.6218	1.44436	0.467081	3.09232	0.00198601	0.0163286	LOC118568397
315.697	0.446758	0.144479	3.09219	0.00198684	0.0163294	Fbxl12
7.63839	4.02839	1.30293	3.0918	0.00198945	0.0163447	Tmem184a
27.2516	1.41769	0.458887	3.08941	0.00200558	0.0164711	Gm13373
3399.89	2.07902	0.67301	3.08914	0.00200734	0.0164776	Igtp
33.4274	1.06691	0.345399	3.08893	0.00200879	0.016479	Neu2
574.323	0.888003	0.2876	3.08764	0.00201755	0.0165385	Fxyd5
326.697	3.84932	1.24696	3.08697	0.00202207	0.0165508	Kcnj13
29.6675	1.01757	0.329633	3.08698	0.00202204	0.0165508	Fam166b
210.008	0.807446	0.261693	3.08547	0.00203231	0.0166223	Pla2g4a
237.083	0.821556	0.266407	3.08384	0.00204349	0.0167013	Lrrk1
6.32065	4.11011	1.33303	3.08329	0.00204724	0.016723	Gm29414
381.919	0.368233	0.1195	3.08144	0.00206001	0.0168051	Tlcd3a
344.48	0.8916	0.289368	3.0812	0.0020617	0.0168126	Sting1
345.737	0.629568	0.204439	3.07949	0.00207358	0.0169032	D7Ertd443e
89.1811	0.692044	0.224753	3.07914	0.00207602	0.0169105	Atoh8
250.424	0.569278	0.184928	3.07838	0.00208131	0.0169411	Slc8b1
139.276	0.675908	0.2196	3.07791	0.0020846	0.0169616	Kif19a
1087.48	0.468901	0.152389	3.07699	0.00209099	0.0170073	S100a13
161.66	2.09572	0.681348	3.07585	0.00209905	0.0170602	Gvin3
43.1312	1.42979	0.465028	3.07463	0.00210763	0.017111	Glrp1
531.454	0.424957	0.138223	3.07444	0.00210897	0.0171155	Ppcdc
848.196	0.288562	0.0938678	3.07413	0.00211116	0.017127	Pcgf5
21.3145	2.16439	0.704293	3.07313	0.00211825	0.0171592	Akr1c13
83.9369	0.742785	0.241717	3.07295	0.00211952	0.0171631	Hmga2-ps1
12434	0.23022	0.0749499	3.07165	0.0021288	0.0172129	Serinc3
285.108	0.924786	0.301071	3.07165	0.00212879	0.0172129	Emp1
127.327	0.617809	0.201156	3.07129	0.00213138	0.017226	Tmem220
8.88745	1.81327	0.590557	3.07043	0.0021375	0.0172578	1300017J02Rik
51.4958	0.89581	0.291794	3.07	0.00214057	0.0172763	Gm32267
26.6285	1.08556	0.353699	3.06916	0.00214662	0.0173124	Gm52520
2308.66	0.439789	0.14341	3.06665	0.00216473	0.0174393	Atp11a
18.8222	1.27775	0.41677	3.06584	0.00217057	0.0174799	Gm4675
297.996	0.314971	0.102748	3.06547	0.0021733	0.0174955	Brca2
20.5701	1.70104	0.555028	3.06479	0.00217825	0.0175225	Fzd10
79.2498	0.688692	0.224774	3.06393	0.00218447	0.0175661	Gm20627
307.506	0.821345	0.268139	3.06313	0.00219033	0.0176003	Rnf152
237.22	0.988092	0.322671	3.06223	0.00219696	0.0176471	Sfrp1
2525.41	0.335966	0.109723	3.06194	0.00219908	0.0176577	Fmnl2
81.0292	0.993669	0.324565	3.06154	0.00220201	0.0176748	Kif18a
12.9915	2.34769	0.766905	3.06126	0.00220408	0.0176849	Olr1
1467.18	0.347526	0.113536	3.06092	0.00220654	0.0176983	Vamp3
176.156	5.13804	1.67882	3.06051	0.00220961	0.0177099	Iglc1
1163.51	0.214506	0.0701048	3.05979	0.00221492	0.0177331	Trim39
61.9032	1.05582	0.345369	3.05707	0.0022351	0.0178816	Ager
189.82	1.06177	0.347341	3.05686	0.00223669	0.017884	Wdfy4
74.6688	0.642489	0.210219	3.05629	0.00224096	0.0179089	Dipk2b
140.101	0.445758	0.145944	3.0543	0.00225584	0.0180082	Gm35486
17.8507	1.58925	0.520401	3.0539	0.0022589	0.0180196	Tshr
5.31938	4.25961	1.39514	3.05317	0.00226436	0.0180369	Ehf
344.187	0.428041	0.140193	3.05324	0.00226388	0.0180369	1700094D03Rik
3877.45	0.236208	0.0774	3.05178	0.0022749	0.0181077	Ssr1
50.5897	1.79325	0.587855	3.0505	0.00228458	0.0181782	Irf4
113.42	0.828499	0.271615	3.05027	0.00228635	0.0181807	H4c8
815.155	0.406383	0.133261	3.04953	0.00229197	0.0182106	Pacsin3
102.604	0.749162	0.245687	3.04926	0.00229405	0.0182206	Ttf2
80.3014	0.947095	0.310613	3.04912	0.00229513	0.0182226	Lrrc9
433.167	0.430653	0.141247	3.04894	0.00229648	0.0182267	As3mt
1152.83	0.44768	0.146883	3.04787	0.00230471	0.0182788	Itga6
606.717	1.22751	0.402953	3.04629	0.00231684	0.0183618	Gm8995
193.19	0.811755	0.266585	3.04501	0.00232669	0.0184266	Thbs2
620.814	0.300358	0.0986539	3.04457	0.00233016	0.0184408	Lpcat3
103.749	0.873794	0.28714	3.04309	0.00234158	0.0185178	Gm42226
322.726	0.486857	0.160064	3.04165	0.00235288	0.0185871	Plk3
1891.63	0.441255	0.145102	3.04099	0.00235799	0.0186074	Slc16a1
5824.06	0.719944	0.236828	3.03994	0.00236622	0.0186656	Mt2
19.1777	3.10069	1.02054	3.03828	0.00237935	0.0187088	LOC118568653
379.866	0.499477	0.164428	3.03766	0.00238421	0.0187403	Sardh
31.2253	2.52122	0.830063	3.03739	0.0023864	0.0187497	Slco1a5
1255.27	2.08551	0.686633	3.03729	0.00238712	0.0187497	Tgtp2
59.3436	4.59087	1.51159	3.03711	0.00238855	0.0187537	Tmem72
62.2801	0.91609	0.301765	3.03577	0.00239921	0.0187977	Efhc1
10.3136	2.55532	0.842117	3.0344	0.00241017	0.01887	Olfr110
484.143	0.476835	0.157149	3.03428	0.00241111	0.0188707	Retsat
44.5554	1.96889	0.648906	3.03417	0.00241198	0.0188708	Cfap52
209.875	0.437819	0.144381	3.03237	0.00242638	0.018934	Prim2
63.4377	0.726787	0.239668	3.03248	0.00242554	0.018934	Gm16364
47.4626	1.18891	0.392161	3.03167	0.00243202	0.0189668	1700016K19Rik
221.563	0.440775	0.145419	3.03106	0.00243695	0.0189687	Dcdc2b
1151.15	0.43655	0.144025	3.03107	0.00243687	0.0189687	Iqgap1
238.878	0.560154	0.184889	3.02967	0.00244819	0.0190254	Mks1
59.6722	0.894288	0.295199	3.02944	0.00245005	0.0190331	Gng8
2452.18	0.264486	0.0873435	3.02812	0.00246083	0.0190967	Dnmt3a
657.18	0.37412	0.123599	3.02688	0.00247093	0.0191479	Lima1
375.235	0.647396	0.213881	3.0269	0.00247075	0.0191479	Arhgap4
895.794	0.582551	0.19249	3.0264	0.00247488	0.0191651	Pls1
46.0464	1.62943	0.538449	3.02616	0.00247685	0.0191735	Crabp2
45.9101	1.31884	0.436031	3.02465	0.0024892	0.0192353	Gm13391
2275.38	0.272623	0.0901481	3.02416	0.00249322	0.0192528	Rock1
36.8411	0.992543	0.328241	3.02383	0.00249599	0.0192606	Rhbdl2
38.801	1.14031	0.377308	3.02222	0.00250928	0.0193564	LOC118568011
1483.75	0.376824	0.124716	3.02146	0.00251555	0.019398	Itpkb
13.4993	1.74868	0.578779	3.02133	0.00251666	0.0193997	Gm14321
298.352	0.750334	0.248448	3.02009	0.00252701	0.0194714	Tnfaip8
908.045	0.514436	0.170391	3.01915	0.00253488	0.0195196	Tst
52.9438	1.09229	0.361848	3.01864	0.0025391	0.0195453	Glb1l2
54.3343	2.75867	0.91419	3.01761	0.00254773	0.0196048	Bglap3
8.29275	2.60824	0.864505	3.01703	0.00255263	0.0196289	D7Ertd128e
33.8883	1.3479	0.446747	3.01714	0.00255176	0.0196289	Gm40863
2031.27	0.236967	0.0785555	3.01655	0.00255668	0.0196462	Macir
1972.03	0.414761	0.137508	3.01627	0.00255908	0.0196537	Plcl1
1407.83	0.258838	0.0858152	3.01622	0.00255945	0.0196537	Git2
328.457	0.617477	0.20477	3.01547	0.00256581	0.0196924	Mr1
13.999	1.77785	0.589764	3.0145	0.00257401	0.0197242	Gm32591
41.8459	1.35551	0.449758	3.01386	0.00257948	0.0197523	Hs3st3b1
143.043	0.566642	0.188054	3.01318	0.00258522	0.0197825	Tmem35b
15.6961	1.44967	0.481346	3.0117	0.0025979	0.0198727	Slco1b2
92.1302	3.39178	1.12659	3.01067	0.00260671	0.0199331	Cldn2
482.119	0.578871	0.192318	3.00996	0.00261282	0.0199659	Rhbdf1
2218.45	0.289371	0.0961545	3.00943	0.00261736	0.0199811	Rnf7
325.26	0.407468	0.135443	3.00841	0.00262615	0.0200399	Ptpn21
5067.99	0.249609	0.0829946	3.00753	0.00263381	0.0200566	Plekha1
64.5274	2.3179	0.770831	3.00701	0.00263831	0.0200839	Batf2
1239.9	0.539508	0.179437	3.00668	0.00264122	0.0200921	Sox10
134.02	3.16957	1.05443	3.00596	0.00264746	0.0201256	Trh
8.52073	1.99495	0.664059	3.00417	0.00266305	0.0202232	Gm39933
214.763	0.680356	0.22648	3.00405	0.00266416	0.0202246	Zfp991
917.761	0.760991	0.253394	3.0032	0.00267159	0.020274	Sned1
263.038	0.436571	0.145378	3.00301	0.00267326	0.0202797	Mir3064
57.3151	1.08304	0.360676	3.00279	0.00267516	0.0202871	Cd59b
79.8021	0.665112	0.221529	3.00237	0.00267888	0.0203083	Snhg18
11.2806	3.38099	1.12629	3.00187	0.00268325	0.0203344	Gm33800
4.33337	3.3943	1.13087	3.0015	0.00268654	0.0203524	6430553K19Rik
270.697	1.48055	0.493309	3.00125	0.0026887	0.0203617	H2-DMb1
19.701	1.3666	0.45549	3.0003	0.00269716	0.0203976	4933427I22Rik
39.3387	0.916962	0.305829	2.99828	0.00271506	0.0204895	A930017K11Rik
972.916	0.53187	0.17741	2.99796	0.0027179	0.020498	Arsg
23.5289	1.94485	0.648986	2.99675	0.00272875	0.0205587	Gm12474
80.8958	0.769994	0.257026	2.99578	0.00273742	0.0206028	Hcn4
93.5356	0.916099	0.306054	2.99326	0.00276016	0.0207384	Ghsr
537.203	0.942137	0.314827	2.99256	0.00276652	0.0207649	Il10ra
339.856	0.572082	0.191195	2.99214	0.00277031	0.0207792	Ltbr
314.225	0.64134	0.214372	2.99172	0.00277412	0.0207936	Bicc1
54.7693	1.4425	0.482148	2.99182	0.00277319	0.0207936	Maats1
1119.28	0.39209	0.131095	2.99087	0.00278181	0.020837	Stk40
35.1664	1.0731	0.358978	2.98932	0.00279599	0.0209289	4930452G13Rik
24.8046	1.93367	0.646895	2.98916	0.00279748	0.020933	Stra6l
327.267	0.394876	0.132131	2.98851	0.00280343	0.0209704	Tmem39a
1644.76	0.570319	0.190845	2.9884	0.00280446	0.0209709	Col11a2
24.4095	2.51077	0.840456	2.98739	0.00281372	0.0210327	Wdr63
516.304	7.26222	2.43104	2.98729	0.00281463	0.0210327	Ighg1
6.34613	3.901	1.30622	2.98649	0.00282202	0.0210807	Cnpy1
8.69705	3.86646	1.29494	2.98583	0.00282806	0.0211115	Gm30474
750.649	0.43722	0.146459	2.98528	0.00283321	0.0211428	Aldh1l2
54.3734	1.15263	0.38612	2.98516	0.00283427	0.0211435	Ccdc146
122.047	1.53376	0.51411	2.98332	0.00285137	0.0212567	Lrrc23
2327.52	0.435907	0.146159	2.98242	0.00285982	0.0213124	Ezr
148.027	1.425	0.478003	2.98115	0.00287171	0.0213938	Cdkn1c
71.7501	1.03274	0.346512	2.98038	0.00287887	0.0214392	Ifitm1
164.258	0.56637	0.190122	2.97899	0.002892	0.0215012	Ormdl2
987.189	0.501005	0.168246	2.97782	0.0029031	0.0215727	Lzts2
71.1253	1.08013	0.362758	2.97756	0.0029055	0.0215795	Tlr6
20.0987	1.65225	0.554918	2.97746	0.00290647	0.0215795	Nxph4
105.996	0.604035	0.202895	2.97708	0.00291008	0.0215991	Cbx2
1178.85	0.455664	0.15307	2.97684	0.00291237	0.0216015	Josd2
567.206	0.550342	0.184903	2.97639	0.00291665	0.0216259	Gm33320
749.738	0.529123	0.177848	2.97513	0.0029286	0.0216779	Unc5b
48.1685	1.19318	0.401096	2.9748	0.00293184	0.0216946	Odf3b
884.932	0.219921	0.0739486	2.97398	0.00293969	0.0217454	Abhd10
318.264	0.730706	0.245721	2.97372	0.00294213	0.0217504	Jak3
9.40006	3.17742	1.06855	2.97357	0.00294357	0.0217521	Cltrn
13.8607	1.65409	0.556329	2.97322	0.0029469	0.021769	Gm39712
38.1561	1.36356	0.458627	2.97313	0.00294783	0.021769	Cd200r1
2292.8	0.402646	0.135445	2.97276	0.00295134	0.0217875	Slain1
62.1356	0.872141	0.293414	2.97239	0.00295491	0.0218051	Cfap97d2
4474.35	0.308981	0.104045	2.96969	0.00298104	0.0219405	Sirt2
494.061	0.314707	0.105987	2.9693	0.00298475	0.0219604	Alg14
548.645	0.335	0.112951	2.9659	0.00301802	0.0221635	Lbr
317.354	4.89082	1.64954	2.96496	0.00302721	0.0222013	Iglc2
22.4187	1.90386	0.642129	2.96492	0.00302759	0.0222013	Ms4a14
267.385	0.521876	0.176059	2.96421	0.00303461	0.0222047	Npr1
479.049	0.546639	0.184416	2.96416	0.00303512	0.0222047	Slc31a2
13.437	1.86169	0.627989	2.96452	0.00303154	0.0222047	Gm51957
679.88	0.879939	0.296828	2.96447	0.00303205	0.0222047	Pnp
171.796	0.694339	0.234228	2.96438	0.00303295	0.0222047	Gm30444
31.7415	1.03571	0.349537	2.96308	0.00304575	0.0222626	Mybl2
133.944	1.1089	0.374243	2.96305	0.00304608	0.0222626	Cela1
20.7439	1.27777	0.431354	2.96222	0.00305425	0.0223075	Caps2
112.642	0.885317	0.299074	2.96019	0.00307448	0.0224328	Nid2
43.9871	1.2312	0.416081	2.95905	0.0030859	0.0224938	Itprip
44.2822	6.53605	2.20904	2.95877	0.00308868	0.0225066	Igkv10-94
6.82749	2.08048	0.703309	2.95812	0.00309519	0.0225408	Gm52731
64.04	0.975235	0.329683	2.9581	0.00309542	0.0225408	Clec4a3
186.232	0.630446	0.213152	2.95773	0.0030991	0.0225601	Nudt7
3022.71	0.170786	0.0577603	2.9568	0.0031085	0.022621	Tra2b
651.669	0.316885	0.107193	2.95622	0.0031143	0.0226333	Osbpl7
5.84726	4.64038	1.57007	2.95553	0.00312134	0.0226641	Gm35991
854.994	0.328239	0.111075	2.95511	0.00312562	0.022678	Gramd3
214.601	6.7252	2.27592	2.95494	0.00312729	0.0226827	Ighg3
1497.98	0.969269	0.328358	2.95187	0.00315859	0.0228644	Ctsc
27.865	1.84198	0.624078	2.95152	0.00316217	0.0228752	Ccdc180
73.0336	1.56928	0.531673	2.95158	0.00316151	0.0228752	Dnali1
197.402	1.05894	0.358831	2.95109	0.00316654	0.0228921	Gm36855
545.951	0.425522	0.144192	2.95109	0.00316658	0.0228921	Stat5b
132.093	0.798183	0.270492	2.95085	0.003169	0.0228945	Cdkn2c
281.93	0.722324	0.244777	2.95095	0.00316796	0.0228945	Pik3cg
500.264	0.678531	0.23007	2.94923	0.00318563	0.0230045	Deptor
8.33694	2.43767	0.826561	2.94917	0.00318632	0.0230045	H2-Bl
55.6004	1.0079	0.34179	2.9489	0.00318904	0.0230166	Gm31614
172.377	0.865787	0.293638	2.94848	0.00319336	0.0230402	Crb2
34.6138	1.77159	0.600897	2.94825	0.00319583	0.0230504	Crocc2
276.226	0.749068	0.254209	2.94666	0.00321223	0.0231384	Casp8
1575.34	0.38777	0.131644	2.9456	0.00322333	0.0231999	Creg1
181.798	0.881949	0.299419	2.94554	0.00322394	0.0231999	Fas
534.314	0.497046	0.168762	2.94526	0.00322687	0.0232134	Rab3il1
485.481	0.460857	0.156532	2.94418	0.00323816	0.0232726	Il17ra
841.915	0.554825	0.188492	2.94349	0.00324535	0.0233082	Slc29a3
19.8713	1.48291	0.503833	2.94326	0.00324774	0.0233101	Tdrd9
1385.15	0.366011	0.124361	2.94312	0.00324921	0.023313	Sox8
21.5322	1.28053	0.43526	2.94198	0.0032612	0.0233762	Ribc2
26.3518	1.21567	0.414153	2.93532	0.00333202	0.0237907	Gm36346
374.706	0.574364	0.19578	2.93372	0.00334926	0.0238983	Ecm2
228.807	0.405803	0.138369	2.93277	0.00335956	0.0239403	Ccdc13
708.72	2.1233	0.72401	2.93269	0.00336036	0.0239403	Ifi47
474.092	0.25655	0.0874868	2.93244	0.00336309	0.0239431	Pias4
6.95002	2.17688	0.742347	2.93243	0.00336317	0.0239431	D630024D03Rik
661.969	0.688971	0.234983	2.932	0.00336784	0.0239608	Enpp6
14.1142	1.42802	0.48707	2.93185	0.00336946	0.0239646	Gm14444
474.955	0.664569	0.226683	2.93171	0.00337099	0.0239677	Ddit4l
527.597	0.432944	0.147705	2.93114	0.0033772	0.0240002	Cavin2
593.147	0.686708	0.234296	2.93094	0.00337935	0.0240039	H2-T24
39.2081	1.23122	0.420137	2.93052	0.00338399	0.024029	LOC118567383
522.681	0.441093	0.150535	2.93018	0.00338769	0.0240476	Cdh20
319.145	0.450398	0.153725	2.92989	0.00339085	0.0240623	Crybg3
249.798	0.918083	0.313476	2.92872	0.00340359	0.0241137	Gpx8
44.9589	1.1633	0.397284	2.92813	0.00341011	0.0241521	Avil
998.089	0.554232	0.189319	2.92751	0.00341687	0.0241844	Tunar
455.95	0.351948	0.120235	2.92717	0.00342067	0.0242035	Lmf2
1140.06	0.686743	0.234682	2.92628	0.00343047	0.0242572	Sv2c
22.3793	2.74956	0.940151	2.9246	0.00344902	0.0243649	Gm36043
987.588	0.478254	0.163558	2.92407	0.00345484	0.0243981	Naaa
267.632	0.470566	0.160955	2.92359	0.00346019	0.0244275	Ado
17.4622	1.27362	0.435648	2.9235	0.00346123	0.0244275	Gm10384
428.112	0.429349	0.146876	2.92321	0.00346444	0.0244424	Cdr2l
56.0866	0.947848	0.324263	2.92309	0.0034658	0.0244442	Lrmda
37.4366	1.03303	0.353436	2.92282	0.00346875	0.0244484	Lpar2
159.199	0.488451	0.167121	2.92273	0.00346974	0.0244484	Apool
466.499	0.319575	0.109354	2.9224	0.00347348	0.024459	Rrp1b
448.307	0.599917	0.205313	2.92196	0.00347832	0.0244774	Id1
47.965	0.950026	0.325126	2.92203	0.00347761	0.0244774	C5ar2
1410.83	0.277852	0.0951111	2.92134	0.00348534	0.024519	Pcna
11.1097	1.93399	0.662447	2.91946	0.0035064	0.0246435	Uox
227.546	0.473873	0.162327	2.91925	0.00350877	0.0246444	Lsr
7.08064	2.85264	0.977174	2.91927	0.00350848	0.0246444	Gnat1
80.4176	1.50097	0.514463	2.91754	0.00352802	0.0247606	Gm40594
75.7325	0.871332	0.298659	2.91748	0.0035287	0.0247606	Cyp39a1
209.883	0.656763	0.225198	2.91637	0.00354126	0.0248329	Tmco4
55.4999	0.810312	0.277879	2.91606	0.00354488	0.0248424	Mfsd7a
45.8252	0.884054	0.303227	2.91548	0.0035514	0.0248746	Tbx6
822.204	0.503424	0.172755	2.91409	0.00356727	0.0249754	Cebpa
331.086	0.366635	0.125892	2.9123	0.0035878	0.0250356	Ganc
1815	1.72221	0.591326	2.91245	0.00358603	0.0250356	Gbp5
134.327	1.77068	0.608013	2.91225	0.0035884	0.0250356	Ccdc153
14.7264	1.53339	0.52672	2.91122	0.00360025	0.0251104	Madcam1
9.69187	1.62712	0.55903	2.9106	0.00360732	0.0251378	Gm35251
2289.67	0.227194	0.0780581	2.91058	0.00360762	0.0251378	Zfp266
106.163	0.73056	0.251106	2.90937	0.00362159	0.0252192	Atp8b1
398.23	0.553723	0.190378	2.90855	0.00363109	0.0252693	Naglu
1891.92	0.238014	0.0818687	2.90726	0.00364606	0.0253655	Stt3a
46.2207	1.41804	0.487835	2.90681	0.00365136	0.0253943	Mycbpap
4402.16	0.345105	0.118733	2.90657	0.00365418	0.0254058	Mcl1
203.159	0.511298	0.175943	2.90605	0.00366027	0.0254402	Pcdhgb7
309.385	0.382627	0.131688	2.90556	0.00366598	0.0254718	Epb41l5
6871.83	0.427027	0.147008	2.90479	0.00367502	0.0255024	Add3
809.035	0.339735	0.116985	2.90408	0.00368335	0.025544	Pld2
119.938	0.619394	0.213376	2.90283	0.00369802	0.0256377	Castor1
6.49962	3.69203	1.27251	2.90138	0.00371523	0.0257245	Gm32355
128.209	0.831882	0.286762	2.90095	0.00372029	0.0257325	Mns1
44.4955	0.90269	0.311148	2.90116	0.0037179	0.0257325	Gm34759
528.079	0.377953	0.130348	2.89957	0.00373675	0.0258166	Kremen1
276.048	5.71914	1.97236	2.89964	0.00373588	0.0258166	Ighv1-9
14.8612	1.68389	0.580796	2.89929	0.00374015	0.0258317	1700017M07Rik
205.841	1.65855	0.572166	2.89873	0.00374678	0.0258615	Hpse
261.89	0.34976	0.120667	2.89857	0.00374872	0.0258667	Dnaaf5
5034.67	0.177174	0.061154	2.89718	0.00376536	0.0259603	Hipk1
1904.85	0.239391	0.0826302	2.89714	0.00376582	0.0259603	Map6d1
124.545	1.19794	0.413908	2.89423	0.00380092	0.0261285	Col4a6
1980.08	0.226971	0.078476	2.89223	0.00382519	0.0262625	Tbc1d15
28.688	1.549	0.535663	2.89174	0.00383109	0.0262948	Chaf1b
479.523	0.417763	0.144478	2.89153	0.00383367	0.0263043	Mdk
1147.8	0.466433	0.161402	2.88988	0.00385387	0.0264199	Cflar
10.0206	3.56111	1.23281	2.88862	0.00386936	0.0265078	Ebf2
72.6451	1.76934	0.612728	2.88765	0.00388131	0.0265526	Ifi208
387.765	0.317036	0.109784	2.88783	0.00387908	0.0265526	1300002E11Rik
1239.32	0.433155	0.150037	2.88698	0.00388953	0.0265797	Selplg
1165.55	1.65304	0.572637	2.88672	0.00389279	0.0265937	Cd274
28.167	0.928505	0.321794	2.8854	0.00390916	0.0266972	Marchf10
10.2603	1.61361	0.559269	2.88521	0.00391148	0.0267047	Ccdc187
47.0165	0.763338	0.264639	2.88444	0.00392106	0.0267566	0610040F04Rik
986.542	0.311201	0.107891	2.88441	0.00392151	0.0267566	Zhx2
17.6835	2.30104	0.797976	2.88359	0.00393168	0.0268093	Pkp3
47.5736	0.882991	0.306373	2.88207	0.00395066	0.0269304	Cdt1
79.0058	2.16796	0.752278	2.88186	0.00395338	0.0269406	Cxcr6
1797.69	0.61919	0.214986	2.88014	0.00397497	0.0270793	Anln
187.445	7.68599	2.66881	2.87993	0.00397766	0.0270892	Ighv1-64
333.65	0.392855	0.136462	2.87886	0.00399122	0.0271438	Haus3
58.5616	1.01168	0.35139	2.87908	0.00398837	0.0271438	Capn6
4624.28	0.293043	0.1018	2.87861	0.00399434	0.027144	P4hb
1080.96	0.350796	0.12188	2.8782	0.00399952	0.0271624	Lims1
714.834	0.330904	0.114967	2.87825	0.0039989	0.0271624	Slc38a6
182.621	0.733185	0.254823	2.87723	0.00401183	0.0272376	LOC118568651
12.9655	1.98003	0.688415	2.87622	0.00402467	0.0273079	5031425F14Rik
222.383	1.2462	0.433397	2.87543	0.0040348	0.0273513	Adcyap1
7836.32	0.558345	0.194208	2.87499	0.00404046	0.0273728	Septin4
199.761	0.734057	0.255347	2.87475	0.0040435	0.0273849	Prkch
912.634	0.597328	0.207811	2.87438	0.00404824	0.0274086	Tppp3
2884.28	0.264163	0.0919369	2.87331	0.00406202	0.0274934	Cfl2
5.75663	3.79784	1.32213	2.87252	0.00407214	0.0275534	Sprr1a
1181.92	0.449289	0.156457	2.87164	0.0040835	0.0276133	Cmtm6
12.983	1.60885	0.560323	2.87129	0.00408802	0.0276184	Aplnr
126.844	0.560467	0.195189	2.8714	0.00408652	0.0276184	Atp10d
789.162	0.32789	0.114193	2.87137	0.00408697	0.0276184	Rnf31
708.617	0.331981	0.115687	2.86966	0.00410919	0.0277434	Ttc28
89.637	0.774978	0.270068	2.86957	0.00411032	0.0277434	Tbx2
9.23443	3.17805	1.10788	2.86858	0.00412317	0.0278021	Gm45969
123.858	1.07147	0.373574	2.86816	0.00412863	0.0278243	Mamdc2
247.805	0.66046	0.230374	2.86691	0.00414504	0.0279006	Pcolce2
209.502	0.54703	0.190831	2.86658	0.00414939	0.0279197	Smim1
117.156	0.703852	0.245583	2.86605	0.00415634	0.027951	Grrp1
57.1742	0.894531	0.31216	2.86561	0.00416201	0.0279549	Oas1c
6.35063	4.30831	1.50345	2.86563	0.00416185	0.0279549	H2-Q10
191.038	0.495355	0.17303	2.86283	0.00419878	0.028176	Itpr3
1286.01	0.326116	0.113924	2.86257	0.00420225	0.0281908	Eml1
5.61218	4.13809	1.44572	2.86231	0.00420561	0.0282006	Gm41235
906.11	0.678662	0.237107	2.86226	0.00420628	0.0282006	St3gal1
129.813	0.605799	0.211697	2.86164	0.0042146	0.028233	Pter
6.79924	3.83982	1.34218	2.86089	0.00422448	0.0282708	Sytl3
3336.61	0.181492	0.0634738	2.85933	0.0042454	0.0283849	Stx16
245.766	1.21615	0.425432	2.85862	0.00425489	0.0284397	Plscr2
44.172	1.57628	0.551436	2.85851	0.00425635	0.0284408	Mapk15
702.226	0.36349	0.127191	2.85782	0.00426563	0.0284855	Sil1
1143.19	0.482207	0.168824	2.85628	0.00428642	0.0286157	Myl12a
51.5871	1.05464	0.369441	2.8547	0.0043078	0.0287322	Fndc9
1399.22	0.367657	0.128801	2.85445	0.00431108	0.0287454	Podxl
354.323	0.547766	0.191965	2.85347	0.0043245	0.0288222	Pde1c
413.929	0.270365	0.0947513	2.85341	0.00432523	0.0288222	Zfp101
1068.33	0.265356	0.0930082	2.85303	0.00433041	0.0288392	Sgce
1379.01	0.183503	0.0643242	2.85278	0.00433393	0.0288451	Xab2
238.61	0.538324	0.188855	2.85046	0.00436554	0.0290116	Nfe2l3
354.58	0.370997	0.13019	2.84967	0.00437647	0.0290667	Atf1
8.54455	1.89421	0.664899	2.84888	0.0043874	0.0291217	Gm35853
6101.57	0.347549	0.122011	2.84851	0.00439251	0.0291468	Gnai2
12.1949	2.22651	0.781799	2.84793	0.00440045	0.0291818	Msx1os
53.3318	1.24999	0.438903	2.84799	0.00439969	0.0291818	Ppp1r36
19.0875	2.9994	1.05326	2.84774	0.00440303	0.0291902	Xlr4a
6.53369	4.23642	1.48781	2.84742	0.00440755	0.0292113	Bnc2
18.4991	1.21545	0.426881	2.84729	0.00440935	0.0292144	Gm46846
8766.34	0.225489	0.0792047	2.84692	0.00441448	0.0292308	Nfasc
39.5485	1.02529	0.360234	2.84617	0.00442479	0.0292902	2600006K01Rik
186.556	0.627681	0.220597	2.84538	0.00443586	0.0293547	St8sia2
3672.28	0.356183	0.125217	2.84453	0.00444772	0.0294154	Abhd2
20.0255	1.87458	0.659344	2.8431	0.00446774	0.0295379	Daw1
22.3713	1.09528	0.385253	2.84301	0.00446893	0.0295379	Gm11517
31.6203	1.73395	0.610354	2.84089	0.00449884	0.029691	Tmem212
67.798	1.82749	0.643341	2.84062	0.00450255	0.0297066	Vwa5b1
1275.73	0.37518	0.132095	2.84024	0.00450801	0.0297337	Gm33989
3082.4	0.218225	0.0768396	2.84001	0.00451116	0.0297366	Abcg1
1272.12	0.300665	0.105883	2.8396	0.00451701	0.0297587	Arfip1
10.2237	2.7678	0.974933	2.83896	0.00452603	0.0298078	Large2
4079.79	0.327305	0.115297	2.83881	0.00452821	0.0298132	H1f0
245.361	0.5515	0.194287	2.83859	0.00453135	0.0298249	Rab13
4.77765	4.1469	1.46125	2.8379	0.00454112	0.0298624	Gm42292
64.9017	1.48968	0.525024	2.83735	0.00454901	0.0298964	Slc16a8
1194.93	0.40293	0.142029	2.83695	0.00455466	0.0299157	Zfp36l2
255.571	0.490853	0.173147	2.83489	0.00458417	0.0301005	Smad7
55.6609	0.806707	0.284582	2.83471	0.00458679	0.0301087	Sh3d21
48.802	0.772916	0.272676	2.83456	0.00458896	0.0301139	Nradd
913.61	0.395833	0.139668	2.8341	0.00459545	0.0301475	Pim3
38.0947	1.86939	0.659759	2.83344	0.00460493	0.0302007	Tnf
2630.73	0.243156	0.0858249	2.83316	0.00460898	0.0302182	Mtmr2
1341.99	0.311133	0.10984	2.8326	0.00461712	0.0302491	Pag1
332.919	0.579906	0.204721	2.83266	0.00461622	0.0302491	Triobp
4660.96	0.414157	0.146257	2.83171	0.00462997	0.0303106	Tpt1
217.332	0.827827	0.292356	2.83157	0.00463201	0.030315	Cfap44
29.826	1.94894	0.688806	2.82944	0.00466294	0.0304992	Clec2i
9.38592	1.41579	0.500447	2.82906	0.00466853	0.0305267	Gm46294
726.62	0.617235	0.218226	2.82843	0.00467775	0.0305779	Sorcs1
7.30381	3.0304	1.07157	2.828	0.00468397	0.0306003	Gm29478
17.5307	1.26678	0.448063	2.82724	0.00469516	0.0306643	Gm11525
163.256	1.76261	0.623876	2.82526	0.00472429	0.0308271	Itgal
3947.68	0.221127	0.078303	2.82399	0.00474297	0.0309123	Tab2
654.067	0.258371	0.0915347	2.82265	0.00476279	0.0310323	Zkscan3
549.631	0.479447	0.169922	2.82157	0.00477891	0.0311096	Dok5
51.2009	0.838617	0.297229	2.82145	0.00478071	0.0311121	Map3k8
57.9966	1.07536	0.381229	2.82077	0.00479088	0.0311674	Lif
16.3667	1.96573	0.69702	2.82019	0.00479955	0.031207	Armc4
98.4806	0.621835	0.220585	2.81902	0.00481701	0.0312928	Sh3tc1
63.5321	0.873316	0.309957	2.81754	0.0048393	0.0314005	Ttc39a
101.787	0.762366	0.270571	2.81762	0.0048381	0.0314005	Plscr1
2192.37	0.260681	0.0925241	2.81744	0.00484076	0.0314007	Crebzf
1466.42	0.300389	0.106624	2.81727	0.00484342	0.0314086	Capza1
1826.94	0.240742	0.0855073	2.81546	0.00487081	0.0315397	Tram1
2540.2	0.146227	0.0519409	2.81526	0.00487378	0.0315422	Lsm14a
38.9059	1.01134	0.359261	2.81505	0.00487701	0.031552	2610035F20Rik
1329.91	0.300549	0.106817	2.81369	0.00489767	0.0316205	Rftn2
133.596	0.448892	0.15957	2.81313	0.00490614	0.0316659	4930581F22Rik
8.20819	2.0164	0.716869	2.81279	0.0049114	0.0316812	Gm36025
1303.62	0.538652	0.191575	2.8117	0.004928	0.0317547	Gsg1l
52.7427	1.25148	0.445101	2.81167	0.00492857	0.0317547	Anxa1
65.5078	1.27227	0.45264	2.81079	0.00494206	0.0318229	9930111J21Rik1
954.801	0.26549	0.094511	2.80909	0.00496822	0.0319446	Dram2
4.80102	3.46325	1.23342	2.80784	0.00498757	0.0320435	Gm46869
536.742	0.384392	0.136927	2.80728	0.00499624	0.0320685	Lfng
31.0823	1.14305	0.407342	2.80613	0.00501406	0.0321734	Abcg3
144.821	7.56782	2.6978	2.80518	0.00502881	0.0322465	Igkv6-25
771.945	0.407683	0.145336	2.80512	0.00502985	0.0322465	Olig2
35.0212	1.08469	0.386841	2.80396	0.00504795	0.0323436	Cldn14
3505.99	0.250145	0.0892343	2.80324	0.00505917	0.0323967	Dek
[truncated: 338 more rows]

## Sheet: H2A.Z.1 WT < Myc
baseMean	log2FoldChange	lfcSE	stat	pvalue	padj	GeneName
4998.76	-0.533656	0.0663469	-8.04342	8.73628e-16	1.59998e-12	Gpd2
2951.03	-0.650171	0.0845139	-7.69307	1.43644e-14	1.98637e-11	Tmem8b
261.534	-0.912013	0.119676	-7.62067	2.52362e-14	3.26245e-11	Rbm11
2142.25	-0.837217	0.110967	-7.54475	4.53159e-14	5.53282e-11	Pygo1
438.43	-1.54378	0.208168	-7.41602	1.20693e-13	1.26308e-10	Amigo2
494.163	-0.688566	0.093848	-7.33703	2.18387e-13	2.08673e-10	Rabepk
579.079	-0.635798	0.0897697	-7.08254	1.41532e-12	1.0165e-09	9330102E08Rik
3344.79	-0.739844	0.104798	-7.05968	1.66885e-12	1.1114e-09	Sms
124.115	-1.50073	0.215871	-6.95199	3.60162e-12	2.02956e-09	Alox8
124.923	-1.30537	0.193667	-6.74029	1.5807e-11	7.39127e-09	Egfl6
3623.77	-1.60079	0.238997	-6.69796	2.11354e-11	9.40761e-09	Sst
2871.64	-1.07006	0.161397	-6.62998	3.35724e-11	1.44671e-08	Cadps2
788.273	-0.681815	0.105375	-6.47035	9.77752e-11	3.4108e-08	Tmem14a
148.171	-1.37622	0.212955	-6.46249	1.02991e-10	3.53662e-08	Vstm5
4084.38	-0.437578	0.0683584	-6.40124	1.54119e-10	5.13192e-08	Gpd1l
1627.66	-0.330298	0.0517342	-6.38452	1.71938e-10	5.32209e-08	Iars2
592.212	-1.4625	0.230423	-6.34701	2.19539e-10	6.70113e-08	Slc9a2
1989.12	-1.17956	0.186584	-6.32191	2.58356e-10	7.77794e-08	Plch2
2355.76	-0.344373	0.0545443	-6.31363	2.72566e-10	8.09484e-08	Snx19
2331.98	-0.405834	0.0644132	-6.30047	2.96736e-10	8.46931e-08	Flot2
392.249	-0.786327	0.125258	-6.27765	3.43727e-10	9.44262e-08	1700003M07Rik
1224.41	-0.413548	0.0674469	-6.13146	8.70763e-10	2.09993e-07	Wdr12
1230.94	-1.13168	0.185189	-6.11097	9.90292e-10	2.31528e-07	Begain
2723.62	-1.02711	0.168248	-6.10472	1.02984e-09	2.3824e-07	3300002P13Rik
224.303	-1.02057	0.167755	-6.08373	1.17421e-09	2.55837e-07	M5C1000I18Rik
3566.23	-0.444612	0.0746985	-5.95209	2.64739e-09	4.769e-07	Tafa5
2548.48	-0.514325	0.0866388	-5.93643	2.91289e-09	5.16263e-07	Rragb
1367.49	-0.376454	0.0635003	-5.92839	3.05918e-09	5.29382e-07	Exoc2
857.748	-0.905099	0.153771	-5.88602	3.9561e-09	6.44024e-07	Galntl6
198.693	-0.806391	0.137495	-5.86486	4.4951e-09	7.1071e-07	2810032G03Rik
842.815	-0.586037	0.100063	-5.8567	4.72155e-09	7.25097e-07	Wdr17
1278.81	-0.461202	0.0795855	-5.79504	6.83033e-09	9.81112e-07	Epm2a
236.507	-0.869016	0.151035	-5.75376	8.72815e-09	1.19266e-06	Triqk
693.692	-0.744297	0.129945	-5.72777	1.01759e-08	1.32329e-06	Armh4
1977.4	-0.649905	0.113931	-5.70438	1.16767e-08	1.50069e-06	B3gat3
2799.8	-0.405709	0.0712113	-5.69725	1.21755e-08	1.5557e-06	Ostm1
2421.99	-0.428487	0.0755273	-5.67327	1.40096e-08	1.75937e-06	Nicn1
1462.06	-0.771895	0.136259	-5.66491	1.47103e-08	1.81784e-06	Rasl11b
2311.71	-0.989308	0.174675	-5.6637	1.48143e-08	1.81885e-06	Hs3st4
2468.92	-0.481979	0.0854379	-5.64128	1.68789e-08	1.99434e-06	St3gal2
751.252	-0.81957	0.14544	-5.63513	1.7493e-08	2.04491e-06	Pnma3
57.7319	-1.6151	0.287588	-5.61604	1.95382e-08	2.22483e-06	Frmd7
8645.98	-0.597054	0.106588	-5.60153	2.12471e-08	2.38239e-06	Mal2
3187.64	-0.315522	0.0567209	-5.56272	2.65605e-08	2.87547e-06	Fbxl17
1125.11	-0.850947	0.153499	-5.54366	2.96214e-08	3.17555e-06	Fgf11
79.1688	-1.38705	0.251133	-5.52315	3.32967e-08	3.44934e-06	Palm3
215.407	-0.957933	0.173785	-5.51219	3.54402e-08	3.63957e-06	Aldh1b1
65.0432	-1.61301	0.294113	-5.48431	4.1509e-08	4.20389e-06	Akr1c18
5034.72	-0.520232	0.0951016	-5.47027	4.4934e-08	4.46839e-06	Brd9
3765.27	-0.442135	0.0808154	-5.47092	4.47708e-08	4.46839e-06	Slc9a6
4162.66	-0.500326	0.0914765	-5.46945	4.51425e-08	4.4689e-06	Lztr1
281.478	-0.815684	0.149474	-5.45703	4.84175e-08	4.70828e-06	Gm30439
3124.39	-0.595836	0.109348	-5.44898	5.06586e-08	4.90451e-06	Plxna1
2663.51	-0.502213	0.0923922	-5.43567	5.45921e-08	5.2164e-06	5730409E04Rik
682.664	-0.518941	0.0968625	-5.35751	8.43784e-08	7.63099e-06	Hnmt
2184.07	-0.962144	0.180266	-5.33736	9.43088e-08	8.39119e-06	Rgs14
1114.91	-0.460428	0.0863224	-5.33382	9.61701e-08	8.5223e-06	Morn4
380.126	-0.56619	0.106682	-5.30728	1.1127e-07	9.57857e-06	Dcbld1
1677.46	-0.624971	0.117768	-5.30678	1.11576e-07	9.57857e-06	Pnma2
839.841	-0.561517	0.105935	-5.30058	1.15438e-07	9.80409e-06	Rps6ka4
988.159	-0.545277	0.103094	-5.28913	1.22899e-07	1.0309e-05	Pomk
549.91	-0.773675	0.14695	-5.26489	1.40275e-07	1.14603e-05	Mchr1
2825.4	-0.352638	0.0670614	-5.25843	1.45291e-07	1.17392e-05	Cops7a
117.187	-0.93996	0.178842	-5.25582	1.47367e-07	1.18633e-05	Tfr2
1551.58	-0.390848	0.0745495	-5.2428	1.58161e-07	1.25938e-05	Grk6
915.691	-0.861798	0.164423	-5.24135	1.59407e-07	1.26473e-05	Evc2
4162.15	-0.282857	0.0542556	-5.21341	1.85397e-07	1.43172e-05	Slc30a9
1412.34	-0.390443	0.0752933	-5.18563	2.15288e-07	1.6148e-05	Cog7
103.014	-1.91653	0.371659	-5.15669	2.51351e-07	1.85991e-05	Alox12b
280.914	-0.803556	0.155902	-5.15424	2.54666e-07	1.87256e-05	Chrna5
381.534	-0.601258	0.116655	-5.15416	2.54764e-07	1.87256e-05	Ccdc177
862.161	-0.479767	0.0931083	-5.15279	2.56642e-07	1.88007e-05	Wdr59
1774.93	-0.766818	0.148834	-5.15215	2.57518e-07	1.88022e-05	Arhgef28
3207.49	-0.425841	0.0827324	-5.14721	2.64387e-07	1.91764e-05	Tomm34
1616.91	-0.71057	0.138079	-5.14611	2.65943e-07	1.92257e-05	2610002M06Rik
6682.42	-0.395138	0.0769084	-5.13777	2.78018e-07	1.99673e-05	Dynlt3
968.693	-1.02685	0.199999	-5.13429	2.83215e-07	2.02184e-05	Adra1d
63.2619	-1.01142	0.196997	-5.1342	2.83354e-07	2.02184e-05	Gm41069
395.176	-0.761136	0.150035	-5.07305	3.91484e-07	2.68864e-05	Myo16
2655.68	-0.601781	0.118978	-5.05793	4.2384e-07	2.87492e-05	Drap1
2381.34	-0.650975	0.128833	-5.05285	4.35268e-07	2.92535e-05	2900026A02Rik
388.58	-1.03608	0.20553	-5.04101	4.63084e-07	3.08985e-05	Kcng2
663.814	-0.420234	0.0834189	-5.03764	4.71317e-07	3.12934e-05	Prune1
473.387	-0.649532	0.129037	-5.03369	4.81123e-07	3.17411e-05	Lhpp
50.0942	-1.06294	0.211441	-5.02713	4.97864e-07	3.25641e-05	BB218582
973.339	-1.10432	0.220116	-5.017	5.24842e-07	3.41256e-05	Crhbp
695.734	-0.652839	0.130193	-5.01438	5.32051e-07	3.44923e-05	Ccdc148
1085.11	-0.531268	0.10606	-5.00911	5.46818e-07	3.52417e-05	Maged2
2167.2	-0.633352	0.126634	-5.00142	5.69098e-07	3.65704e-05	Klhl23
258.324	-0.926263	0.185221	-5.00085	5.70767e-07	3.65707e-05	Cib2
998.726	-0.377046	0.0755798	-4.98872	6.07821e-07	3.82304e-05	Map2k5
1739.48	-0.392272	0.0786369	-4.98839	6.08847e-07	3.82304e-05	Prps1
3436.31	-0.345259	0.0692715	-4.98414	6.22383e-07	3.88583e-05	5730455P16Rik
662.271	-0.788917	0.158312	-4.9833	6.25092e-07	3.89169e-05	Socs2
1814.01	-0.365455	0.0734099	-4.97829	6.415e-07	3.97134e-05	Cibar1
320.206	-1.58152	0.317877	-4.97524	6.5167e-07	4.00049e-05	Slc9a4
1960.73	-0.409112	0.0822885	-4.97168	6.63744e-07	4.05197e-05	Kctd1
805.059	-0.575145	0.115718	-4.97023	6.6873e-07	4.05438e-05	Xk
1318.58	-0.600655	0.121028	-4.96296	6.94273e-07	4.15648e-05	Cog5
43782.8	-0.906185	0.183109	-4.94888	7.46399e-07	4.40957e-05	Hpca
5797.58	-0.53492	0.108149	-4.94613	7.57051e-07	4.44859e-05	Khdrbs3
63.1487	-1.45565	0.294591	-4.94125	7.76215e-07	4.54903e-05	Scml4
6427.08	-0.729559	0.147819	-4.93548	7.99524e-07	4.67317e-05	Gabra5
1182.99	-0.520901	0.105671	-4.92946	8.24578e-07	4.79548e-05	Raver2
137.507	-0.779534	0.158182	-4.92808	8.3041e-07	4.81528e-05	3110039M20Rik
38.5266	-1.9184	0.389502	-4.92527	8.42427e-07	4.85327e-05	Gm40780
1458.92	-0.302654	0.0615783	-4.91494	8.88114e-07	5.07879e-05	Ccndbp1
809.947	-0.809764	0.165508	-4.8926	9.95118e-07	5.52265e-05	Fstl5
5299.73	-0.326554	0.0668237	-4.88679	1.02491e-06	5.6594e-05	Eloc
4885.06	-0.371832	0.0761634	-4.88203	1.04999e-06	5.76891e-05	Armcx3
183.476	-0.883867	0.181333	-4.87428	1.09206e-06	5.96545e-05	Calhm5
52.1853	-1.83274	0.376066	-4.87346	1.09662e-06	5.96545e-05	LOC118567855
52807.5	-0.45504	0.0937716	-4.85265	1.21824e-06	6.48262e-05	Atp1b1
20243.9	-0.43058	0.0887688	-4.85058	1.23098e-06	6.5346e-05	Pfn2
942	-0.552669	0.114024	-4.84695	1.25372e-06	6.63928e-05	Aph1b
1067.81	-0.449577	0.0928009	-4.84453	1.26909e-06	6.70452e-05	Smyd5
17.2814	-2.05131	0.423624	-4.84229	1.2835e-06	6.76438e-05	Gm30583
3879.45	-0.327443	0.0677188	-4.83533	1.32927e-06	6.90059e-05	Zbtb4
4138.32	-0.88131	0.18227	-4.8352	1.33014e-06	6.90059e-05	Neto1
1640.19	-0.341331	0.0708057	-4.82067	1.43073e-06	7.27853e-05	Cbr1
2871.46	-0.429625	0.0892488	-4.81378	1.48099e-06	7.51682e-05	Rgmb
269.558	-0.577409	0.120039	-4.81019	1.50789e-06	7.6357e-05	Arntl2
59.02	-1.14113	0.237422	-4.80632	1.53735e-06	7.74917e-05	LOC118567379
18.1512	-2.99946	0.624278	-4.80469	1.54992e-06	7.79464e-05	Gm51655
431.964	-0.639279	0.13311	-4.80263	1.56592e-06	7.83921e-05	Sat2
4158.33	-0.390026	0.0812652	-4.79942	1.59126e-06	7.94799e-05	Dlat
5525.15	-0.392304	0.0818243	-4.79446	1.63112e-06	8.09277e-05	Adora1
4498.64	-0.365128	0.0761843	-4.79269	1.64562e-06	8.14543e-05	Vps29
47200.8	-0.477853	0.0997725	-4.78942	1.67262e-06	8.2535e-05	Norad
3860.31	-0.540944	0.112952	-4.78914	1.67496e-06	8.2535e-05	Ksr1
999.349	-0.388513	0.0812001	-4.78463	1.71299e-06	8.40662e-05	Vps36
14509.5	-0.786433	0.164448	-4.78227	1.73331e-06	8.45343e-05	Stum
5520.52	-0.506022	0.105826	-4.78165	1.73861e-06	8.45343e-05	Ola1
196.416	-2.34627	0.490639	-4.78207	1.73499e-06	8.45343e-05	Stbd1
3913.26	-0.615178	0.128856	-4.77415	1.80464e-06	8.7166e-05	Lrrn2
1220.53	-0.551766	0.115981	-4.75739	1.96109e-06	9.30717e-05	Tmem74
2142.66	-0.444943	0.093675	-4.74986	2.03554e-06	9.57923e-05	Nipsnap1
636.065	-0.595033	0.125463	-4.74268	2.10911e-06	9.84117e-05	B630019K06Rik
30.1493	-1.43946	0.30355	-4.7421	2.11512e-06	9.84121e-05	Ackr2
455.509	-0.485084	0.102586	-4.72854	2.26139e-06	0.000104409	Tspyl3
2906.14	-0.446747	0.0945642	-4.72427	2.30939e-06	0.000106401	Map3k10
1866.87	-0.483129	0.102456	-4.7155	2.41121e-06	0.00010994	Brinp2
1386.86	-0.379032	0.0804425	-4.71184	2.4549e-06	0.000111701	Ccdc91
181.039	-0.734631	0.155956	-4.71052	2.4709e-06	0.000112196	Spin2c
2080.61	-0.450991	0.0959667	-4.69946	2.60855e-06	0.000117235	Cpsf2
449.887	-1.00965	0.215259	-4.6904	2.72667e-06	0.000121304	Drd5
5045.48	-0.473982	0.101163	-4.68533	2.79508e-06	0.000124096	Adam11
144.099	-0.992688	0.212109	-4.68009	2.86751e-06	0.000126376	Mettl27
56.1209	-1.15479	0.246775	-4.67954	2.87519e-06	0.000126376	B430212C06Rik
554.811	-0.41713	0.0891873	-4.67701	2.91082e-06	0.000127432	Fntb
1248.1	-0.694349	0.148678	-4.67017	3.00957e-06	0.000130456	Rab9b
2763.55	-0.344617	0.0738807	-4.6645	3.09362e-06	0.00013305	Socs5
45143.1	-0.517537	0.111081	-4.65911	3.17576e-06	0.00013605	Chn1
1922.16	-0.477436	0.102542	-4.65602	3.22378e-06	0.000137839	Slc6a15
396.912	-0.483039	0.103769	-4.65494	3.2407e-06	0.000138293	Rbfa
2817.79	-1.18518	0.254712	-4.65303	3.27096e-06	0.000138776	Crym
1318.39	-0.525895	0.113038	-4.65239	3.2811e-06	0.000138938	Chrnb2
1002.6	-1.02819	0.221353	-4.64504	3.40006e-06	0.000142601	Rab3b
72.7438	-1.14739	0.247126	-4.64292	3.43519e-06	0.000143231	Gm35956
267.398	-0.473911	0.102088	-4.64217	3.44767e-06	0.000143231	4933404O12Rik
3101.01	-0.432203	0.0931034	-4.64218	3.44753e-06	0.000143231	Arhgef3
1417.78	-0.727801	0.156866	-4.63964	3.49016e-06	0.000144179	Krt222
643.936	-0.736222	0.159076	-4.62813	3.68988e-06	0.000150171	Ankrd29
258.919	-1.25436	0.271897	-4.61336	3.96208e-06	0.000158492	Crispld1
422.075	-0.602233	0.130548	-4.61313	3.96645e-06	0.000158492	Dok4
97783.1	-0.60531	0.131284	-4.61069	4.0134e-06	0.000160077	Camk2a
1082.97	-0.387392	0.0842327	-4.59906	4.24392e-06	0.000168355	Fig4
985.542	-0.40786	0.0888088	-4.59257	4.37827e-06	0.000173372	Msh2
1243.17	-0.375559	0.0818222	-4.58994	4.43374e-06	0.000175252	Cc2d1a
241.981	-1.05725	0.230423	-4.58829	4.46901e-06	0.000176329	Tbata
254.082	-0.856656	0.187053	-4.57975	4.6554e-06	0.000182049	Actn2
2128.93	-0.543424	0.118853	-4.57224	4.82528e-06	0.000186699	Adcy5
37665.7	-0.544226	0.119145	-4.56775	4.92986e-06	0.000189743	Atp2b1
13083.5	-0.403509	0.0885021	-4.55932	5.13196e-06	0.000196148	Mapk10
185.819	-0.647323	0.14204	-4.55732	5.18099e-06	0.000197678	Tnfaip8l1
144.821	-1.8278	0.401586	-4.55145	5.32778e-06	0.00020153	Cort
5320.44	-0.442685	0.097257	-4.5517	5.32149e-06	0.00020153	Pcdh1
5311.12	-0.52431	0.115274	-4.54839	5.40579e-06	0.000203779	St6galnac5
1271.22	-0.682765	0.150151	-4.5472	5.43654e-06	0.000204587	Robo1
152.938	-1.47513	0.324669	-4.54349	5.53309e-06	0.00020751	6330420H09Rik
2563.18	-1.14299	0.251736	-4.54045	5.61332e-06	0.000208738	Fibcd1
[truncated: 1,584 more rows]

## Sheet: H2A.Z.1 KA > Myc
baseMean	log2FoldChange	lfcSE	stat	pvalue	padj	GeneName
[truncated: 1,899 more rows]

[truncated: 3 more sheets: H2A.Z.1 KA < Myc, H2A.Z.1 KQ > Myc, H2A.Z.1 KQ < Myc]
