# Supplementary material for: Role of the histone variant H2A.Z.1 in memory, transcription, and alternative splicing is mediated by lysine modification
Source: Neuropsychopharmacology. 2024 Feb 16;49(8):1285–95. doi: 10.1038/s41386-024-01817-2 (PMC11224360; doi:10.1038/s41386-024-01817-2)
Supplement: Supplementary file 3 — Table 2 [file 41386_2024_1817_MOESM3_ESM.xlsx]

## Sheet: H2A.Z KO>Myc
baseMean	log2FoldChange	lfcSE	stat	pvalue	padj	GeneName
4543.63	3.91793	0.22595	17.3398	2.35539e-67	6.14214e-63	Lgals3bp
827.185	2.47946	0.153143	16.1905	5.88787e-59	7.6769e-55	Csf3r
1705.41	3.58471	0.227666	15.7455	7.37425e-56	4.80746e-52	Lag3
7653.94	3.12894	0.203715	15.3594	3.06399e-53	1.59799e-49	C1qb
509.468	4.80053	0.315461	15.2175	2.70627e-52	1.17619e-48	Ly9
11243.6	3.5176	0.234895	14.9752	1.06628e-50	3.9722e-47	C4b
449.429	4.18035	0.284471	14.6952	6.92034e-49	2.25577e-45	Tlr2
10288.3	3.49279	0.238843	14.6238	1.98059e-48	5.73865e-45	C1qa
2864.7	3.10375	0.221589	14.0068	1.41641e-44	3.69358e-41	Ly86
6412.34	3.13033	0.223974	13.9763	2.17462e-44	5.15523e-41	C1qc
1363.89	6.2414	0.451858	13.8127	2.13527e-43	4.64012e-40	Cst7
929.911	5.13659	0.374117	13.7299	6.7246e-43	1.3489e-39	Itgax
15238.7	3.16564	0.232177	13.6346	2.49267e-42	4.64294e-39	Ctss
1776.53	2.74838	0.203024	13.5372	9.42979e-42	1.61942e-38	Tyrobp
432.806	2.5367	0.187441	13.5334	9.93623e-42	1.61942e-38	Cd300c2
4119.37	2.60407	0.192834	13.5042	1.47665e-41	2.26509e-38	Ctsz
1363.21	3.28311	0.249683	13.1491	1.72138e-39	2.4938e-36	Xaf1
334.304	4.36032	0.334393	13.0395	7.29359e-39	1.00103e-35	Oas2
593.087	3.24584	0.249808	12.9934	1.33448e-38	1.73996e-35	Tent5c
1092.77	2.59827	0.20033	12.9699	1.81225e-38	2.25038e-35	Pld4
1609.99	4.95653	0.382533	12.9571	2.14132e-38	2.53815e-35	Cd52
3671.79	2.28095	0.176512	12.9223	3.36894e-38	3.81965e-35	Grn
203.853	3.50893	0.271868	12.9068	4.1226e-38	4.47937e-35	Tlr1
668.62	2.14855	0.166763	12.8838	5.5504e-38	5.78951e-35	Tnfrsf1a
426.308	3.31785	0.257782	12.8708	6.57547e-38	6.59495e-35	Slc11a1
1515.45	2.7916	0.217337	12.8446	9.22849e-38	8.91302e-35	Ctsh
902.102	3.21131	0.250537	12.8177	1.3052e-37	1.21556e-34	Itgb2
335.986	3.95314	0.309257	12.7827	2.04799e-37	1.84157e-34	Ddx60
842.822	2.93421	0.230101	12.7518	3.04451e-37	2.64639e-34	Cd84
3458.76	2.26397	0.177629	12.7455	3.30377e-37	2.69226e-34	Laptm5
1936.33	2.51023	0.196944	12.7459	3.28521e-37	2.69226e-34	Plek
806.124	3.04084	0.238628	12.743	3.40969e-37	2.69438e-34	Lgals9
576.497	2.918	0.229334	12.7238	4.36041e-37	3.31017e-34	Dock2
1798.42	2.53664	0.200471	12.6534	1.07129e-36	7.76001e-34	Trem2
1319.33	2.92637	0.231402	12.6463	1.17316e-36	8.26823e-34	Fcer1g
529.039	3.01591	0.238674	12.6361	1.33496e-36	9.16096e-34	Myo1f
250.511	3.16956	0.250896	12.633	1.38905e-36	9.28778e-34	Naip2
75125	2.6595	0.210701	12.6221	1.59447e-36	1.03947e-33	Gfap
918.156	2.88371	0.228691	12.6096	1.86917e-36	1.18884e-33	Osmr
1382.59	2.40944	0.193097	12.4779	9.85617e-36	6.11951e-33	Cd68
253.007	3.79601	0.304719	12.4574	1.2745e-35	7.72912e-33	Bcl2a1b
2686.16	1.82644	0.146784	12.443	1.52599e-35	9.04394e-33	Axl
567.348	2.23239	0.180451	12.3712	3.74119e-35	2.16798e-32	Trim25
890.806	3.79809	0.307276	12.3605	4.27289e-35	2.42226e-32	Rtp4
165.309	2.94493	0.23976	12.2828	1.12012e-34	6.21476e-32	Naip5
537.192	5.22353	0.426066	12.2599	1.48654e-34	8.07594e-32	Ifi204
818.764	2.7375	0.223352	12.2565	1.55132e-34	8.25585e-32	Fyb
1285.6	2.41766	0.197543	12.2387	1.93207e-34	1.00765e-31	Unc93b1
191.949	3.67153	0.300944	12.2001	3.10627e-34	1.58828e-31	Siglecf
872.791	3.9723	0.32636	12.1715	4.40843e-34	2.21074e-31	Cd180
951.288	2.00339	0.165197	12.1273	7.56985e-34	3.72451e-31	Lpcat2
596.306	3.59695	0.296779	12.12	8.27831e-34	3.99766e-31	Fcgr2b
222.574	3.52327	0.2908	12.1158	8.71423e-34	4.13165e-31	Cd48
430.695	26.359	2.17596	12.1137	8.93378e-34	4.16011e-31	Igkv6-32
34578.4	2.31371	0.191315	12.0937	1.13968e-33	5.21393e-31	Ctsd
825.39	1.75084	0.145901	12.0002	3.54437e-33	1.56655e-30	Hpgds
150.226	4.20137	0.350605	11.9832	4.35153e-33	1.89125e-30	Oas1b
516.304	28.1591	2.35077	11.9787	4.59715e-33	1.96524e-30	Ighg1
322.499	2.98133	0.249725	11.9385	7.45972e-33	3.13754e-30	Pycard
104.433	4.86909	0.40885	11.9092	1.05967e-32	4.38617e-30	Fgr
12312.1	3.89684	0.32982	11.8151	3.26246e-32	1.30885e-29	H2-D1
374.652	2.22213	0.188076	11.8151	3.26217e-32	1.30885e-29	Dock8
1151.73	2.0706	0.175352	11.8083	3.53686e-32	1.39744e-29	Nckap1l
486.357	2.36197	0.200071	11.8057	3.64886e-32	1.42017e-29	Tlr7
2246.23	3.82785	0.324345	11.8018	3.82069e-32	1.46518e-29	Ifit3b
6028.05	1.97144	0.167085	11.799	3.94761e-32	1.49191e-29	Hexb
1152.12	2.30499	0.196125	11.7527	6.84321e-32	2.54929e-29	Lair1
107.203	4.47752	0.381343	11.7414	7.81482e-32	2.87024e-29	Ccl4
1032.6	2.3055	0.196421	11.7375	8.18246e-32	2.96353e-29	Cd53
2760.57	4.59246	0.391813	11.7211	9.94315e-32	3.43458e-29	Oasl2
611.48	3.216	0.274341	11.7227	9.75703e-32	3.43458e-29	Trim34a
631.148	2.01503	0.171924	11.7205	1.00099e-31	3.43458e-29	Hmox1
143.313	3.87716	0.331139	11.7086	1.15215e-31	3.90191e-29	Treml2
240.67	2.8891	0.24706	11.6939	1.3692e-31	4.57752e-29	Atf3
541.22	3.13426	0.268599	11.6689	1.83755e-31	6.06556e-29	C3ar1
512.803	1.81393	0.155474	11.6671	1.87705e-31	6.11847e-29	Rnaset2a
408.819	2.77982	0.238437	11.6585	2.07589e-31	6.68308e-29	Clec5a
1646.24	2.33077	0.200392	11.631	2.86582e-31	9.09703e-29	Fcgr3
6679.21	3.23703	0.27833	11.6302	2.89548e-31	9.09703e-29	Mpeg1
1974.13	2.021	0.174134	11.606	3.84296e-31	1.19301e-28	Itgam
346.788	3.02492	0.260776	11.5997	4.13639e-31	1.269e-28	D17H6S56E-5
1423.57	4.74958	0.409733	11.5919	4.53054e-31	1.35797e-28	Irf7
517.687	3.36406	0.290189	11.5927	4.48976e-31	1.35797e-28	Pik3ap1
455.762	4.32512	0.373471	11.5809	5.15208e-31	1.50956e-28	Usp18
5710.81	2.07504	0.179454	11.5631	6.34129e-31	1.83735e-28	Cd9
22049.2	3.40083	0.294305	11.5554	6.92963e-31	1.96417e-28	B2m
6092.25	4.09484	0.35436	11.5556	6.91813e-31	1.96417e-28	H2-K1
638.023	2.74592	0.237714	11.5514	7.26359e-31	2.0367e-28	Adgre1
4673.04	1.68816	0.146225	11.545	7.82404e-31	2.17051e-28	Cx3cr1
186.757	24.9816	2.1696	11.5144	1.11687e-30	3.06574e-28	Ighv3-6
219.864	3.13643	0.273666	11.4608	2.07547e-30	5.63771e-28	Spint1
231.98	3.30511	0.288489	11.4566	2.17911e-30	5.8582e-28	Mx2
1192.19	1.8282	0.159653	11.4511	2.32127e-30	6.17671e-28	Tgfbr2
308.913	2.47534	0.21641	11.4382	2.69457e-30	7.09762e-28	Plcb2
384.772	3.56012	0.311323	11.4355	2.78051e-30	7.25073e-28	Trim30d
200.916	2.57357	0.225155	11.4302	2.95479e-30	7.55413e-28	Btk
1109.25	1.21025	0.105944	11.4235	3.19051e-30	8.07756e-28	Sall1
447.554	3.39006	0.29708	11.4113	3.67311e-30	9.20998e-28	Slc15a3
4576.66	2.06577	0.181123	11.4053	3.93198e-30	9.76517e-28	Npc2
1269.98	3.58741	0.314888	11.3926	4.55048e-30	1.11946e-27	Ifitm3
489.186	3.20329	0.281247	11.3896	4.71132e-30	1.1482e-27	Cd86
527.755	5.28066	0.464099	11.3783	5.36442e-30	1.29526e-27	Ifi27l2a
880.063	2.69739	0.237301	11.367	6.10809e-30	1.46129e-27	Ddx58
1901.57	2.06024	0.181422	11.3561	6.91663e-30	1.63968e-27	Olfml3
3170.51	1.39326	0.122727	11.3525	7.2082e-30	1.69341e-27	Hexa
190.817	3.72029	0.327884	11.3464	7.73057e-30	1.79991e-27	Tmem106a
393.248	2.50983	0.22128	11.3423	8.09702e-30	1.86855e-27	Cd37
393.942	2.63752	0.232561	11.3412	8.20293e-30	1.87638e-27	Lat2
131.697	3.50659	0.309491	11.3302	9.30096e-30	2.10905e-27	Nlrp1b
1411.07	4.09937	0.361863	11.3285	9.4812e-30	2.13139e-27	Bst2
116.553	4.52348	0.399607	11.3198	1.04692e-29	2.33338e-27	Gpr65
463.658	2.53033	0.223627	11.3149	1.10672e-29	2.44576e-27	Ikzf1
2626.71	4.47362	0.395974	11.2978	1.34599e-29	2.94952e-27	H2-Q4
260.58	3.41263	0.302399	11.2852	1.55258e-29	3.37388e-27	Il21r
317.642	2.61363	0.232041	11.2637	1.98347e-29	4.27463e-27	Rasal3
92.9203	3.04168	0.27068	11.2372	2.67764e-29	5.7054e-27	Tasl
117.982	2.6124	0.232528	11.2348	2.75162e-29	5.78661e-27	Ctla2b
587.338	1.95536	0.174061	11.2338	2.78372e-29	5.80728e-27	Apbb1ip
229.373	2.75179	0.245022	11.2308	2.8784e-29	5.95715e-27	Igsf6
5125.94	4.26782	0.380217	11.2247	3.08403e-29	6.33247e-27	Ifit3
837.543	3.62258	0.323024	11.2146	3.45778e-29	7.04441e-27	Irf8
74.5908	4.23786	0.377959	11.2125	3.54092e-29	7.15786e-27	Ccl3
867.047	2.36927	0.211936	11.1791	5.15863e-29	1.03478e-26	Lyn
531.053	2.843	0.254399	11.1754	5.38204e-29	1.07135e-26	Ifih1
2155.3	4.22513	0.378193	11.1719	5.59814e-29	1.10593e-26	Gbp3
347.451	2.49477	0.223402	11.1672	5.90071e-29	1.15694e-26	Tlr13
245.72	5.1608	0.463146	11.1429	7.75231e-29	1.50863e-26	Cd72
542.701	2.26833	0.203743	11.1333	8.63847e-29	1.66863e-26	Havcr2
636.103	2.94891	0.264939	11.1305	8.91262e-29	1.69646e-26	Sp100
261.293	3.75852	0.337659	11.1311	8.85056e-29	1.69646e-26	Epsti1
658.975	2.84648	0.255845	11.1258	9.39611e-29	1.76275e-26	Fcgr1
851.93	3.77842	0.339599	11.1261	9.35964e-29	1.76275e-26	Trim30a
1014.37	3.46681	0.311919	11.1145	1.06677e-28	1.98701e-26	Ptpn6
1132.39	2.15805	0.194447	11.0984	1.27727e-28	2.36223e-26	Ucp2
724.979	3.5553	0.320978	11.0764	1.63237e-28	2.9977e-26	AU020206
152.424	3.33299	0.301294	11.0623	1.91219e-28	3.48701e-26	Gpr84
977.507	2.56779	0.232382	11.0499	2.19542e-28	3.9757e-26	Tor3a
243.837	2.26	0.204728	11.039	2.47736e-28	4.45532e-26	Hvcn1
360.525	2.17166	0.196767	11.0367	2.54108e-28	4.53861e-26	Tifab
2410.07	1.32545	0.120225	11.0248	2.90316e-28	5.15005e-26	Man2b1
286.284	2.64075	0.239843	11.0103	3.40828e-28	6.00525e-26	Samsn1
647.257	2.37214	0.216038	10.9802	4.75865e-28	8.31722e-26	Adcy7
146.995	3.85727	0.351308	10.9797	4.78423e-28	8.31722e-26	St14
165.568	6.97065	0.636303	10.9549	6.29313e-28	1.08679e-25	Hcar2
1177.09	2.69269	0.245896	10.9505	6.60686e-28	1.13347e-25	Eif2ak2
92.6409	4.43951	0.405481	10.9488	6.73685e-28	1.14821e-25	Tmem154
92.211	5.62875	0.514509	10.94	7.4165e-28	1.25585e-25	Oas1g
1261.38	1.60563	0.146818	10.9362	7.73846e-28	1.30191e-25	Nfe2l2
166.941	2.9418	0.26944	10.9182	9.4317e-28	1.5766e-25	Trim5
302.664	2.00666	0.183994	10.9061	1.07778e-27	1.79015e-25	Dnase2a
978.139	2.40879	0.221308	10.8844	1.36859e-27	2.25877e-25	Parp12
150.234	2.21918	0.204427	10.8556	1.87563e-27	3.07615e-25	Gna15
316.143	2.5049	0.230821	10.8521	1.94905e-27	3.17658e-25	Spi1
2212.82	4.9095	0.452566	10.8482	2.03486e-27	3.29585e-25	Clec7a
1341.43	2.25102	0.207777	10.8338	2.37976e-27	3.83068e-25	Irf9
691.893	5.27538	0.487719	10.8164	2.87744e-27	4.60337e-25	Cybb
600.908	2.78788	0.257763	10.8157	2.90156e-27	4.61366e-25	Cyba
787.383	2.81748	0.260569	10.8128	2.99413e-27	4.73199e-25	Trim12a
13.92	23.9289	2.21573	10.7996	3.45858e-27	5.4331e-25	Trbv17
55.5369	4.3901	0.406892	10.7894	3.86464e-27	6.03463e-25	Gm5431
3219.08	1.03937	0.096434	10.778	4.37111e-27	6.78484e-25	Epb41l2
8.55953	27.3362	2.53795	10.771	4.7206e-27	7.28397e-25	Igkv3-2
106.752	4.78526	0.445923	10.7311	7.27129e-27	1.10885e-24	Oasl1
674.344	2.77293	0.258481	10.7278	7.53996e-27	1.14314e-24	Hcls1
524.874	4.97971	0.465555	10.6963	1.05941e-26	1.59689e-24	Lilrb4a
294.049	5.22672	0.488976	10.6891	1.14454e-26	1.71529e-24	Ifi207
209.698	4.01968	0.37653	10.6756	1.32402e-26	1.97294e-24	Socs3
699.155	2.10968	0.197831	10.6641	1.49916e-26	2.22122e-24	Anxa3
267.496	1.77278	0.166325	10.6586	1.59049e-26	2.34323e-24	Frrs1
2838.13	2.16289	0.203131	10.6477	1.78631e-26	2.61694e-24	Msn
2241.16	3.55753	0.334524	10.6346	2.05765e-26	2.99761e-24	Rnf213
608.118	3.98455	0.37471	10.6337	2.0768e-26	3.0087e-24	Rsad2
952.738	2.64541	0.248948	10.6264	2.24709e-26	3.23742e-24	Slfn5
75.8553	4.75901	0.448101	10.6204	2.39518e-26	3.43182e-24	Tnfsf8
827.524	1.68039	0.158316	10.6141	2.56178e-26	3.65047e-24	Rnaset2b
211.175	3.23631	0.305289	10.6008	2.95358e-26	4.16327e-24	Plekha4
274.191	4.41961	0.417112	10.5957	3.11847e-26	4.36424e-24	Phf11b
249.702	2.35201	0.221984	10.5954	3.12963e-26	4.36424e-24	Klhl6
269.143	2.01434	0.190389	10.5801	3.68455e-26	5.11074e-24	Cmklr1
557.636	3.60254	0.341128	10.5607	4.53442e-26	6.22338e-24	Uba7
165.75	2.69516	0.255196	10.5611	4.5111e-26	6.22338e-24	Dennd1c
2740.33	1.91293	0.181277	10.5525	4.94535e-26	6.75183e-24	Cd63
1969.15	4.31521	0.409364	10.5413	5.57376e-26	7.57015e-24	Ifit1
472.971	4.79507	0.455323	10.5311	6.20856e-26	8.38863e-24	Ifi44
665.942	1.80162	0.171129	10.5278	6.42958e-26	8.64249e-24	F11r
93.9992	3.12901	0.297581	10.5148	7.38186e-26	9.87163e-24	Plaur
375.798	3.2239	0.306718	10.5109	7.69355e-26	1.0236e-23	Apobec1
752.175	1.52707	0.145442	10.4995	8.68199e-26	1.14924e-23	Gusb
351.881	3.42877	0.32738	10.4734	1.14493e-25	1.5079e-23	Parp10
476.872	2.09701	0.200371	10.4656	1.24238e-25	1.62802e-23	Hk2
938.538	3.58155	0.342647	10.4526	1.42559e-25	1.85876e-23	Ptprc
249.198	2.3791	0.227966	10.4362	1.69485e-25	2.18795e-23	Gngt2
2735.05	1.65943	0.159437	10.4081	2.27703e-25	2.92503e-23	Sat1
901.093	1.11861	0.107604	10.3957	2.59455e-25	3.31657e-23	Lmo2
2601.74	1.66713	0.16049	10.3878	2.81842e-25	3.58517e-23	Itgb5
225.048	3.63568	0.350247	10.3803	3.04748e-25	3.85772e-23	Csf2rb
518.636	1.72848	0.166817	10.3615	3.71017e-25	4.67392e-23	Abi3
728.105	4.32869	0.417876	10.3588	3.81737e-25	4.78584e-23	Slfn8
292.803	3.01105	0.29146	10.3309	5.10585e-25	6.37058e-23	Hck
2004.51	6.54617	0.634277	10.3207	5.68172e-25	7.05534e-23	C3
342.877	2.26537	0.219575	10.317	5.90208e-25	7.29425e-23	Irf5
4015.99	1.6793	0.162832	10.3131	6.15125e-25	7.56633e-23	Pbxip1
556.16	6.30709	0.611761	10.3097	6.3681e-25	7.75986e-23	Zbp1
2442.7	1.87302	0.18167	10.31	6.34915e-25	7.75986e-23	Ifi27
222.456	4.34974	0.422273	10.3008	6.99032e-25	8.47845e-23	Cd22
139.795	2.83004	0.274798	10.2986	7.14956e-25	8.63143e-23	Glipr1
359.992	2.23369	0.216932	10.2967	7.2911e-25	8.76175e-23	Ncf2
314.83	1.97342	0.191715	10.2935	7.53865e-25	9.01768e-23	Tgfb1
151.09	3.14721	0.305775	10.2926	7.61218e-25	9.06405e-23	Trim14
341.938	1.91078	0.185668	10.2913	7.70997e-25	9.13877e-23	Plin2
1944.85	1.51035	0.146979	10.276	9.04389e-25	1.06714e-22	Csf1
98.9052	3.65467	0.355784	10.2722	9.40735e-25	1.10502e-22	Milr1
243	5.71541	0.557491	10.252	1.15912e-24	1.34939e-22	Ifi213
1324.6	1.43293	0.139779	10.2514	1.16635e-24	1.35177e-22	Slco2b1
4635.65	1.61584	0.157644	10.2499	1.18425e-24	1.36645e-22	Lgmn
281.098	4.43865	0.433312	10.2435	1.26515e-24	1.45336e-22	Oas1a
95.6583	4.2879	0.418673	10.2416	1.29044e-24	1.47592e-22	Slamf6
125.904	5.90199	0.576911	10.2303	1.45035e-24	1.65157e-22	Pdcd1
807.061	4.90721	0.480175	10.2196	1.61962e-24	1.8363e-22	Nlrc5
227.863	2.65587	0.260091	10.2113	1.76432e-24	1.9917e-22	Fermt3
261.204	3.41549	0.334905	10.1984	2.01551e-24	2.26545e-22	Dhx58
1265.94	2.40679	0.236739	10.1665	2.79923e-24	3.13286e-22	Arpc1b
407.235	3.21849	0.316941	10.1549	3.15243e-24	3.51308e-22	Capg
293.213	2.19306	0.215986	10.1537	3.19035e-24	3.5402e-22	Renbp
1213.34	1.31697	0.129713	10.153	3.21468e-24	3.55208e-22	Plcd4
400.379	2.8671	0.282548	10.1473	3.40665e-24	3.74832e-22	Lcp2
1143.25	1.84039	0.181653	10.1313	4.01248e-24	4.39636e-22	Pros1
76.9607	4.46257	0.440882	10.1219	4.41701e-24	4.81934e-22	Bcl2a1a
411.502	1.72941	0.17087	10.1212	4.44727e-24	4.83215e-22	Cd33
515.82	2.18854	0.216313	10.1174	4.62326e-24	5.00252e-22	Bin2
852.409	2.56652	0.253767	10.1137	4.80358e-24	5.17615e-22	Arhgdib
593.147	2.21273	0.218882	10.1092	5.02748e-24	5.39513e-22	H2-T24
886.228	3.09683	0.306632	10.0995	5.55285e-24	5.93449e-22	Herc6
359.057	4.60463	0.456043	10.0969	5.70097e-24	6.06793e-22	Ccl12
842.669	3.29212	0.326658	10.0782	6.89884e-24	7.31305e-22	Parp9
272.273	6.14699	0.610749	10.0647	7.91412e-24	8.35532e-22	Fcgr4
163.22	2.9044	0.288791	10.0571	8.54736e-24	8.98748e-22	Runx1
317.036	5.93409	0.590895	10.0426	9.9079e-24	1.03461e-21	Tgm1
1050.83	4.18394	0.416626	10.0424	9.91881e-24	1.03461e-21	Psmb8
843.588	1.88014	0.187346	10.0357	1.06235e-23	1.09932e-21	Inpp5d
340.745	4.25515	0.424398	10.0263	1.16779e-23	1.20365e-21	Slfn9
113.735	6.72325	0.670616	10.0255	1.17777e-23	1.20916e-21	Oas3
472.372	2.42954	0.242497	10.0189	1.25952e-23	1.28802e-21	Vav1
977.072	2.61	0.260655	10.0132	1.33318e-23	1.35802e-21	Ncf1
336.026	4.36606	0.436353	10.0058	1.43733e-23	1.45841e-21	Phf11d
2081.05	4.56223	0.456256	9.99927	1.53523e-23	1.55172e-21	H2-T23
2583.45	1.11896	0.111948	9.99534	1.59735e-23	1.60707e-21	Lap3
1188.37	1.47964	0.148037	9.99503	1.60232e-23	1.60707e-21	Adap2
403.685	1.77356	0.17764	9.98401	1.79079e-23	1.78921e-21	Cryzl2
150.052	2.96769	0.297495	9.97559	1.94941e-23	1.93289e-21	Il1a
503.286	2.79314	0.280094	9.97217	2.01766e-23	1.99297e-21	Nupr1
218.844	2.88081	0.289477	9.95175	2.4779e-23	2.43835e-21	Ms4a6d
1204.49	3.90676	0.392859	9.94445	2.66642e-23	2.61399e-21	Parp14
121.671	3.54726	0.35679	9.94213	2.72923e-23	2.66555e-21	Isg20
989.423	1.89428	0.190734	9.93153	3.03568e-23	2.95379e-21	Tcirg1
1719.7	2.94917	0.297008	9.9296	3.09506e-23	3.00037e-21	Lcp1
3543.47	7.043	0.709646	9.92467	3.25162e-23	3.12888e-21	H2-Aa
487.603	2.69799	0.272206	9.91158	3.7072e-23	3.55414e-21	Trim12c
280.843	2.02647	0.204553	9.90685	3.88691e-23	3.69923e-21	Zfp36
1325.62	1.55606	0.157151	9.90171	4.09232e-23	3.88056e-21	Tlr3
4920.72	1.25253	0.126526	9.89939	4.18803e-23	3.95693e-21	Ctsl
4863.4	1.61915	0.163665	9.89307	4.46139e-23	4.19999e-21	Csf1r
429.63	1.57212	0.159405	9.86245	6.05506e-23	5.67978e-21	Cmtm3
400.613	2.17471	0.220567	9.85964	6.22751e-23	5.8206e-21	Nmi
364.125	2.15846	0.219655	9.82658	8.65066e-23	8.05654e-21	Sh3bp2
361.25	2.47831	0.252299	9.8229	8.9721e-23	8.32617e-21	Helz2
459.122	4.01907	0.409316	9.81898	9.32812e-23	8.62586e-21	Cxcl16
3475.18	3.85597	0.394267	9.78009	1.37083e-22	1.26315e-20	Lyz2
81.9129	1.91944	0.196283	9.77894	1.38654e-22	1.27313e-20	Lpar5
176.387	2.21401	0.226492	9.77525	1.43797e-22	1.31572e-20	Xlr
394.774	4.92673	0.504488	9.76581	1.57841e-22	1.43917e-20	Ifi209
5443.45	1.0842	0.111162	9.75339	1.78412e-22	1.62106e-20	Lamp2
636.809	2.156	0.221108	9.75091	1.82825e-22	1.65539e-20	Arhgap45
759.582	1.35358	0.138869	9.74717	1.8969e-22	1.7116e-20	Arap1
769.502	3.02872	0.311054	9.73697	2.09708e-22	1.88571e-20	Aif1
949.747	1.51292	0.155406	9.73526	2.13281e-22	1.91125e-20	Mafb
182.112	3.49678	0.359253	9.73346	2.1708e-22	1.93863e-20	Themis2
8453.04	6.76946	0.69577	9.72945	2.25803e-22	2.00965e-20	Cd74
2956.24	6.9115	0.711045	9.7202	2.47285e-22	2.19335e-20	H2-Ab1
3708.31	1.18282	0.121916	9.70192	2.95865e-22	2.61535e-20	Gm2a
537.203	2.86438	0.295343	9.69849	3.05991e-22	2.69571e-20	Il10ra
146.693	2.20363	0.227278	9.69577	3.14245e-22	2.75911e-20	I830077J02Rik
723.606	3.44062	0.354942	9.69348	3.21389e-22	2.81237e-20	Parp3
142.982	3.2295	0.33327	9.69034	3.31435e-22	2.89058e-20	Neurl3
916.048	1.5668	0.161789	9.68421	3.5193e-22	3.05909e-20	Tcn2
306.266	3.06316	0.316623	9.67448	3.87073e-22	3.35339e-20	Trim21
451.917	3.34174	0.345493	9.67238	3.95091e-22	3.41152e-20	Glipr2
1035.76	1.30684	0.135195	9.66634	4.19104e-22	3.60692e-20	Phyhd1
820.191	2.36377	0.244972	9.64917	4.95528e-22	4.25062e-20	Clic1
106.608	3.81121	0.395046	9.64753	5.0356e-22	4.30535e-20	Bcl3
438.982	2.10546	0.218525	9.63488	5.69598e-22	4.85405e-20	Rassf4
226.755	2.7203	0.282375	9.63363	5.76577e-22	4.89752e-20	H2-M3
328.764	1.94914	0.202488	9.62595	6.2133e-22	5.26052e-20	Fes
530.859	2.00418	0.208652	9.6054	7.58636e-22	6.40225e-20	Cdkn1a
177.525	2.66698	0.277747	9.60217	7.82787e-22	6.58475e-20	Tgif1
133.271	6.55871	0.683489	9.59593	8.31654e-22	6.97332e-20	Ifi206
2468.13	5.55717	0.580745	9.56904	1.07902e-21	9.01845e-20	Gbp6
446.722	6.24794	0.653347	9.56297	1.14423e-21	9.53295e-20	F830016B08Rik
655.582	2.33555	0.244271	9.5613	1.16282e-21	9.65697e-20	Srgn
189.82	3.06635	0.320836	9.55737	1.20782e-21	9.99881e-20	Wdfy4
1363.82	1.59423	0.166916	9.55109	1.28335e-21	1.05905e-19	Slc14a1
393.79	2.69658	0.282499	9.54545	1.35514e-21	1.11476e-19	Arhgap30
388.091	3.31252	0.347277	9.53856	1.44835e-21	1.18769e-19	Ifi30
300.615	2.75276	0.288905	9.52825	1.59956e-21	1.30757e-19	Rasa4
419.593	1.80111	0.18923	9.51811	1.76365e-21	1.43721e-19	Blnk
137.813	2.83685	0.298063	9.51763	1.77177e-21	1.43933e-19	Traf3ip3
787.829	2.57563	0.270755	9.51277	1.85659e-21	1.50355e-19	Ggta1
107.322	3.65563	0.384369	9.51075	1.89293e-21	1.52824e-19	Sp140
164.215	1.90824	0.200657	9.50998	1.907e-21	1.53484e-19	Tec
490.41	1.74126	0.183185	9.50548	1.99121e-21	1.59769e-19	Ppp1r18
342.615	2.68638	0.282694	9.50281	2.0431e-21	1.63429e-19	Gsdmd
652.741	1.44678	0.152282	9.50067	2.08552e-21	1.66312e-19	Ehd4
39.2081	4.20176	0.442608	9.4932	2.2405e-21	1.78127e-19	LOC118567383
2408.88	1.37943	0.145591	9.4747	2.67526e-21	2.12045e-19	Tgfbr1
137.364	5.2095	0.550296	9.46673	2.88748e-21	2.28172e-19	H2-Q7
279.765	2.75706	0.291454	9.45965	3.08985e-21	2.43426e-19	Fam111a
161.036	2.15108	0.227439	9.45781	3.1445e-21	2.46986e-19	Tnfaip8l2
613.107	1.8472	0.195379	9.45445	3.24717e-21	2.54284e-19	Il13ra1
894.804	5.75582	0.609424	9.44469	3.56442e-21	2.78292e-19	Gm4951
610.198	1.67818	0.177994	9.42832	4.16697e-21	3.24365e-19	Itpripl2
122.252	3.59554	0.381504	9.42462	4.31653e-21	3.35006e-19	Casp4
147.445	5.92267	0.628711	9.42033	4.49691e-21	3.4797e-19	Cd300lf
91.2977	4.57658	0.486218	9.41261	4.83969e-21	3.73386e-19	AI662270
363.392	1.89878	0.202006	9.3996	5.47727e-21	4.2133e-19	Ccr5
196.347	3.01163	0.321028	9.3812	6.52279e-21	4.96382e-19	Ikbke
1522.08	0.937404	0.0999247	9.3811	6.52909e-21	4.96382e-19	Ptbp1
67.6095	5.88583	0.627386	9.38152	6.50266e-21	4.96382e-19	H2-Q9
152.308	4.77868	0.510116	9.36782	7.40431e-21	5.61285e-19	H2-Q5
276.226	2.20586	0.235598	9.36282	7.76378e-21	5.86829e-19	Casp8
324.664	2.04284	0.218292	9.35828	8.1048e-21	6.09074e-19	Akna
56.2732	6.08359	0.65007	9.35836	8.09812e-21	6.09074e-19	Cd200r4
4186.01	1.33536	0.142712	9.35701	8.2026e-21	6.14653e-19	Rrbp1
356.457	1.9606	0.210122	9.33077	1.05103e-20	7.8532e-19	Tbxas1
191.606	4.32083	0.463593	9.3203	1.16011e-20	8.64351e-19	Timp1
4171.96	4.52236	0.485736	9.31033	1.27437e-20	9.44085e-19	Irgm1
292.648	1.49614	0.160926	9.29705	1.44402e-20	1.06372e-18	Lrrc3
660.418	1.38472	0.148942	9.29709	1.44342e-20	1.06372e-18	Fmnl3
731.614	1.60789	0.172985	9.29497	1.47243e-20	1.08159e-18	Gsap
1530.15	2.15526	0.231923	9.29301	1.49987e-20	1.09865e-18	Pdpn
131.946	6.02882	0.651491	9.25389	2.16473e-20	1.57681e-18	Ifi211
506.407	5.76723	0.623525	9.2494	2.25761e-20	1.63532e-18	Ccl5
202.419	4.35765	0.471122	9.24952	2.25495e-20	1.63532e-18	H2-Q6
260.548	3.03894	0.328614	9.24775	2.29265e-20	1.65611e-18	Casp1
2111.64	0.840928	0.091028	9.23813	2.5085e-20	1.80702e-18	Asah1
853.236	2.92348	0.316748	9.22966	2.71485e-20	1.95028e-18	S100a6
50.9982	5.64821	0.61227	9.22504	2.83467e-20	2.03076e-18	Il1rn
183.055	2.84013	0.307899	9.22423	2.85596e-20	2.04041e-18	Elf4
80.3772	2.35576	0.255494	9.22042	2.95942e-20	2.10855e-18	Il1rl2
344.48	2.48298	0.269649	9.20819	3.3168e-20	2.35673e-18	Sting1
464.456	1.1913	0.129419	9.20497	3.41753e-20	2.42171e-18	Tmem243
205.849	1.85216	0.201239	9.20381	3.45491e-20	2.44156e-18	P2ry6
222.446	3.89607	0.423854	9.19201	3.85572e-20	2.71745e-18	Hk3
803.235	4.5333	0.493753	9.18131	4.25876e-20	2.99342e-18	Isg15
811.171	7.63539	0.831657	9.18093	4.2737e-20	2.99584e-18	Gbp10
1933.77	3.92658	0.427832	9.17786	4.39727e-20	3.0742e-18	Gbp7
6682.66	1.72108	0.187741	9.16732	4.84937e-20	3.37219e-18	Cnn3
352.504	2.45808	0.268128	9.16756	4.83863e-20	3.37219e-18	Tnfrsf1b
388.825	2.09824	0.228926	9.16555	4.92954e-20	3.41882e-18	Fgd2
606.717	3.47601	0.379628	9.15637	5.36735e-20	3.71258e-18	Gm8995
175.627	6.33355	0.692895	9.14071	6.20434e-20	4.28018e-18	Ccl2
3269.43	1.71035	0.18725	9.13407	6.59723e-20	4.53921e-18	Abca1
1083.92	1.7874	0.195856	9.12613	7.09909e-20	4.87166e-18	Cyth4
1255.27	5.91624	0.649013	9.11576	7.81238e-20	5.34707e-18	Tgtp2
337.946	4.75113	0.52258	9.09168	9.75173e-20	6.63958e-18	Il2rg
50.0152	6.04644	0.665401	9.08691	1.01893e-19	6.91942e-18	Phf11a
375.674	3.2383	0.35652	9.08308	1.05544e-19	7.14877e-18	Rac2
48.7226	3.34089	0.367871	9.08167	1.06919e-19	7.22314e-18	Haao
219.264	1.66654	0.183615	9.07632	1.12311e-19	7.56777e-18	Gal3st4
1044.66	4.17851	0.460455	9.07475	1.13935e-19	7.65745e-18	Tap1
317.321	3.55563	0.391936	9.07195	1.16906e-19	7.83689e-18	Sp110
120.921	2.8982	0.319517	9.07057	1.18392e-19	7.91621e-18	Arhgap9
174.348	5.02126	0.554007	9.06354	1.26289e-19	8.42264e-18	H2-Oa
483.134	4.45274	0.491969	9.05085	1.4186e-19	9.43694e-18	Psmb9
700.444	1.72569	0.190936	9.03808	1.59452e-19	1.05802e-17	H1f2
283.08	1.38324	0.153209	9.02844	1.74133e-19	1.14959e-17	Rcsd1
113.556	2.81237	0.311985	9.01447	1.97828e-19	1.30272e-17	A630001G21Rik
271.226	2.05011	0.227772	9.0007	2.24273e-19	1.47314e-17	Arhgap25
1239.32	1.26305	0.140704	8.9766	2.79257e-19	1.82969e-17	Selplg
4689.34	5.66853	0.631779	8.97233	2.90307e-19	1.89733e-17	Gbp2
167.808	2.44841	0.273	8.96853	3.00498e-19	1.95902e-17	Lpxn
455.98	1.9703	0.219746	8.96629	3.06672e-19	1.99429e-17	Syngr2
72.6451	5.20805	0.581217	8.96059	3.22941e-19	2.09486e-17	Ifi208
470.316	2.14916	0.240095	8.9513	3.51328e-19	2.27335e-17	Zc3hav1
239.539	2.35835	0.263651	8.94499	3.71998e-19	2.40114e-17	Tlr4
1564.23	1.09434	0.122575	8.92793	4.3405e-19	2.78101e-17	Siglech
502.77	2.30054	0.257726	8.92627	4.406e-19	2.81606e-17	Anxa4
3941.72	5.56989	0.624363	8.92091	4.6247e-19	2.94861e-17	Iigp1
318.52	2.44775	0.274951	8.90251	5.45986e-19	3.46415e-17	Plau
270.697	4.10631	0.461712	8.89367	5.91229e-19	3.7421e-17	H2-DMb1
151.684	2.54186	0.285847	8.89237	5.98175e-19	3.7769e-17	Was
438.155	3.16858	0.356632	8.88471	6.40886e-19	4.03681e-17	Tspo
5052.83	3.51715	0.395891	8.88414	6.44168e-19	4.0477e-17	Stat1
334.846	4.01464	0.452191	8.87819	6.79556e-19	4.2598e-17	Ms4a6c
11775.3	1.56027	0.175809	8.87481	7.00537e-19	4.38079e-17	Prdx6
655.245	5.70475	0.64332	8.86768	7.4687e-19	4.65936e-17	Tgtp1
475.576	3.03855	0.342816	8.86351	7.75328e-19	4.82535e-17	Icam1
2177.57	6.57186	0.741604	8.86169	7.88135e-19	4.89338e-17	H2-Eb1
138.632	3.20774	0.362049	8.85996	8.00415e-19	4.95782e-17	Psd4
95.0658	4.98817	0.563403	8.85365	8.47047e-19	5.23423e-17	AB124611
72.372	3.60488	0.407649	8.8431	9.30964e-19	5.73918e-17	Gm40158
979.932	1.14069	0.129078	8.83719	9.81549e-19	6.03675e-17	Adam17
375.235	1.75724	0.199039	8.82862	1.0597e-18	6.5021e-17	Arhgap4
97.0233	2.44459	0.277078	8.82276	1.11676e-18	6.83606e-17	Naip6
166.787	2.53469	0.287347	8.82101	1.13427e-18	6.92701e-17	Gm5637
281.93	1.99797	0.226642	8.81552	1.19131e-18	7.25838e-17	Pik3cg
1491.57	1.29194	0.146837	8.79851	1.3865e-18	8.40834e-17	Vsir
671.28	1.78055	0.202384	8.79789	1.39417e-18	8.43519e-17	Tagln2
1095.04	4.11286	0.467922	8.78963	1.50051e-18	9.05759e-17	Cd44
280.518	4.85938	0.5536	8.77778	1.6673e-18	1.0018e-16	Lgals3
39.5969	3.91163	0.445816	8.77409	1.72288e-18	1.03282e-16	B430306N03Rik
553.447	1.28841	0.146861	8.773	1.73962e-18	1.04046e-16	Tifa
225.415	2.12154	0.241945	8.76867	1.8079e-18	1.07883e-16	Rab32
424.158	2.03079	0.231983	8.75403	2.05872e-18	1.22569e-16	Clec2d
2014.6	2.46766	0.28213	8.74653	2.20018e-18	1.30693e-16	Tapbp
236.657	2.63072	0.300801	8.74574	2.21563e-18	1.31311e-16	Slc1a5
1323.88	1.38867	0.15891	8.7387	2.35804e-18	1.39435e-16	Tmem176b
76.6949	4.65286	0.532748	8.73369	2.46492e-18	1.45425e-16	LOC68395
928.401	1.11363	0.127579	8.72891	2.57135e-18	1.51361e-16	Rasgrp3
661.099	1.43369	0.164297	8.72621	2.63348e-18	1.5467e-16	Scpep1
49.7165	4.41301	0.505795	8.72489	2.66446e-18	1.56137e-16	Cdk1
670.137	1.63505	0.187646	8.71346	2.94737e-18	1.71559e-16	Cpq
107.779	1.69093	0.194102	8.71154	2.99761e-18	1.74095e-16	LOC118568377
1329.14	3.45362	0.396841	8.70276	3.23895e-18	1.87693e-16	Gbp9
162.007	2.13308	0.245198	8.69943	3.33562e-18	1.92867e-16	Gpsm3
1338.54	1.00654	0.115776	8.69391	3.50182e-18	2.02028e-16	Necap2
125.058	2.84739	0.327891	8.68395	3.82249e-18	2.20042e-16	Fblim1
267.73	1.77915	0.204904	8.68283	3.86033e-18	2.21731e-16	Kcnk6
200.096	2.50177	0.288272	8.67851	4.00988e-18	2.29815e-16	Rab7b
810.045	1.51282	0.174374	8.67569	4.11049e-18	2.35064e-16	Icosl
298.983	1.73142	0.199721	8.66917	4.35276e-18	2.48374e-16	Syk
30044	1.30651	0.150806	8.6635	4.57512e-18	2.60492e-16	Ctsb
4149.87	0.987455	0.114021	8.66029	4.70554e-18	2.66753e-16	Gns
288.742	4.70782	0.54378	8.65757	4.81912e-18	2.72599e-16	Mx1
131.311	1.43861	0.166225	8.65461	4.94612e-18	2.79177e-16	Pik3r6
6023	1.37546	0.158984	8.65156	5.08007e-18	2.86119e-16	Sdc4
181.377	8.3441	0.965903	8.63866	5.68786e-18	3.1966e-16	H2-M2
61.0802	2.79569	0.323715	8.63625	5.80858e-18	3.25743e-16	Gm26740
103.43	2.63157	0.305081	8.62581	6.36416e-18	3.56134e-16	Arl11
543.19	2.86362	0.332215	8.61979	6.70779e-18	3.74559e-16	Ube2l6
2153.5	1.62332	0.188605	8.60696	7.50233e-18	4.17139e-16	Shisa5
167.746	2.13988	0.248618	8.60711	7.49271e-18	4.17139e-16	Tnfrsf13b
43.5137	4.16171	0.483567	8.60628	7.54726e-18	4.18744e-16	4930512H18Rik
133.022	8.28516	0.962787	8.6054	7.60528e-18	4.21068e-16	Cd3g
188.579	1.97251	0.229226	8.60509	7.62541e-18	4.21288e-16	Mcm3
407.451	1.42409	0.165544	8.60245	7.80353e-18	4.2982e-16	Gmip
390.702	2.97988	0.346404	8.60231	7.81281e-18	4.2982e-16	Ifi35
96.7831	2.04111	0.237403	8.59768	8.13472e-18	4.46588e-16	Gbgt1
1480.48	4.37434	0.509065	8.59288	8.48129e-18	4.64636e-16	Irgm2
194.007	5.90402	0.687296	8.59022	8.68042e-18	4.74548e-16	Slamf7
157.765	1.76424	0.20546	8.58676	8.9457e-18	4.88027e-16	Mmp2
84.0393	2.46149	0.287104	8.57351	1.00377e-17	5.45321e-16	Rhbdf2
647.225	1.43446	0.167322	8.57302	1.00802e-17	5.46492e-16	Cyp4v3
2723.98	1.01655	0.118635	8.56877	1.04592e-17	5.65861e-16	S100a1
68.8105	4.85911	0.567301	8.5653	1.07792e-17	5.81964e-16	Grap2
18360.3	0.906172	0.105888	8.5578	1.1504e-17	6.19811e-16	Lamp1
2830.73	1.03249	0.120695	8.55452	1.18364e-17	6.36406e-16	Abhd4
1165.55	4.61853	0.540006	8.55273	1.20208e-17	6.44992e-16	Cd274
826.894	1.27474	0.14905	8.55244	1.20516e-17	6.45319e-16	Fgfrl1
88.87	5.45911	0.638443	8.55066	1.22386e-17	6.53987e-16	Ms4a4c
466.645	4.71638	0.552084	8.54288	1.30921e-17	6.98164e-16	Fgl2
532.719	1.93945	0.227204	8.53618	1.38728e-17	7.38288e-16	Mvp
1174.34	0.984861	0.115437	8.53157	1.44369e-17	7.66743e-16	Mapkapk2
66.9501	2.44913	0.287091	8.53085	1.45282e-17	7.70022e-16	C5ar1
209.883	1.77503	0.208189	8.52603	1.51455e-17	8.01115e-16	Tmco4
217.859	1.38145	0.162042	8.52528	1.52439e-17	8.04689e-16	Gm43380
6339.59	0.638662	0.0749689	8.51903	1.60892e-17	8.47594e-16	Cd81
864.544	1.3435	0.157797	8.51409	1.67909e-17	8.81e-16	Bcl2
124.773	2.39172	0.281102	8.50839	1.76369e-17	9.23529e-16	Snx20
898.366	1.80512	0.212218	8.50598	1.80063e-17	9.40985e-16	Plce1
306.139	1.7422	0.204939	8.50103	1.87915e-17	9.8005e-16	Nfatc1
462.874	1.37901	0.162221	8.50079	1.88308e-17	9.80143e-16	Fli1
154.038	6.31616	0.743101	8.49973	1.9003e-17	9.87135e-16	Ms4a4b
563.153	1.36208	0.16038	8.49287	2.01596e-17	1.04514e-15	Tmem86a
1702.55	3.28424	0.387031	8.48574	2.1435e-17	1.10905e-15	Ifit2
502.448	1.29353	0.152739	8.46889	2.47745e-17	1.2793e-15	Elk3
616.298	2.85468	0.337123	8.46776	2.50162e-17	1.28923e-15	Aspg
200.641	2.97348	0.351327	8.46358	2.59295e-17	1.33366e-15	Ncf4
145.384	2.51573	0.297359	8.46025	2.66811e-17	1.36961e-15	Cmtm7
237.083	2.06866	0.244668	8.45497	2.79148e-17	1.43013e-15	Lrrk1
337.983	5.17386	0.612466	8.44759	2.97365e-17	1.52047e-15	Gimap4
587.529	3.17254	0.37565	8.44548	3.0281e-17	1.54528e-15	Slfn2
949.227	1.49506	0.177117	8.44111	3.14344e-17	1.601e-15	Vwa5a
190.972	1.44997	0.171844	8.43768	3.23704e-17	1.64546e-15	Slc7a7
235.364	2.40296	0.284884	8.43488	3.31548e-17	1.68206e-15	Il4ra
175.455	1.88801	0.223847	8.43437	3.32988e-17	1.68608e-15	Trim56
462.568	1.62752	0.19299	8.43319	3.36378e-17	1.69995e-15	Tmem176a
176.393	4.50767	0.534838	8.4281	3.51337e-17	1.77211e-15	Slamf8
182.399	2.6756	0.317906	8.41631	3.88536e-17	1.95219e-15	Sash3
2369.94	0.930723	0.110606	8.41475	3.93746e-17	1.97456e-15	Gna13
56.51	3.07222	0.365434	8.40703	4.20539e-17	2.10487e-15	Iqgap3
339.856	1.4821	0.176378	8.40294	4.35425e-17	2.17521e-15	Ltbr
292.672	1.24527	0.148311	8.3963	4.60761e-17	2.29738e-15	Dap
708.72	5.71164	0.680869	8.38874	4.91363e-17	2.44528e-15	Ifi47
48.8471	2.98272	0.355608	8.38767	4.95889e-17	2.4631e-15	Cnr2
3399.89	5.33494	0.636683	8.37928	5.32544e-17	2.63969e-15	Igtp
205.841	4.49187	0.536436	8.37355	5.59086e-17	2.76123e-15	Hpse
817.302	3.29192	0.393169	8.37277	5.62796e-17	2.7743e-15	Samd9l
120.979	2.16267	0.258451	8.3678	5.87024e-17	2.88827e-15	Apobr
521.829	0.933816	0.111803	8.35233	6.69304e-17	3.2869e-15	Heatr5a
980.31	5.33062	0.638952	8.34276	7.25784e-17	3.55757e-15	Cxcl10
1815	4.65831	0.558617	8.33901	7.49168e-17	3.6653e-15	Gbp5
1720.34	0.784232	0.0941334	8.33107	8.01127e-17	3.91217e-15	Ctso
144.821	21.6202	2.59764	8.32299	8.5769e-17	4.18056e-15	Igkv6-25
857.406	0.964597	0.115902	8.32253	8.61048e-17	4.1891e-15	Rnd3
183.833	5.85967	0.704803	8.31391	9.26017e-17	4.49679e-15	Gm4841
13436.8	0.565437	0.0680141	8.31353	9.28992e-17	4.50285e-15	Ptma
678.295	1.38145	0.166282	8.30792	9.73953e-17	4.71201e-15	Rps6ka1
14811.3	1.90103	0.228934	8.30382	1.00816e-16	4.86848e-15	Apod
157.253	21.273	2.56408	8.29654	1.07183e-16	5.1664e-15	Igkv8-24
1333.37	1.39439	0.168149	8.29255	1.10842e-16	5.3329e-15	Peg10
2687.48	0.983831	0.118648	8.29199	1.11368e-16	5.34833e-15	Plxdc2
2151.97	0.888687	0.107197	8.29025	1.13013e-16	5.41737e-15	Plxnb2
2210.83	1.99687	0.2409	8.28921	1.14005e-16	5.45488e-15	Stat2
142.562	2.6559	0.32044	8.28828	1.14897e-16	5.4875e-15	Birc3
999.19	1.98308	0.239293	8.28726	1.15883e-16	5.52448e-15	Entpd1
516.203	6.41205	0.773978	8.28454	1.18564e-16	5.64195e-15	Gm12250
956.637	1.33418	0.16118	8.27758	1.25707e-16	5.96009e-15	Bmp2k
427.547	1.3193	0.159434	8.27491	1.28551e-16	6.08388e-15	Prcp
222.304	2.3215	0.280653	8.27178	1.31969e-16	6.23434e-15	Nfkb2
320.465	1.98335	0.239817	8.27025	1.33674e-16	6.30346e-15	Tfcp2l1
830.75	6.40352	0.776749	8.244	1.66543e-16	7.82512e-15	Cxcl9
205.923	2.579	0.313095	8.2371	1.76434e-16	8.27165e-15	Ptafr
427.477	2.09008	0.253754	8.23663	1.77124e-16	8.27752e-15	Sla
804.145	1.88093	0.228623	8.22721	1.9162e-16	8.93895e-15	Erap1
1764.77	1.1733	0.142647	8.22521	1.94854e-16	9.07358e-15	Aldh1l1
76.0875	3.80582	0.463274	8.21504	2.12095e-16	9.85885e-15	Siglec1
488.686	2.21022	0.269189	8.21065	2.1999e-16	1.02076e-14	Asap3
1853.77	0.972466	0.118506	8.20606	2.28559e-16	1.05864e-14	Rgs10
44.1481	2.46768	0.300858	8.20213	2.36162e-16	1.08998e-14	Pilra
1758.25	1.02397	0.124851	8.20153	2.37349e-16	1.09352e-14	Sgpl1
101.602	1.73625	0.211784	8.19819	2.4404e-16	1.12237e-14	Smpdl3b
62.6317	3.22359	0.39332	8.19584	2.48843e-16	1.14244e-14	Tlr12
724.999	1.28696	0.157202	8.18666	2.68577e-16	1.22656e-14	Ifngr1
105.953	3.50558	0.428304	8.18479	2.72784e-16	1.2436e-14	H2-Ob
2175.55	2.09567	0.256195	8.17998	2.83894e-16	1.29199e-14	Vcam1
1015.35	1.01248	0.123789	8.17907	2.86032e-16	1.29945e-14	Pnpla7
4373.85	0.662076	0.0810074	8.17303	3.00734e-16	1.36387e-14	Septin2
286.985	2.26443	0.277113	8.1715	3.04577e-16	1.3789e-14	Tnfsf10
295.93	1.48881	0.182236	8.16968	3.09197e-16	1.39739e-14	Il15ra
60.9576	3.38124	0.414035	8.16656	3.17308e-16	1.43156e-14	Rab20
1228.99	1.19668	0.14669	8.15791	3.40871e-16	1.53522e-14	2810459M11Rik
65.9984	6.36816	0.780671	8.1573	3.42592e-16	1.53911e-14	Cd2
3752.71	7.10031	0.870436	8.15719	3.42915e-16	1.53911e-14	Cxcl13
47.3653	6.09942	0.748002	8.15429	3.51239e-16	1.57375e-14	A530040E14Rik
60.0534	3.84569	0.4719	8.14938	3.65795e-16	1.63616e-14	Rgs1
83.7715	1.42259	0.17488	8.13468	4.1303e-16	1.84428e-14	Gm5086
612.839	1.1253	0.138496	8.12516	4.46774e-16	1.99154e-14	P2rx7
128.766	6.2484	0.769375	8.12139	4.6086e-16	2.05083e-14	Il2rb
47.8315	3.83637	0.472635	8.11698	4.77943e-16	2.12323e-14	Tspan32
2603.15	1.10103	0.135771	8.10946	5.08442e-16	2.25487e-14	Sox9
272.029	1.94943	0.240682	8.09963	5.51249e-16	2.44056e-14	Rab29
179.685	2.16944	0.26796	8.09613	5.6736e-16	2.50763e-14	Mapkapk3
5.57133	33.9556	4.19633	8.09173	5.88217e-16	2.5915e-14	Igkv3-5
1497.98	2.50754	0.309889	8.09171	5.88323e-16	2.5915e-14	Ctsc
841.915	1.42651	0.176312	8.0908	5.92727e-16	2.6065e-14	Slc29a3
93.1118	3.83878	0.474531	8.08963	5.98455e-16	2.62726e-14	Pirb
1230.79	0.958599	0.118652	8.0791	6.52474e-16	2.85959e-14	Itpr2
607.838	4.18318	0.518282	8.07124	6.95863e-16	3.04463e-14	AW112010
77.8035	4.28671	0.531412	8.06664	7.2258e-16	3.15624e-14	Ctsw
109.823	5.97406	0.741656	8.05503	7.94562e-16	3.46485e-14	Slfn1
116.615	2.38959	0.296687	8.05424	7.99774e-16	3.48175e-14	Ptpn18
1308.9	2.48916	0.309118	8.05246	8.11463e-16	3.52675e-14	H2-T22
398.23	1.42287	0.176752	8.05011	8.27179e-16	3.58908e-14	Naglu
619.123	1.77183	0.220393	8.0394	9.02829e-16	3.89786e-14	Mgst1
7.02947	25.6714	3.19366	8.03823	9.11417e-16	3.92843e-14	Trav16n
140.072	2.26738	0.282106	8.03731	9.18303e-16	3.94507e-14	BC064078
930.066	1.37598	0.171334	8.03101	9.66731e-16	4.14629e-14	Sbno2
297.14	2.9752	0.371621	8.00601	1.18489e-15	5.07363e-14	Ccn1
312.22	2.04001	0.254821	8.00567	1.18813e-15	5.07917e-14	Hspb6
146.118	1.83144	0.228805	8.00439	1.20057e-15	5.12395e-14	Lyl1
46.1156	2.48902	0.311048	8.00205	1.22368e-15	5.21403e-14	Ugt1a7c
1074.98	3.66915	0.458811	7.99707	1.27411e-15	5.42007e-14	Serping1
963.823	1.42492	0.178458	7.98463	1.40949e-15	5.98619e-14	P2ry13
108.837	3.68474	0.4617	7.9808	1.45388e-15	6.15469e-14	Trac
13665.9	1.58035	0.198209	7.97317	1.54653e-15	6.5363e-14	Neat1
53.0602	4.97996	0.624867	7.96963	1.59146e-15	6.70444e-14	Apol9b
74.3316	3.20965	0.402803	7.96828	1.60901e-15	6.76744e-14	Sctr
37.7941	2.87143	0.360371	7.96798	1.6129e-15	6.77286e-14	Fam167b
1483.2	0.843833	0.105918	7.96683	1.62798e-15	6.82523e-14	Tor1aip1
520	1.233	0.154776	7.96636	1.63413e-15	6.83999e-14	Ptgfrn
184.543	4.73499	0.594459	7.96521	1.64942e-15	6.89292e-14	Gimap3
104.126	1.83444	0.230409	7.96167	1.69731e-15	7.08173e-14	Stat5a
566.725	1.65686	0.208152	7.95984	1.72265e-15	7.17597e-14	Vamp8
489.049	1.48855	0.187218	7.95091	1.85152e-15	7.70051e-14	Xdh
42.4823	4.21889	0.531206	7.94209	1.98797e-15	8.25483e-14	BC147527
46.1438	3.08818	0.388863	7.94155	1.99663e-15	8.27759e-14	Gvin2
257.846	1.73412	0.218567	7.93407	2.12072e-15	8.77809e-14	Slc37a2
86.8903	2.7026	0.340732	7.93177	2.16052e-15	8.92866e-14	Apol10b
38.0947	4.53717	0.572814	7.92085	2.359e-15	9.73349e-14	Tnf
72.8077	3.03128	0.382892	7.91679	2.43718e-15	1.00402e-13	Zmynd15
418.741	1.44019	0.181985	7.91379	2.49679e-15	1.02695e-13	Efemp2
263.51	1.44898	0.183162	7.9109	2.55541e-15	1.04941e-13	Slc25a45
51.5862	5.49552	0.695885	7.89717	2.85316e-15	1.168e-13	Apol9a
131.331	5.72294	0.724739	7.89655	2.86725e-15	1.17193e-13	Gm12185
54.3896	4.68974	0.59394	7.89599	2.88017e-15	1.17537e-13	Bcl2a1d
579.251	1.44565	0.183107	7.89511	2.90055e-15	1.18184e-13	Vasp
318.264	1.80287	0.228411	7.89308	2.94823e-15	1.19939e-13	Jak3
1575.34	0.97412	0.123472	7.8894	3.03646e-15	1.23336e-13	Creg1
1194.93	1.04598	0.132687	7.88303	3.19542e-15	1.29189e-13	Zfp36l2
22.705	4.34168	0.551123	7.87788	3.32972e-15	1.3441e-13	Gm46224
122.384	2.46934	0.313665	7.87253	3.47541e-15	1.39858e-13	Gmfg-ps
1298.18	3.02532	0.384342	7.87143	3.50602e-15	1.40873e-13	Gpnmb
2717.63	1.41791	0.180142	7.87107	3.51609e-15	1.40963e-13	Anxa5
298.352	1.82468	0.231826	7.87093	3.52008e-15	1.40963e-13	Tnfaip8
372.607	1.40075	0.178012	7.86886	3.57874e-15	1.42914e-13	Elf1
45.9101	3.38049	0.42973	7.86654	3.64598e-15	1.45377e-13	Gm13391
902.463	2.6244	0.333766	7.86302	3.7499e-15	1.49292e-13	Dtx3l
908.045	1.25638	0.159901	7.85722	3.92764e-15	1.55892e-13	Tst
272.306	1.62066	0.206281	7.85657	3.94794e-15	1.5646e-13	Ccdc80
135.477	3.18635	0.405718	7.85362	4.0421e-15	1.59948e-13	C2
385.581	1.97144	0.251074	7.85203	4.09363e-15	1.61742e-13	Cybrd1
103.036	1.7866	0.227576	7.85055	4.14202e-15	1.63159e-13	Ticam2
139.817	1.97742	0.252355	7.83589	4.65544e-15	1.83107e-13	Arl5c
321.37	1.83393	0.234155	7.83214	4.79637e-15	1.88366e-13	Ccdc88b
114.249	2.0444	0.261272	7.82478	5.08561e-15	1.99125e-13	Cd300a
269.527	3.10523	0.397123	7.8193	5.31167e-15	2.07665e-13	Gm20559
1181.92	1.14575	0.146566	7.81733	5.39576e-15	2.10637e-13	Cmtm6
76.7051	1.71007	0.218783	7.81629	5.44044e-15	2.12063e-13	Gpr160
47.0501	6.24585	0.800348	7.80391	6.00184e-15	2.33249e-13	Cd8b1
1902.53	0.857884	0.110093	7.79233	6.57834e-15	2.55273e-13	Mtus1
85.0861	7.64561	0.982282	7.78352	7.05352e-15	2.73306e-13	Acod1
1956.84	1.68238	0.216241	7.78011	7.24644e-15	2.80364e-13	Fxyd1
42.1422	6.40167	0.823936	7.76962	7.87212e-15	3.0367e-13	Ptpn7
453.775	1.06399	0.137038	7.76423	8.21401e-15	3.15924e-13	Aox1
293.26	2.2818	0.294089	7.75888	8.56798e-15	3.29053e-13	Tnfaip2
215.117	1.52925	0.197195	7.75503	8.83207e-15	3.38697e-13	Tnfrsf11a
4461.36	0.682015	0.0880876	7.74247	9.75018e-15	3.73356e-13	Snx5
57.7252	2.77649	0.358766	7.73902	1.00185e-14	3.83069e-13	Gm46220
6.58438	25.8754	3.34653	7.73201	1.05866e-14	4.03605e-13	Ighv8-11
82.1455	2.29745	0.297381	7.7256	1.11331e-14	4.23823e-13	Tex11
850.675	2.77577	0.359438	7.72253	1.14042e-14	4.3351e-13	Tap2
27.0638	4.5593	0.590716	7.71826	1.17929e-14	4.46981e-13	Scimp
79.0058	5.581	0.723388	7.71508	1.20909e-14	4.57611e-13	Cxcr6
841.872	1.06986	0.138689	7.7141	1.21839e-14	4.60464e-13	Scamp2
285.108	2.14771	0.278504	7.71157	1.2428e-14	4.69009e-13	Emp1
101.375	2.62565	0.340573	7.70952	1.2629e-14	4.75904e-13	Uhrf1
64.5274	5.47927	0.711132	7.705	1.30847e-14	4.92367e-13	Batf2
5604.79	3.08806	0.40088	7.7032	1.32697e-14	4.98608e-13	Vim
245.361	1.36928	0.177837	7.69965	1.36442e-14	5.11941e-13	Rab13
169.881	1.49535	0.194262	7.69761	1.3864e-14	5.19441e-13	Mlph
42.2173	3.10517	0.403471	7.69613	1.40251e-14	5.24723e-13	Il1b
1288.98	4.63206	0.601948	7.6951	1.41379e-14	5.27718e-13	Gbp4
1291.14	1.33741	0.173802	7.69503	1.41456e-14	5.27718e-13	Cmpk2
182.074	1.86334	0.24229	7.69051	1.46547e-14	5.45931e-13	Nfam1
1.14935	20.4108	2.65462	7.68879	1.48532e-14	5.52533e-13	Klra3
4901.19	0.883625	0.114957	7.6866	1.51099e-14	5.61282e-13	Ctsa
1838.11	0.721298	0.0938646	7.68445	1.53656e-14	5.69969e-13	Rin2
393.472	1.41384	0.184267	7.67276	1.68328e-14	6.23509e-13	Gm46162
4267.18	1.02884	0.134525	7.64794	2.0422e-14	7.54314e-13	Gpam
161.66	4.80029	0.62773	7.64706	2.05634e-14	7.5846e-13	Gvin3
415.931	2.30349	0.301331	7.64437	2.09975e-14	7.73379e-13	Mdfic
42.2556	2.61101	0.341597	7.64352	2.11356e-14	7.77368e-13	Rad51b
100.954	1.60123	0.209521	7.64236	2.13278e-14	7.8333e-13	Eif4ebp1
436.433	1.48922	0.195076	7.63403	2.27525e-14	8.32143e-13	Plcg2
1087.48	1.09347	0.143312	7.62997	2.34803e-14	8.57556e-13	S100a13
8310.59	1.29559	0.169892	7.62595	2.42247e-14	8.83507e-13	Ftl1
440.895	1.38971	0.182266	7.62461	2.4477e-14	8.91461e-13	Esyt1
8217.81	0.766205	0.100494	7.62436	2.45254e-14	8.91979e-13	Pabpc1
721.542	1.13303	0.14868	7.62058	2.52539e-14	9.17193e-13	Rcn1
381.425	3.27957	0.430511	7.61785	2.57933e-14	9.35483e-13	Flnc
48.8381	3.21299	0.421905	7.61543	2.62805e-14	9.51829e-13	Gvin1
1488.54	1.43478	0.188431	7.61437	2.64985e-14	9.58394e-13	Ccdc190
267.53	1.09831	0.14427	7.61291	2.68e-14	9.67954e-13	Sqor
1818.84	0.85718	0.112669	7.60792	2.78548e-14	1.00466e-12	Slc39a1
353.062	1.94665	0.255887	7.60743	2.79589e-14	1.00702e-12	Nod1
12949.7	1.61475	0.212363	7.60372	2.87736e-14	1.03494e-12	Aqp4
1158.32	3.04945	0.401108	7.60257	2.9031e-14	1.04276e-12	S1pr3
814.786	0.821907	0.108236	7.59367	3.10969e-14	1.11542e-12	Suclg2
2319.85	1.0165	0.133929	7.58989	3.20182e-14	1.14689e-12	Lbh
245.766	2.98439	0.393345	7.58722	3.26848e-14	1.16917e-12	Plscr2
905.147	0.919699	0.121324	7.58052	3.4417e-14	1.22944e-12	Wasf2
447.253	1.13411	0.149678	7.57703	3.53546e-14	1.26121e-12	Ripk1
3792.74	0.687201	0.0906998	7.57666	3.54564e-14	1.26311e-12	Elovl5
2137.21	0.905128	0.119496	7.57452	3.60449e-14	1.27883e-12	Tsc22d4
423.968	3.36863	0.444905	7.57157	3.6874e-14	1.30293e-12	S100a4
1719.87	1.01081	0.133589	7.56655	3.83275e-14	1.35246e-12	Gltp
201.995	1.2454	0.164729	7.56027	4.02219e-14	1.41547e-12	Gadd45a
195.961	2.1632	0.286123	7.56037	4.01909e-14	1.41547e-12	Rinl
458.134	1.21562	0.160842	7.55786	4.0974e-14	1.44e-12	Zfhx3
581.412	1.58339	0.209726	7.54979	4.3597e-14	1.53012e-12	Angpt1
101.31	1.88055	0.24926	7.54451	4.53985e-14	1.59121e-12	Rubcnl
552.008	1.23807	0.164116	7.54387	4.56242e-14	1.59697e-12	Brip1os
97.1899	2.6167	0.346895	7.54322	4.58522e-14	1.6028e-12	Maff
302.338	2.77273	0.367702	7.5407	4.67461e-14	1.63186e-12	Lsp1
46.9118	5.02249	0.666246	7.53849	4.75462e-14	1.65757e-12	Klrb1b
70.3542	4.11374	0.545909	7.53558	4.86182e-14	1.69268e-12	Mlkl
58.8099	2.08264	0.276477	7.53277	4.96737e-14	1.72712e-12	Tmem273
421.999	1.32409	0.175871	7.52876	5.12258e-14	1.77872e-12	Stat6
151.908	2.42691	0.32236	7.52858	5.12949e-14	1.77874e-12	Csf2rb2
31.8449	2.99878	0.398428	7.52653	5.21049e-14	1.80444e-12	Trim34b
31.317	5.73268	0.762058	7.52264	5.3681e-14	1.85164e-12	Cd244a
425.504	4.38362	0.582719	7.52271	5.36513e-14	1.85164e-12	Klk6
7023.46	0.801824	0.106603	7.52159	5.41142e-14	1.86411e-12	Prdx1
1066.16	3.49884	0.465219	7.52085	5.44226e-14	1.87227e-12	A2m
65.5078	2.98425	0.396859	7.51968	5.49092e-14	1.88652e-12	9930111J21Rik1
51.6284	2.12597	0.283115	7.5092	5.94881e-14	2.04115e-12	Ebi3
1034.05	0.72301	0.0962909	7.5086	5.97625e-14	2.04615e-12	Tspan14
226.2	2.39858	0.319447	7.50854	5.9791e-14	2.04615e-12	Endou
25.7127	3.88344	0.517296	7.5072	6.04069e-14	2.06452e-12	9330175E14Rik
181.798	2.05563	0.273883	7.50548	6.12023e-14	2.08897e-12	Fas
55.2864	6.6695	0.888757	7.5043	6.17571e-14	2.10515e-12	Il18r1
142.202	1.28672	0.17151	7.5023	6.27099e-14	2.13484e-12	C4a
1080.97	1.02667	0.137232	7.48124	7.36244e-14	2.49662e-12	Mob1a
64.2409	2.17855	0.291451	7.47485	7.72932e-14	2.61763e-12	Zc3h12a
581.322	1.09311	0.146278	7.47283	7.84906e-14	2.65473e-12	Nedd9
62.0842	2.92112	0.39129	7.46537	8.30672e-14	2.80589e-12	Ip6k3
99.1861	2.63534	0.353027	7.465	8.33013e-14	2.81015e-12	Rhoh
43.1312	3.20338	0.429236	7.46299	8.4581e-14	2.84964e-12	Glrp1
237.796	2.55047	0.341843	7.46092	8.59189e-14	2.89098e-12	P4ha3
1409.76	0.703039	0.0942438	7.45978	8.66639e-14	2.91229e-12	Cttnbp2nl
2464.57	0.440619	0.0591108	7.45411	9.04755e-14	3.03646e-12	Npm1
867.564	0.773294	0.103836	7.4473	9.52732e-14	3.19337e-12	Snap23
65.2397	4.46983	0.600414	7.44458	9.72514e-14	3.25549e-12	Lax1
211.343	1.53699	0.206514	7.44255	9.87638e-14	3.30187e-12	Niban1
70.163	2.31456	0.311238	7.43662	1.03294e-13	3.44892e-12	Ccrl2
534.314	1.16366	0.156572	7.43215	1.06849e-13	3.56303e-12	Rab3il1
2269.18	0.648917	0.0873668	7.4275	1.10671e-13	3.68109e-12	Tor1aip2
101.678	1.73244	0.23336	7.42387	1.13748e-13	3.769e-12	Dna2
2216.57	0.954081	0.128527	7.42318	1.14337e-13	3.78373e-12	Pdia4
1059.36	1.12839	0.152023	7.42249	1.14941e-13	3.79889e-12	Man2b2
87.9203	1.74098	0.234572	7.42195	1.15409e-13	3.80953e-12	Lpin3
178.158	1.45302	0.195943	7.4155	1.21162e-13	3.99438e-12	Creb3l1
598.685	2.1083	0.284426	7.41245	1.23988e-13	4.08186e-12	Anxa2
153.519	1.84758	0.249259	7.4123	1.24129e-13	4.08186e-12	Pik3r5
1275.69	1.28691	0.173823	7.40355	1.32593e-13	4.35468e-12	Tmem123
47.5736	1.95696	0.264346	7.40304	1.33098e-13	4.36578e-12	Cdt1
1661.69	1.0363	0.139996	7.4024	1.33748e-13	4.3816e-12	Plaat3
1151.15	1.00002	0.135112	7.40139	1.34766e-13	4.40941e-12	Iqgap1
921.028	0.684327	0.0924811	7.39964	1.36555e-13	4.46233e-12	Trp53
181.683	4.18677	0.566065	7.39627	1.40066e-13	4.57133e-12	Il12rb1
2309.28	0.806343	0.109139	7.38819	1.48838e-13	4.85156e-12	Rgs2
2289.21	1.15248	0.156052	7.38523	1.52185e-13	4.95446e-12	Stat3
131.424	1.5781	0.213694	7.38485	1.52626e-13	4.96261e-12	Abcc3
494.933	1.00899	0.136683	7.38194	1.56005e-13	5.06617e-12	Agtrap
1826.94	0.587812	0.0796894	7.37628	1.62768e-13	5.27925e-12	Tram1
954.158	0.702363	0.0952234	7.37595	1.63174e-13	5.28583e-12	Pde3b
61.7056	4.28186	0.580771	7.37272	1.67181e-13	5.4089e-12	Acap1
38.1561	3.02058	0.409831	7.37031	1.70236e-13	5.50094e-12	Cd200r1
491.822	1.34094	0.181989	7.36822	1.72917e-13	5.58065e-12	Rasgef1b
74.2669	4.97494	0.675204	7.36805	1.73143e-13	5.58103e-12	Cd4
6778.21	1.18383	0.1607	7.36672	1.74873e-13	5.62983e-12	Ly6e
91.4688	2.45076	0.332914	7.36155	1.81784e-13	5.84511e-12	Tlr9
1147.8	1.11398	0.151344	7.36057	1.83128e-13	5.88109e-12	Cflar
52.5114	4.37313	0.595052	7.34916	1.99452e-13	6.39742e-12	Lilr4b
35.9244	4.2404	0.577067	7.3482	2.00898e-13	6.4359e-12	Kcnn4
256.292	1.44997	0.197358	7.34689	2.0287e-13	6.49108e-12	Zfp217
348.886	6.54753	0.891879	7.34128	2.11564e-13	6.76097e-12	Gbp8
447.992	0.957194	0.130416	7.33954	2.14337e-13	6.84119e-12	Mthfd2
1016.32	1.36101	0.185457	7.33866	2.15738e-13	6.87751e-12	Vwa1
679.88	2.04476	0.27886	7.33258	2.25757e-13	7.18554e-12	Pnp
91.3608	5.62241	0.766782	7.33247	2.25952e-13	7.18554e-12	Ly6i
27.3942	4.40953	0.601845	7.32669	2.3591e-13	7.49308e-12	LOC118568626
538.045	1.28246	0.175067	7.32557	2.37889e-13	7.54675e-12	Aim2
391.93	1.30272	0.177914	7.32217	2.43984e-13	7.73071e-12	Arhgap18
319.556	1.41009	0.192693	7.31778	2.52099e-13	7.97813e-12	Stk17b
167.66	2.05113	0.280337	7.31665	2.54232e-13	8.0359e-12	Tor4a
617.637	0.651857	0.0890958	7.31636	2.54778e-13	8.04341e-12	Acer3
116.206	2.96085	0.404777	7.31478	2.57812e-13	8.12935e-12	Ptpn22
130.385	1.98981	0.272107	7.31261	2.62e-13	8.25143e-12	Itga5
1622.26	1.09511	0.149833	7.30887	2.69392e-13	8.47397e-12	Tln1
518.244	1.20254	0.164723	7.30034	2.87035e-13	9.00724e-12	Rhoc
44.6541	2.36974	0.324857	7.29472	2.9928e-13	9.38021e-12	F9
202.428	1.75744	0.240973	7.29307	3.02967e-13	9.48437e-12	Alox5ap
51.9867	2.28381	0.313299	7.28955	3.10987e-13	9.72376e-12	Hlx
69.8919	3.23807	0.444451	7.28555	3.20363e-13	1.00049e-11	S100a11
964.111	1.33782	0.183654	7.28444	3.23002e-13	1.00753e-11	Hspb8
2512.93	0.943035	0.129554	7.27911	3.36037e-13	1.04693e-11	Rida
712.658	0.783808	0.107711	7.27693	3.4151e-13	1.06272e-11	Atp13a4
523.268	1.34743	0.185184	7.27617	3.4342e-13	1.06738e-11	Ptgs1
47.3113	5.32019	0.731293	7.27504	3.46321e-13	1.07512e-11	Cd28
1067.13	1.03369	0.142115	7.27366	3.49867e-13	1.08484e-11	Zfp36l1
431.991	1.02483	0.140913	7.27278	3.52151e-13	1.09062e-11	Plekhf2
8706.48	2.93556	0.404337	7.26017	3.86595e-13	1.19305e-11	Serpina3n
74.2625	5.50727	0.759006	7.2559	3.98999e-13	1.22987e-11	Cd3e
465.929	3.57658	0.492959	7.25532	4.00709e-13	1.23368e-11	Kcne1l
55.4999	1.84495	0.254371	7.25296	4.07746e-13	1.25387e-11	Mfsd7a
49.5695	5.93456	0.818491	7.25062	4.14878e-13	1.2743e-11	Serpina3i
132.066	1.71821	0.237032	7.24887	4.20278e-13	1.28936e-11	Casp7
193.01	3.29622	0.454877	7.24641	4.27963e-13	1.3114e-11	Ms4a6b
59.9857	7.00018	0.967325	7.23664	4.59939e-13	1.40662e-11	Ccl7
98.4806	1.39375	0.192708	7.23243	4.7444e-13	1.44701e-11	Sh3tc1
352.657	4.26744	0.590359	7.22855	4.88191e-13	1.48625e-11	Slc43a3
571.56	1.13123	0.156496	7.22848	4.88445e-13	1.48625e-11	P2rx4
25.7841	2.81185	0.389239	7.22398	5.04885e-13	1.5327e-11	Lilra5
1356.45	2.47144	0.342125	7.2238	5.05558e-13	1.53296e-11	Ly6a
118.051	1.61312	0.22343	7.21981	5.206e-13	1.57673e-11	Upp1
68.9579	1.63391	0.22676	7.20546	5.78465e-13	1.74793e-11	Rrad
73.469	2.2684	0.315057	7.19999	6.0219e-13	1.81541e-11	Akr1b8
252.336	1.12249	0.155996	7.19567	6.2156e-13	1.87164e-11	Fkbp10
92.4798	2.35975	0.328193	7.19014	6.47227e-13	1.94668e-11	Lox
84.9715	1.96704	0.273659	7.18794	6.57777e-13	1.97613e-11	AI467606
222.958	5.80279	0.80738	7.18719	6.61391e-13	1.98471e-11	Lcn2
415.471	2.65394	0.369416	7.18414	6.76329e-13	2.0272e-11	Ccl9
71.1253	2.33558	0.325124	7.18367	6.78669e-13	2.03188e-11	Tlr6
2463.55	1.05838	0.147422	7.17926	7.00886e-13	2.09359e-11	Slc38a3
93.7532	2.34384	0.326482	7.17909	7.01785e-13	2.09387e-11	Tnfsf13b
81.9412	1.42653	0.198755	7.17733	7.10857e-13	2.1161e-11	Ajuba
151.855	1.73509	0.241761	7.17687	7.13249e-13	2.1208e-11	Irak4
372.352	1.72172	0.240116	7.17036	7.48019e-13	2.2166e-11	Pdlim4
66.7429	5.26284	0.734066	7.16943	7.53094e-13	2.22911e-11	Ikzf3
25.3916	21.9164	3.05902	7.16452	7.80601e-13	2.3079e-11	Ighv5-12
212.183	1.41976	0.198236	7.16194	7.95417e-13	2.34905e-11	Card9
124.581	1.87642	0.26218	7.15696	8.2484e-13	2.43044e-11	Dok1
2725.54	0.917219	0.128156	7.15706	8.24268e-13	2.43044e-11	Odc1
1188.82	1.31887	0.184289	7.15652	8.2753e-13	2.43561e-11	Cd82
113.42	1.82017	0.254506	7.15177	8.5664e-13	2.51844e-11	H4c8
620.878	0.880576	0.123159	7.14993	8.68242e-13	2.54968e-11	Tbc1d8
42.2519	5.46835	0.765351	7.1449	9.00642e-13	2.64185e-11	Cd69
289.164	1.49856	0.209905	7.13923	9.38563e-13	2.74999e-11	Mlxipl
146.437	1.40692	0.1972	7.1345	9.71381e-13	2.84295e-11	BC028528
3067.09	0.770301	0.108086	7.12675	1.02769e-12	3.00438e-11	Tns3
38.2516	6.62075	0.929584	7.12228	1.06156e-12	3.09041e-11	Il18rap
37.9766	6.08351	0.854156	7.12224	1.06186e-12	3.09041e-11	Gimap7
411.396	1.20196	0.168759	7.12235	1.06099e-12	3.09041e-11	Gng5-ps
73.4803	1.81052	0.254191	7.12269	1.05843e-12	3.09041e-11	A830021F12Rik
568.173	2.67281	0.375446	7.11903	1.08691e-12	3.15978e-11	Ccl6
52.5603	6.10928	0.858917	7.11277	1.1374e-12	3.29555e-11	Sh2d2a
69.2543	2.45075	0.344775	7.10826	1.17516e-12	3.3974e-11	Clcf1
19037.7	1.40605	0.19788	7.10557	1.19825e-12	3.46033e-11	Trf
514.139	0.844852	0.119113	7.09285	1.31376e-12	3.78551e-11	Npepl1
265.632	1.54657	0.21812	7.09045	1.33679e-12	3.84762e-11	Loxl3
29.826	4.61848	0.651633	7.08755	1.3651e-12	3.92476e-11	Clec2i
104.952	1.90279	0.268701	7.08144	1.42662e-12	4.09715e-11	Ptger4
444.406	1.72637	0.243834	7.0801	1.44055e-12	4.13258e-11	Lgals1
83.036	1.61869	0.228675	7.07856	1.45656e-12	4.17393e-11	Hpn
322.484	1.06628	0.150681	7.07642	1.47926e-12	4.23432e-11	Il6ra
74.1019	2.67454	0.377969	7.07609	1.48279e-12	4.23978e-11	Spc25
139.214	1.36101	0.192388	7.0743	1.50206e-12	4.29017e-11	Rin3
118.209	2.80681	0.396862	7.07251	1.52152e-12	4.34101e-11	Casp12
5908.79	0.642904	0.0909232	7.07085	1.53987e-12	4.38854e-11	Marcks
936.091	0.824307	0.11659	7.07011	1.54812e-12	4.40725e-11	Cpne3
131.388	5.54486	0.784571	7.06738	1.57886e-12	4.48985e-11	Cd8a
1472.82	1.53895	0.21777	7.06687	1.58463e-12	4.49742e-11	Id3
535.388	1.00379	0.142078	7.06503	1.60579e-12	4.55154e-11	Zfp521
78.6396	25.4307	3.60102	7.06208	1.64032e-12	4.64438e-11	Igkv8-30
167.733	1.31688	0.18655	7.05911	1.67569e-12	4.73937e-11	Ttc12
897.639	0.935777	0.132576	7.05841	1.68423e-12	4.75837e-11	Decr1
45721.6	1.00245	0.142171	7.05105	1.77576e-12	5.00611e-11	Clu
673.585	1.33885	0.189901	7.05026	1.78582e-12	5.02903e-11	B4galt1
224.906	1.23918	0.176001	7.04076	1.9119e-12	5.37249e-11	Rhoj
62.16	2.52176	0.358415	7.03585	1.98044e-12	5.55909e-11	Olfr111
363.077	1.31001	0.186203	7.03539	1.987e-12	5.57149e-11	Hfe
234.534	1.8225	0.259067	7.03485	1.99482e-12	5.58741e-11	Tnfrsf12a
846.591	1.21093	0.172157	7.0339	2.00846e-12	5.61958e-11	Stom
177.627	1.3663	0.194255	7.03354	2.01361e-12	5.62796e-11	Timeless
190.9	2.40494	0.341937	7.03329	2.01714e-12	5.63179e-11	Adamtsl3
1190.41	3.22292	0.458442	7.03016	2.06295e-12	5.75355e-11	Irf1
115.142	1.69189	0.240669	7.02996	2.06597e-12	5.75581e-11	Gm4876
909.859	0.93139	0.132511	7.02878	2.08354e-12	5.79856e-11	Soat1
326.709	1.1025	0.156956	7.02426	2.15199e-12	5.97629e-11	Gm32164
80.0967	17.8482	2.54145	7.02284	2.17408e-12	6.02482e-11	Igkv6-17
536.742	0.883498	0.125871	7.01909	2.23316e-12	6.18197e-11	Lfng
26.1179	4.52305	0.644442	7.01855	2.24185e-12	6.18633e-11	LOC118568652
163.256	4.06916	0.579771	7.01856	2.24165e-12	6.18633e-11	Itgal
190.98	1.1369	0.161982	7.01863	2.24049e-12	6.18633e-11	Map3k14
54.6699	1.83664	0.261725	7.01744	2.2597e-12	6.22899e-11	Nat2
964.561	1.02401	0.145977	7.01487	2.30158e-12	6.33773e-11	Pou2f2
44.9843	3.95408	0.563884	7.01222	2.34561e-12	6.45216e-11	Mmp25
32961	0.833833	0.119226	6.99369	2.67754e-12	7.34197e-11	Slc1a3
150.546	1.10416	0.157907	6.99246	2.70112e-12	7.39886e-11	Nkx2-2
76.3116	2.96978	0.4251	6.98606	2.82704e-12	7.73564e-11	Ch25h
103.254	3.8102	0.545446	6.98547	2.83907e-12	7.76044e-11	Myo1g
296.14	1.24088	0.17778	6.9799	2.95396e-12	8.06602e-11	Jpt2
2434.63	0.525824	0.0753793	6.97571	3.04329e-12	8.29256e-11	Dnm2
341.087	0.886637	0.127138	6.97384	3.08409e-12	8.39497e-11	Mtmr11
105.555	2.09597	0.300581	6.97306	3.10111e-12	8.4325e-11	Tes
1055.67	1.20913	0.173454	6.97091	3.149e-12	8.54491e-11	Cd151
109.529	2.33925	0.33557	6.97097	3.14772e-12	8.54491e-11	H2-T10
1952.13	0.489151	0.0701899	6.96897	3.19267e-12	8.65441e-11	Ifrd1
518.653	1.08594	0.155841	6.96823	3.20946e-12	8.69088e-11	Etv6
6053.52	0.961156	0.138049	6.96245	3.34399e-12	9.04577e-11	Mlc1
674.407	1.74702	0.250966	6.96117	3.37453e-12	9.11893e-11	Pon3
525.698	1.03495	0.148706	6.95968	3.41049e-12	9.20655e-11	Sipa1
59.4187	5.60143	0.804976	6.95851	3.43889e-12	9.27363e-11	Nkg7
1257.71	0.877304	0.126085	6.95803	3.45052e-12	9.29536e-11	Cpt1a
212.444	1.32925	0.191104	6.95562	3.51011e-12	9.44614e-11	Serhl
1216.79	0.991717	0.142632	6.95295	3.57722e-12	9.61682e-11	Nfkbia
1008.04	1.18415	0.170313	6.95276	3.58202e-12	9.61982e-11	Cd83
114.204	1.20398	0.173382	6.9441	3.8089e-12	1.02081e-10	Mtbp
9087.41	8.37152	1.20566	6.94354	3.82384e-12	1.02271e-10	Igkc
325.747	1.52517	0.219696	6.94217	3.86129e-12	1.03167e-10	Galnt15
55.9223	2.02576	0.291828	6.94163	3.87599e-12	1.03454e-10	Prdm1
67.6278	4.69082	0.675878	6.94035	3.91136e-12	1.04291e-10	Trbc2
24.3868	3.9032	0.562599	6.9378	3.98259e-12	1.06063e-10	Il1r2
57.3538	3.40893	0.491364	6.93768	3.98594e-12	1.06063e-10	Pbk
652.357	1.25174	0.180747	6.92537	4.34831e-12	1.15469e-10	Tspan4
35.3612	4.82939	0.697803	6.92086	4.48923e-12	1.1909e-10	Zc3h12d
504.558	0.983226	0.142112	6.91867	4.55889e-12	1.20815e-10	Dapp1
23.84	7.41692	1.07242	6.91604	4.64448e-12	1.22958e-10	Afp
8754.28	0.527012	0.0762325	6.91323	4.73755e-12	1.25295e-10	Rhoa
28.8879	5.1601	0.747053	6.90727	4.94059e-12	1.304e-10	Cd96
155.514	5.20072	0.753329	6.90365	5.06831e-12	1.33501e-10	Serpina3g
3170.23	0.881895	0.127747	6.90347	5.07468e-12	1.33534e-10	Bhlhe41
1765.89	0.589444	0.0854122	6.90117	5.15753e-12	1.35578e-10	F3
22.7854	6.47134	0.938603	6.89465	5.39974e-12	1.41802e-10	Csprs
4010	0.528156	0.0767332	6.88302	5.85982e-12	1.5342e-10	Slc3a2
1152.83	0.945731	0.137415	6.88232	5.88868e-12	1.54021e-10	Itga6
495.93	0.953218	0.13851	6.88196	5.90327e-12	1.54248e-10	Vav2
3721.31	0.600881	0.0873303	6.88055	5.96224e-12	1.55633e-10	Hepacam
1629.3	0.733654	0.106654	6.87883	6.0347e-12	1.57367e-10	Acadl
57.1742	1.92655	0.280109	6.87785	6.07613e-12	1.58289e-10	Oas1c
1466.42	0.685173	0.099687	6.87325	6.27562e-12	1.62997e-10	Capza1
1114.6	0.833189	0.121303	6.86865	6.4811e-12	1.68167e-10	Yap1
943.472	1.42021	0.206805	6.86738	6.53927e-12	1.69507e-10	Tmem119
66.9662	1.86576	0.271711	6.8667	6.57021e-12	1.7014e-10	Vis1
163.211	1.11525	0.162585	6.85949	6.91073e-12	1.78604e-10	Zeb2os
2543.12	0.481737	0.0703028	6.85231	7.26647e-12	1.87612e-10	Hmgn2
134.4	1.46701	0.214102	6.85192	7.28651e-12	1.87943e-10	Hhex
48.012	2.61103	0.381326	6.84723	7.5292e-12	1.94011e-10	Rspo1
52.3045	24.9233	3.64282	6.84175	7.82313e-12	2.01386e-10	Igkv4-91
24.9746	4.07591	0.595795	6.84113	7.85719e-12	2.02063e-10	Soat2
668.608	1.03228	0.151258	6.82459	8.81787e-12	2.26322e-10	Skap2
146.082	2.13086	0.312258	6.82404	8.85122e-12	2.26955e-10	Baz1a
220.193	2.83758	0.415916	6.82249	8.94766e-12	2.29202e-10	Tnfrsf14
828.609	1.01788	0.149222	6.8212	9.02804e-12	2.31035e-10	Rnase4
51.8395	2.2011	0.322789	6.81901	9.16726e-12	2.34367e-10	Cd101
30.3129	3.04234	0.446277	6.81716	9.28603e-12	2.37171e-10	Gm13212
34.6127	2.27418	0.333705	6.81495	9.42992e-12	2.40611e-10	Plxna4os1
701.234	0.817525	0.120034	6.81076	9.70821e-12	2.47227e-10	Bach1
1257.97	2.54286	0.373449	6.80913	9.81892e-12	2.49803e-10	Chil1
96.1679	3.94621	0.579663	6.80777	9.91259e-12	2.51695e-10	Traf1
26.0485	4.69728	0.690581	6.80193	1.0323e-11	2.61352e-10	Gm52546
280.823	1.01392	0.149071	6.80156	1.0349e-11	2.61502e-10	Bco2
117.972	1.92163	0.282534	6.80142	1.03595e-11	2.61514e-10	Rbl1
20.1046	2.93649	0.432001	6.79742	1.06511e-11	2.68098e-10	Trim30c
47.346	3.4414	0.506367	6.79626	1.07371e-11	2.70002e-10	Card11
2001.97	1.33465	0.196579	6.7894	1.12599e-11	2.82604e-10	Ahnak
433.167	0.883027	0.130104	6.78709	1.14417e-11	2.86339e-10	As3mt
22.8041	3.1834	0.46951	6.78025	1.19971e-11	2.99951e-10	Guca1a
482.119	1.21716	0.179895	6.76595	1.32436e-11	3.30165e-10	Rhbdf1
1325.24	1.6856	0.249145	6.76553	1.3282e-11	3.30807e-10	Cp
906.697	0.720734	0.106649	6.75799	1.39921e-11	3.47827e-10	Gm6485
65.5065	2.83311	0.419293	6.75689	1.40987e-11	3.50144e-10	Cyp4f18
32.6633	2.81478	0.417033	6.74953	1.48328e-11	3.67676e-10	Nlrp1a
3576.55	0.570511	0.0846005	6.74358	1.54528e-11	3.82318e-10	Hif1a
2775.19	0.792671	0.117576	6.74175	1.56488e-11	3.868e-10	Ctnna1
1766.44	0.505925	0.075087	6.73786	1.60736e-11	3.96922e-10	Sox2
1252.38	0.927594	0.137756	6.7336	1.6552e-11	4.07966e-10	Edem1
418.155	1.10064	0.163481	6.73254	1.66726e-11	4.1055e-10	Trip10
532.309	1.13886	0.169382	6.72361	1.77271e-11	4.35692e-10	Il10rb
42.0313	2.99376	0.445575	6.71888	1.83122e-11	4.49648e-10	Tmem140
440.596	0.905777	0.134876	6.71564	1.87248e-11	4.59349e-10	Mical1
219.095	0.939801	0.139952	6.71515	1.87867e-11	4.60001e-10	Sertad1
193.464	1.21168	0.180567	6.71045	1.94027e-11	4.73748e-10	Bmf
215.955	1.52049	0.226951	6.69964	2.0893e-11	5.09184e-10	Ldlrap1
118.84	1.80909	0.270241	6.69437	2.16609e-11	5.26913e-10	LOC118568759
1377.51	1.00639	0.150362	6.69311	2.18473e-11	5.30951e-10	Rapgef3
203.798	0.974399	0.145607	6.69196	2.20199e-11	5.34649e-10	0610040J01Rik
47.9169	4.2642	0.637653	6.68734	2.27257e-11	5.50249e-10	Cd6
1890.68	1.01237	0.151449	6.68456	2.31613e-11	5.60275e-10	Znfx1
1299.94	0.735787	0.110077	6.68428	2.32065e-11	5.60848e-10	Tjp2
880.503	1.13881	0.170501	6.6792	2.4025e-11	5.80091e-10	Frmd8
136.063	1.82941	0.274126	6.67362	2.49565e-11	6.0147e-10	Fam167a
105.656	2.58793	0.387856	6.6724	2.5165e-11	6.05936e-10	Rrm2
196.134	2.92797	0.439023	6.66929	2.5704e-11	6.18342e-10	Ciita
940.34	0.747539	0.112142	6.66601	2.62852e-11	6.31741e-10	Npas3
131.867	1.33523	0.200418	6.66222	2.69715e-11	6.47639e-10	Fadd
263.206	3.464	0.520043	6.66099	2.71983e-11	6.52483e-10	C1ra
199.761	1.54872	0.232587	6.65865	2.76357e-11	6.62368e-10	Prkch
52.9759	2.26048	0.339654	6.65522	2.82869e-11	6.77352e-10	Lpo
285.966	1.3944	0.209552	6.65421	2.84821e-11	6.81401e-10	Myd88
389.387	1.37458	0.206699	6.65013	2.92826e-11	6.99269e-10	Lacc1
27.9779	4.73312	0.71211	6.64661	2.99917e-11	7.14893e-10	Themis
104.561	1.58698	0.238797	6.64575	3.01685e-11	7.1845e-10	Pctp
542.85	0.724616	0.109046	6.64506	3.03103e-11	7.21169e-10	Acsf2
47.2996	4.50468	0.67807	6.64338	3.0657e-11	7.2809e-10	Clec12a
31.841	2.31324	0.348409	6.63943	3.1489e-11	7.4717e-10	Gm11787
37.0472	3.55661	0.535713	6.63901	3.15792e-11	7.48628e-10	Dyrk4
52.6335	1.77021	0.266773	6.63563	3.23124e-11	7.65314e-10	Slc35d2
44.6252	4.1873	0.63118	6.63409	3.26517e-11	7.72648e-10	Il2ra
29.7345	4.8396	0.729699	6.63232	3.30448e-11	7.81241e-10	Mir155hg
182.373	1.32468	0.19985	6.62838	3.39389e-11	8.00926e-10	Tubb6
937.365	0.89107	0.134437	6.62817	3.39865e-11	8.01326e-10	Ifnar2
39.6784	6.97757	1.05276	6.62786	3.40593e-11	8.02317e-10	Cd3d
35.8384	3.244	0.489567	6.62627	3.44279e-11	8.10267e-10	Tk1
155.299	3.23369	0.488656	6.61752	3.65286e-11	8.58159e-10	Glycam1
1819.24	1.61142	0.243666	6.61323	3.76021e-11	8.82583e-10	Psme1
61.3931	28.1209	4.25422	6.61011	3.84025e-11	9.00559e-10	Igkv4-80
364.464	0.933358	0.14127	6.60689	3.92487e-11	9.19576e-10	Cyp4f14
189.847	1.76091	0.266598	6.60511	3.97231e-11	9.29855e-10	Ptges
264.515	2.52687	0.382832	6.60045	4.09907e-11	9.57808e-10	Pim1
101.123	1.52477	0.231088	6.59822	4.16125e-11	9.70894e-10	Ang
812.991	0.828633	0.125627	6.59599	4.22438e-11	9.83563e-10	Pla2g15
439.787	1.23909	0.187991	6.59121	4.36251e-11	1.01301e-09	Arid5a
574.323	1.7717	0.269189	6.58162	4.65339e-11	1.07768e-09	Fxyd5
328.457	1.24561	0.189292	6.58033	4.69414e-11	1.08615e-09	Mr1
428.829	1.05986	0.161075	6.57991	4.70739e-11	1.08825e-09	Stk10
618.006	0.980656	0.149141	6.57538	4.85281e-11	1.11988e-09	Fcgrt
60.914	6.86842	1.04469	6.57458	4.87894e-11	1.12492e-09	Ccl8
461.138	2.94822	0.448481	6.5738	4.9047e-11	1.12986e-09	Apobec3
13603.5	1.43308	0.218183	6.56824	5.09142e-11	1.1708e-09	Sparc
132.138	1.33218	0.20285	6.56733	5.12238e-11	1.17688e-09	Pmaip1
95.8648	2.27745	0.346825	6.56658	5.14842e-11	1.18182e-09	Unc13d
57.4248	5.99285	0.912901	6.56463	5.21625e-11	1.19634e-09	Klrk1
289.685	1.64041	0.249938	6.56324	5.265e-11	1.20646e-09	Cchcr1
911.388	0.780662	0.118964	6.56219	5.30234e-11	1.21289e-09	Stxbp3
66.2166	2.60511	0.397254	6.55779	5.46125e-11	1.24814e-09	Rnase6
1649.98	0.682392	0.104117	6.55408	5.59868e-11	1.2762e-09	Rgs20
210.008	1.57358	0.240358	6.54681	5.87806e-11	1.33405e-09	Pla2g4a
947.29	0.468996	0.0716792	6.54299	6.03018e-11	1.36671e-09	Tulp3
557.19	1.08044	0.165141	6.54255	6.04792e-11	1.36838e-09	Plekho2
102.436	3.71256	0.567453	6.54249	6.05034e-11	1.36838e-09	Ms4a7
95.4728	1.63955	0.250656	6.54106	6.1086e-11	1.37855e-09	Traf5
109.927	1.56414	0.239233	6.53813	6.2291e-11	1.40371e-09	Shroom3
34.8357	3.21084	0.491172	6.5371	6.2723e-11	1.41124e-09	Mcemp1
28.688	2.78937	0.426724	6.53671	6.28872e-11	1.41371e-09	Chaf1b
142.982	1.48521	0.22722	6.53644	6.29987e-11	1.415e-09	Trim47
235.424	1.07094	0.163891	6.53447	6.38357e-11	1.43134e-09	Acads
820.442	1.72188	0.263668	6.53046	6.55671e-11	1.46638e-09	Psme2b
253.397	1.46618	0.224644	6.52667	6.72467e-11	1.50265e-09	Tep1
101.787	1.56274	0.23948	6.52556	6.77458e-11	1.51251e-09	Plscr1
240.694	1.57073	0.240824	6.52232	6.92267e-11	1.54425e-09	Hacd4
193.622	1.74106	0.266955	6.52192	6.94151e-11	1.54713e-09	Cxcr4
50.3204	2.47006	0.379034	6.51672	7.18633e-11	1.60032e-09	Pdzph1
4402.16	0.73024	0.112064	6.51625	7.20879e-11	1.60396e-09	Mcl1
197.061	5.06592	0.777561	6.51514	7.2623e-11	1.61448e-09	Ly6c2
35.5581	2.17171	0.333386	6.5141	7.31292e-11	1.62435e-09	Gmfg
8357.68	0.587916	0.0902563	6.51385	7.3251e-11	1.62567e-09	H3f3b
30.7989	5.34825	0.821337	6.51164	7.43324e-11	1.64687e-09	Runx3
831.109	1.07655	0.165332	6.51145	7.44309e-11	1.64765e-09	Myo1e
246.129	0.944869	0.14513	6.51052	7.48919e-11	1.65645e-09	Tmem179b
2874.99	1.59762	0.245451	6.50889	7.57087e-11	1.6731e-09	Dhrs1
88.3782	1.37356	0.211055	6.50808	7.6116e-11	1.68067e-09	S1pr2
1018.07	9.87429	1.51749	6.50701	7.66622e-11	1.6913e-09	Igha
1457.79	0.805039	0.123732	6.5063	7.70226e-11	1.69782e-09	Ogfr
1463.73	0.986459	0.151713	6.50215	7.9179e-11	1.74388e-09	Srebf1
58.28	2.23612	0.343964	6.50102	7.97753e-11	1.75553e-09	Cacna1s
544.335	0.825593	0.127001	6.5007	7.99482e-11	1.75785e-09	Nfkb1
230.163	1.51806	0.233571	6.49933	8.06761e-11	1.77236e-09	Slc12a7
45.015	3.59546	0.553495	6.49592	8.2529e-11	1.81154e-09	Cd247
281.689	0.669653	0.103093	6.49564	8.26785e-11	1.81329e-09	Plcd1
40.4264	7.94111	1.22275	6.49448	8.33205e-11	1.82584e-09	Il12b
85.5048	1.97426	0.304062	6.49293	8.41807e-11	1.84314e-09	Gm6958
29.9915	2.85333	0.439462	6.49279	8.42614e-11	1.84336e-09	Serpina3h
106.004	1.358	0.209199	6.49141	8.50369e-11	1.85877e-09	Il17rc
71.3253	1.48245	0.228622	6.48429	8.91502e-11	1.94541e-09	Il15
560.371	1.37256	0.211768	6.48146	9.08416e-11	1.97901e-09	Col16a1
56.0866	1.81764	0.280713	6.47507	9.47672e-11	2.05937e-09	Lrmda
5143.76	0.505013	0.0780316	6.4719	9.67757e-11	2.09952e-09	Ppt1
132.677	1.11419	0.172191	6.4707	9.75496e-11	2.11455e-09	Aldh3b1
26.0371	3.91152	0.604543	6.4702	9.78706e-11	2.11974e-09	Cd27
306.909	1.88851	0.291992	6.46768	9.95208e-11	2.15191e-09	Rarres2
64.04	1.90485	0.294629	6.46523	1.01144e-10	2.18519e-09	Clec4a3
3950.69	0.867114	0.134126	6.46491	1.01359e-10	2.18804e-09	Clic4
122.456	4.21787	0.652449	6.46467	1.01519e-10	2.18967e-09	Cd36
13968.8	0.38516	0.0596048	6.46189	1.03402e-10	2.22659e-09	Sirpa
76.047	2.20389	0.341121	6.46074	1.04193e-10	2.24177e-09	Knstrn
947.7	0.885106	0.137021	6.45964	1.04952e-10	2.25253e-09	Zfp703
197.158	1.16486	0.180327	6.45973	1.04893e-10	2.25253e-09	Car5b
12434	0.457057	0.0707819	6.45726	1.06614e-10	2.28446e-09	Serinc3
758.627	1.77459	0.275003	6.45296	1.09687e-10	2.34837e-09	Tgm2
182.972	1.42813	0.221399	6.45046	1.11514e-10	2.38553e-09	Tagap
102.604	1.39338	0.216365	6.43997	1.19496e-10	2.54582e-09	Ttf2
73.3853	1.55236	0.241076	6.4393	1.20024e-10	2.55499e-09	Liph
5824.06	1.44237	0.224076	6.43695	1.21894e-10	2.59268e-09	Mt2
423.11	2.89247	0.449571	6.43386	1.24407e-10	2.64398e-09	Cfb
822.204	1.03583	0.161062	6.43129	1.26527e-10	2.68684e-09	Cebpa
1025.22	0.739967	0.115086	6.42971	1.27845e-10	2.71154e-09	Ddit3
119.938	1.24676	0.19392	6.42923	1.28248e-10	2.71676e-09	Castor1
445.593	0.6868	0.106833	6.42875	1.28657e-10	2.72321e-09	Sema4c
58.8255	1.79845	0.280056	6.42176	1.34711e-10	2.84673e-09	E230029C05Rik
633.009	0.64001	0.0996943	6.41972	1.36527e-10	2.88277e-09	Cln5
120.823	1.18713	0.184978	6.4177	1.38347e-10	2.91648e-09	Pmf1
61.3978	2.7176	0.423576	6.41585	1.40039e-10	2.94975e-09	Gimap9
106.753	1.74305	0.271961	6.40917	1.4631e-10	3.07688e-09	Gpr157
2456.42	1.12202	0.1752	6.40421	1.51146e-10	3.16835e-09	S100a16
280.259	1.17769	0.183892	6.40426	1.511e-10	3.16835e-09	Parp4
1409.39	0.633394	0.0989309	6.40239	1.52966e-10	3.20392e-09	Tmpo
287.56	0.992348	0.155028	6.40109	1.54273e-10	3.22871e-09	Pafah2
244.083	0.969035	0.151479	6.39716	1.58298e-10	3.30764e-09	Cpt2
14.1452	4.15832	0.650075	6.39668	1.58793e-10	3.31532e-09	Cdca5
33.2513	4.08489	0.639076	6.39187	1.63872e-10	3.41318e-09	Aoah
777.285	0.918962	0.143768	6.39197	1.6376e-10	3.41318e-09	Atp6v0e
139.941	1.6899	0.264437	6.39057	1.65272e-10	3.43958e-09	Gem
190.266	3.32884	0.521801	6.37952	1.77644e-10	3.69118e-09	Top2a
2817.62	0.969521	0.152021	6.37753	1.79969e-10	3.7365e-09	Ddr1
174.35	1.09799	0.172174	6.37722	1.80329e-10	3.741e-09	Ssc5d
21.9136	3.95006	0.619538	6.37581	1.81999e-10	3.77265e-09	Brip1
1112.07	1.36109	0.213509	6.37485	1.83141e-10	3.79331e-09	Litaf
65.1982	1.98576	0.311579	6.3732	1.85129e-10	3.82839e-09	Car13
139.896	1.74819	0.274299	6.3733	1.85004e-10	3.82839e-09	Hmgb2
53.2246	2.53349	0.39755	6.37275	1.85674e-10	3.83662e-09	Birc5
370.074	1.0432	0.163748	6.37078	1.88075e-10	3.88317e-09	Fam114a1
13.4065	3.91934	0.615223	6.3706	1.88287e-10	3.88446e-09	Ifitm6
532.017	1.23013	0.19313	6.36944	1.89723e-10	3.91098e-09	Hpgd
38.6107	7.43154	1.16724	6.36678	1.93033e-10	3.97609e-09	Ifi205
123.481	1.21299	0.190572	6.36497	1.95322e-10	4.02006e-09	Cdk2
193.82	3.47639	0.546236	6.36426	1.96231e-10	4.0324e-09	C1s1
1723.47	0.734363	0.115388	6.36429	1.96194e-10	4.0324e-09	Idh2
386.009	1.18514	0.186258	6.36286	1.98034e-10	4.06625e-09	Gfpt2
83.3272	2.65739	0.417882	6.35918	2.0283e-10	4.15818e-09	Serpine1
61.1173	1.7549	0.276035	6.35752	2.05033e-10	4.20004e-09	Ifit1bl2
2447.03	0.675045	0.106249	6.35343	2.10563e-10	4.30994e-09	Slc41a1
61.7781	2.24076	0.352727	6.35268	2.11592e-10	4.3276e-09	Nlrp3
1307.71	0.671604	0.105724	6.35243	2.11938e-10	4.33127e-09	Ak2
794.57	0.974587	0.153429	6.35204	2.12472e-10	4.33879e-09	Lhfp
1346.02	2.1708	0.342047	6.34649	2.20289e-10	4.49138e-09	Samhd1
18631.1	0.791644	0.124747	6.34599	2.20993e-10	4.50222e-09	Atp1b2
428.403	2.16248	0.340846	6.34445	2.23223e-10	4.5441e-09	Tapbpl
71.1525	4.97106	0.784198	6.33904	2.31206e-10	4.6883e-09	Ccr2
722.898	0.75468	0.119118	6.33555	2.36493e-10	4.79179e-09	Irak2
228.054	1.44001	0.227362	6.33357	2.39555e-10	4.84629e-09	Col4a5
98.2899	3.51097	0.554594	6.3307	2.44044e-10	4.93328e-09	Spn
219.058	1.29908	0.205286	6.32817	2.48092e-10	5.01123e-09	Grap
2956.27	9.10612	1.43956	6.32561	2.52234e-10	5.09095e-09	Ighg2b
103.749	1.61547	0.255412	6.32497	2.5328e-10	5.1081e-09	Gm42226
289.832	0.884629	0.140092	6.31464	2.70792e-10	5.44444e-09	Prdx4
957.221	0.483061	0.0765174	6.31309	2.73513e-10	5.49491e-09	Il18
21.1368	4.30672	0.682334	6.31174	2.75907e-10	5.53874e-09	Lyz1
554.782	0.597408	0.0947175	6.30726	2.84011e-10	5.68392e-09	Egfr
110.136	1.46014	0.2315	6.30731	2.8393e-10	5.68392e-09	Def6
1467.18	0.672656	0.106694	6.30455	2.89041e-10	5.78015e-09	Vamp3
36.6827	4.55901	0.723487	6.30145	2.94883e-10	5.89246e-09	BE692007
32.0986	4.11016	0.652481	6.29928	2.99039e-10	5.97094e-09	Cd5
133.3	1.16448	0.184932	6.29681	3.03836e-10	6.05744e-09	Gm20743
711.688	0.743318	0.11808	6.29502	3.07355e-10	6.12291e-09	Magt1
2825.74	0.748784	0.119129	6.28549	3.26823e-10	6.49586e-09	Rab31
1535.41	0.803507	0.1279	6.2823	3.3361e-10	6.62067e-09	Klf6
3625.07	0.516994	0.0823013	6.28172	3.34853e-10	6.64027e-09	Hnrnpf
485.481	0.908241	0.144599	6.28108	3.36222e-10	6.66236e-09	Il17ra
150.434	3.55055	0.565509	6.27849	3.41869e-10	6.75373e-09	Gbp11
750.649	0.86338	0.137538	6.27739	3.44303e-10	6.79666e-09	Aldh1l2
1069.19	0.829816	0.132223	6.2759	3.47626e-10	6.85708e-09	Plekho1
14.7421	3.58436	0.57124	6.2747	3.503e-10	6.90219e-09	Gm33370
37.8331	3.20961	0.511638	6.2732	3.53704e-10	6.96116e-09	Msr1
2431.65	0.581055	0.0926467	6.27173	3.57053e-10	7.01837e-09	Pttg1ip
373.516	1.00452	0.160242	6.26874	3.63977e-10	7.14716e-09	Lmnb1
40.64	5.62261	0.89702	6.2681	3.65486e-10	7.17139e-09	Trbc1
28.2198	8.06886	1.28749	6.26711	3.67804e-10	7.20603e-09	Trgc2
368.724	0.580304	0.0926028	6.26659	3.6904e-10	7.22482e-09	Arsk
2196.3	0.715904	0.114259	6.2656	3.7139e-10	7.26538e-09	Sema4d
864.555	0.656474	0.104817	6.26304	3.77536e-10	7.38006e-09	Slc9a9
863.338	0.787075	0.125773	6.25788	3.9024e-10	7.59992e-09	Klhdc7a
2713.2	0.816369	0.13047	6.25713	3.92134e-10	7.63109e-09	Ednrb
38.1636	2.62851	0.420218	6.25512	3.9722e-10	7.72431e-09	Cdc20
32.9299	5.42572	0.867988	6.25092	4.08038e-10	7.92287e-09	Ctla4
75.5209	2.22468	0.355892	6.251	4.07846e-10	7.92287e-09	Tbc1d10c
1174.98	0.685585	0.109689	6.25026	4.0976e-10	7.95038e-09	Glmp
404.366	0.922754	0.147795	6.24348	4.27953e-10	8.28488e-09	Rras
133.944	2.16217	0.346575	6.23869	4.41248e-10	8.52327e-09	Cela1
3392.65	0.751355	0.120496	6.23553	4.5025e-10	8.69073e-09	Itgb1
1197.89	0.612139	0.098195	6.23392	4.54916e-10	8.77429e-09	Mfsd1
23.2067	24.6413	3.95353	6.23274	4.58351e-10	8.83401e-09	Igkv14-100
708.617	0.668626	0.107359	6.22793	4.72648e-10	9.0894e-09	Ttc28
1908.41	0.840606	0.134985	6.2274	4.74251e-10	9.11353e-09	Btg1
110.764	6.17158	0.991759	6.22286	4.88172e-10	9.37413e-09	Serpina3f
401.611	0.649944	0.1045	6.21956	4.98537e-10	9.56611e-09	Pacc1
1565.95	0.62697	0.10084	6.21748	5.05212e-10	9.68707e-09	Rpl5
25.1917	1.68992	0.271823	6.21697	5.06849e-10	9.71131e-09	Gm31645
1918.79	0.6525	0.104958	6.21676	5.07511e-10	9.71687e-09	Mertk
98.0956	1.45902	0.234768	6.21471	5.14197e-10	9.83765e-09	LOC118568402
339.926	0.834444	0.134275	6.21446	5.15015e-10	9.84608e-09	Lig1
348.051	0.852978	0.137273	6.21372	5.17434e-10	9.88508e-09	Aga
22.754	7.04071	1.13329	6.21265	5.20989e-10	9.9457e-09	Ccr7
22.3793	4.48755	0.722583	6.21043	5.28401e-10	1.00798e-08	Gm36043
497.858	0.791312	0.127426	6.20996	5.29966e-10	1.01023e-08	Plgrkt
88.4268	6.1924	0.99738	6.20866	5.34367e-10	1.01713e-08	Cxcl11
5780.84	0.869679	0.140113	6.20698	5.40131e-10	1.02735e-08	Rplp0
123.858	2.16923	0.349652	6.20397	5.50578e-10	1.04646e-08	Mamdc2
10.6573	20.5095	3.30875	6.19858	5.69763e-10	1.08135e-08	Ighv1-66
453.038	0.81865	0.132119	6.1963	5.78043e-10	1.09626e-08	Fgd3
483.808	0.926974	0.149614	6.19577	5.80003e-10	1.09838e-08	Ankrd44
46.1684	3.46762	0.559666	6.19588	5.79612e-10	1.09838e-08	Socs1
133.626	2.42723	0.391795	6.19515	5.82304e-10	1.10194e-08	Lck
257.987	1.17795	0.190201	6.1932	5.89552e-10	1.11485e-08	Arhgap11a
518.688	1.17379	0.18974	6.18632	6.15833e-10	1.16202e-08	Adamtsl4
90.8074	1.7844	0.288466	6.18584	6.17736e-10	1.16477e-08	Slc2a4
987.588	0.95098	0.15381	6.18282	6.29668e-10	1.1864e-08	Naaa
479.281	0.945589	0.152949	6.18238	6.31436e-10	1.18888e-08	Snx33
1310.9	0.813033	0.131653	6.17555	6.59317e-10	1.23958e-08	Tpm4
456.59	0.723932	0.117236	6.175	6.61624e-10	1.24302e-08	Rhbdd1
42.8383	6.67089	1.08059	6.17339	6.68421e-10	1.25486e-08	P2ry10
1202.4	0.466985	0.0756766	6.17079	6.79487e-10	1.27292e-08	Snx18
213.594	1.57832	0.255879	6.16821	6.90682e-10	1.29296e-08	Cd14
228.091	0.952216	0.154433	6.16587	7.00949e-10	1.31124e-08	Ticam1
86.4853	4.22022	0.684597	6.16453	7.06942e-10	1.3215e-08	Cytip
20.5031	2.81807	0.457191	6.16387	7.0988e-10	1.32546e-08	Hcst
16.1313	6.8661	1.11393	6.16383	7.10076e-10	1.32546e-08	C920009B18Rik
57.9966	1.98568	0.32225	6.16193	7.18619e-10	1.34044e-08	Lif
728.853	0.806084	0.130838	6.16092	7.23234e-10	1.34809e-08	Plod1
86.5839	1.82519	0.296262	6.16074	7.24055e-10	1.34866e-08	Exoc3l4
29.8859	3.86945	0.628274	6.15887	7.32678e-10	1.36277e-08	AA467197
1895.06	0.80196	0.130216	6.15869	7.33475e-10	1.36328e-08	Pon2
1160.67	0.592431	0.0962922	6.15243	7.63044e-10	1.41521e-08	Crot
948.5	1.6261	0.264458	6.1488	7.80736e-10	1.447e-08	H2-DMa
910.296	1.06737	0.173671	6.14593	7.94984e-10	1.47131e-08	Rhog
2730.08	1.28031	0.208587	6.13802	8.35587e-10	1.54317e-08	Gsn
174.216	0.910767	0.148577	6.12992	8.79233e-10	1.62263e-08	Nedd1
72.7849	1.75765	0.286885	6.12668	8.97334e-10	1.6537e-08	Slc16a3
261.046	1.59717	0.260811	6.12384	9.13448e-10	1.6822e-08	Rtkn2
89763.5	1.2819	0.209605	6.11582	9.60644e-10	1.76289e-08	Apoe
2405.12	0.418282	0.0683987	6.11535	9.63477e-10	1.76685e-08	Tpd52
228.607	0.787496	0.128801	6.11407	9.71243e-10	1.77859e-08	Fmo5
129.947	1.48255	0.242479	6.11414	9.70764e-10	1.77859e-08	Psme2
1033.4	0.754371	0.123463	6.11011	9.95648e-10	1.822e-08	Notch2
196.937	1.33229	0.218228	6.10503	1.02778e-09	1.87817e-08	Cenpj
86.3132	1.67539	0.274555	6.1022	1.04617e-09	1.91042e-08	BC035044
17.2465	6.17276	1.01255	6.09624	1.08591e-09	1.97884e-08	Xcl1
123.217	1.74798	0.286996	6.09059	1.12495e-09	2.04713e-08	Il3ra
69.2157	2.19529	0.360545	6.08881	1.13755e-09	2.06861e-08	Nuak2
805.46	0.788493	0.129541	6.0868	1.1519e-09	2.09324e-08	2410006H16Rik
70.7008	1.44932	0.238214	6.08409	1.17152e-09	2.12593e-08	Ccdc102a
248.185	2.74412	0.451044	6.08393	1.17275e-09	2.12669e-08	Tgfbi
9467.68	0.569096	0.0935627	6.0825	1.1832e-09	2.14415e-08	Tmbim6
149.037	1.04835	0.17236	6.0823	1.18468e-09	2.14533e-08	Chst3
185.637	1.00382	0.165083	6.0807	1.19662e-09	2.16546e-08	Rnf125
9699.27	0.539839	0.0887967	6.0795	1.20561e-09	2.17871e-08	Laptm4a
146.123	2.27838	0.37537	6.06968	1.28165e-09	2.31292e-08	Gimap8
6780.39	0.775269	0.127746	6.06883	1.28845e-09	2.32358e-08	Serpine2
477.763	0.783326	0.129173	6.06417	1.32634e-09	2.38696e-08	Map3k1
193.19	1.46196	0.241292	6.05889	1.37064e-09	2.46499e-08	Thbs2
189.331	1.51965	0.250866	6.05764	1.38134e-09	2.48251e-08	Igsf10
32.6399	5.52373	0.91255	6.05307	1.42107e-09	2.5504e-08	Klrd1
450.071	0.905589	0.149639	6.05182	1.43218e-09	2.5668e-08	Prrx1
11.3289	19.2953	3.19155	6.04575	1.48719e-09	2.66174e-08	Igkv1-122
558.165	0.76021	0.12589	6.03868	1.55382e-09	2.77718e-08	Ehbp1l1
585.843	0.844989	0.139938	6.0383	1.55745e-09	2.78176e-08	Bak1
16.8006	3.43381	0.568974	6.03508	1.58879e-09	2.83192e-08	Gm11545
130.402	2.00454	0.332422	6.0301	1.6386e-09	2.91671e-08	Crybg1
64.8869	1.52683	0.253237	6.02925	1.64724e-09	2.92809e-08	Muc1
24.3022	2.82656	0.468831	6.02895	1.65023e-09	2.93141e-08	Haspin
53805.9	0.558626	0.0927084	6.02563	1.68453e-09	2.98827e-08	Psap
86.4067	1.34288	0.222969	6.02275	1.71478e-09	3.03574e-08	9530082P21Rik
215.145	1.51145	0.251048	6.02056	1.73818e-09	3.07298e-08	Hgf
17606.5	0.647593	0.107592	6.01897	1.75533e-09	3.1012e-08	Scg3
88.7215	2.31752	0.385094	6.01807	1.7651e-09	3.11425e-08	Apoc1
3382.21	0.985504	0.163756	6.01814	1.76436e-09	3.11425e-08	Cryab
835.905	0.727754	0.120988	6.01509	1.79789e-09	3.16996e-08	Ctdsp1
95.9015	1.57253	0.261628	6.01056	1.84881e-09	3.25752e-08	Dnase1l1
304.548	0.864358	0.143882	6.0074	1.88521e-09	3.31494e-08	Mob3c
50.4136	1.89882	0.316078	6.00745	1.88461e-09	3.31494e-08	Sh2d6
207.784	0.968395	0.16121	6.00703	1.88949e-09	3.32024e-08	F2r
205.468	1.11274	0.18527	6.00603	1.90123e-09	3.33861e-08	Piezo1
1241.77	0.612685	0.102035	6.00466	1.91737e-09	3.36468e-08	4931406C07Rik
595.924	0.651246	0.108593	5.99715	2.00809e-09	3.51679e-08	Cr1l
693.41	0.508729	0.0848364	5.99659	2.01507e-09	3.52428e-08	Hps3
31.0775	4.11931	0.686935	5.99665	2.01429e-09	3.52428e-08	Cxcr3
39.4507	2.04056	0.340618	5.99076	2.08869e-09	3.6457e-08	Gm26637
144.486	1.16256	0.194084	5.98996	2.09896e-09	3.65873e-08	Mfng
49.8641	2.56549	0.42838	5.98881	2.11383e-09	3.68218e-08	Cdca3
81.1936	2.72383	0.455317	5.98226	2.20057e-09	3.82053e-08	Ckap2
987.527	0.653971	0.109334	5.98139	2.21248e-09	3.83864e-08	Gab2
538.037	0.648752	0.108465	5.98123	2.21453e-09	3.83966e-08	Nsmce1
246.666	1.12567	0.188314	5.97763	2.26407e-09	3.91512e-08	Wipf1
125.956	2.15911	0.36147	5.97314	2.32728e-09	4.01644e-08	Tpx2
95.6841	1.36158	0.227995	5.97199	2.34374e-09	4.04217e-08	Sinhcaf
37.5991	2.67027	0.447304	5.96969	2.37698e-09	4.09679e-08	Tns4
94.3608	1.59267	0.266812	5.96928	2.38308e-09	4.10459e-08	Micall2
728.133	0.634228	0.106284	5.96729	2.41234e-09	4.14952e-08	Rela
85.1039	1.06162	0.177963	5.96539	2.44049e-09	4.19517e-08	Fignl2
5970.35	0.662797	0.111125	5.96443	2.4549e-09	4.21716e-08	Daam2
100.49	2.76423	0.463482	5.96405	2.46066e-09	4.22428e-08	Septin1
4332.23	0.624418	0.104707	5.9635	2.46891e-09	4.23564e-08	Rpl23
1143.19	0.944621	0.158501	5.95972	2.52672e-09	4.33197e-08	Myl12a
378.421	1.43481	0.241039	5.95263	2.63874e-09	4.51512e-08	Chrdl1
40.0155	1.90904	0.320781	5.95121	2.66169e-09	4.54843e-08	Cd1d1
6101.57	0.686128	0.115322	5.94968	2.68664e-09	4.58804e-08	Gnai2
26.6224	3.93243	0.661002	5.9492	2.69457e-09	4.59857e-08	Ccl19
131.39	1.64342	0.276247	5.94908	2.69647e-09	4.59882e-08	Dnaic2
993.317	0.529857	0.0890789	5.94818	2.71145e-09	4.62135e-08	Sumf1
75.5967	1.94229	0.326546	5.94798	2.71467e-09	4.6238e-08	Gimap1
206.99	1.59834	0.269001	5.94178	2.81946e-09	4.79916e-08	Rnf135
8276.09	0.494597	0.0832484	5.94122	2.82913e-09	4.81247e-08	Scarb2
1049.05	0.54864	0.0924449	5.93478	2.94248e-09	5.00203e-08	Ugdh
442.535	2.17704	0.367326	5.92672	3.09039e-09	5.25004e-08	Ifi203
20.231	6.52187	1.10077	5.92483	3.12616e-09	5.30735e-08	Ifi214
107.523	2.46539	0.416375	5.92106	3.19864e-09	5.42334e-08	Cnmd
824.124	0.60304	0.101897	5.91813	3.25619e-09	5.51733e-08	Plod3
1702.55	5.58375	0.943803	5.91622	3.29431e-09	5.57829e-08	Jchain
491.269	0.926484	0.156644	5.9146	3.32688e-09	5.62249e-08	Bag3
1412.3	0.626846	0.105982	5.91465	3.32575e-09	5.62249e-08	Lgals8
4490	0.75853	0.128256	5.9142	3.33502e-09	5.63161e-08	Ddah1
25.0769	3.39135	0.573433	5.91412	3.3366e-09	5.63161e-08	Batf
78.2069	2.78631	0.471187	5.91338	3.35164e-09	5.6497e-08	Itgb7
14.8066	4.32433	0.73167	5.91021	3.41668e-09	5.75189e-08	Il27
20.3519	3.86154	0.653404	5.90988	3.42349e-09	5.75963e-08	Mir142b
136.003	0.997164	0.168828	5.9064	3.4966e-09	5.86749e-08	Npl
33.0896	3.45882	0.58568	5.90565	3.51258e-09	5.89051e-08	Ube2c
149.898	1.30418	0.220856	5.90511	3.52419e-09	5.90618e-08	P2ry14
670.907	1.01833	0.172463	5.90462	3.53462e-09	5.91607e-08	Parvg
14.3999	4.29884	0.728303	5.90254	3.57956e-09	5.98361e-08	Gata3
1777.46	0.714036	0.121033	5.89953	3.64541e-09	6.08977e-08	H2bc4
822.263	1.47897	0.250713	5.89907	3.65565e-09	6.10298e-08	Psmb10
22.4187	3.59248	0.609004	5.89894	3.6584e-09	6.10366e-08	Ms4a14
31.9828	2.2839	0.387269	5.89745	3.69167e-09	6.15522e-08	Tnni2
9.55651	7.67889	1.30214	5.89713	3.69878e-09	6.16314e-08	4930438A08Rik
87.5225	1.15351	0.195721	5.89365	3.77761e-09	6.28645e-08	Nrm
125.124	1.09794	0.186488	5.88745	3.92205e-09	6.52265e-08	Dera
268.547	1.48928	0.253037	5.88561	3.96586e-09	6.59132e-08	Pawr
18.9915	3.04382	0.517339	5.8836	4.0143e-09	6.66333e-08	Gm40913
62.1245	4.13705	0.703335	5.88204	4.05236e-09	6.72223e-08	H2-DMb2
8389.72	1.052	0.17886	5.88173	4.05996e-09	6.73055e-08	Mt1
1000.44	0.558267	0.0949432	5.88002	4.10226e-09	6.79204e-08	Tmed10-ps
24.4378	2.96251	0.503862	5.8796	4.11249e-09	6.80465e-08	AU022793
40.0345	1.95054	0.331798	5.87872	4.13461e-09	6.83692e-08	Adora3
36.1489	2.05341	0.349487	5.87549	4.21586e-09	6.96244e-08	LOC115489130
398.093	0.792605	0.13496	5.87288	4.2828e-09	7.06404e-08	Ripk2
740.192	0.895684	0.152546	5.87157	4.31699e-09	7.11144e-08	Cstb
1722.71	0.629685	0.107251	5.87115	4.32784e-09	7.12482e-08	Szrd1
58.4187	2.3886	0.406862	5.87079	4.33731e-09	7.1359e-08	Ptx3
23.0599	3.31323	0.564573	5.86857	4.39576e-09	7.2275e-08	H2-T-ps
332.919	1.10771	0.188795	5.86727	4.43029e-09	7.2797e-08	Triobp
72.9521	1.59794	0.272359	5.86704	4.43649e-09	7.28529e-08	Cd80
255.221	2.65559	0.452811	5.86468	4.49998e-09	7.38024e-08	Mki67
494.742	0.926661	0.158014	5.86441	4.5073e-09	7.38761e-08	Shc1
293.105	1.63773	0.27943	5.86096	4.60202e-09	7.53813e-08	Gimap6
290.244	1.14412	0.195219	5.8607	4.6092e-09	7.54514e-08	Rcn3
1351.07	0.689647	0.117691	5.85983	4.63329e-09	7.57981e-08	Itprid2
878.656	0.733406	0.125225	5.85668	4.72199e-09	7.71524e-08	Trp53inp1
4367.48	0.488242	0.0833692	5.85637	4.7308e-09	7.72479e-08	Sh3glb1
36.6282	1.72467	0.294595	5.85439	4.78774e-09	7.81289e-08	Echdc3
379.866	0.897982	0.153409	5.85351	4.81299e-09	7.84918e-08	Sardh
1100.87	0.709255	0.121174	5.85317	4.8228e-09	7.86027e-08	Taf13
42.7272	3.44858	0.589417	5.85083	4.89133e-09	7.95703e-08	Ptprcap
304.539	0.994082	0.170032	5.84643	5.02223e-09	8.15471e-08	Lpar6
88.8375	2.37732	0.406728	5.84499	5.06594e-09	8.22056e-08	Lst1
921.646	0.626293	0.107229	5.84069	5.19853e-09	8.43047e-08	Prkd3
1049.37	0.709664	0.121506	5.84055	5.20301e-09	8.43249e-08	G6pdx
477.702	0.899612	0.154148	5.83602	5.34618e-09	8.64842e-08	Hsd3b7
16.5966	5.33847	0.916263	5.82635	5.66531e-09	9.1533e-08	Gpr174
479.049	0.995098	0.170805	5.82594	5.67911e-09	9.16991e-08	Slc31a2
64.9829	2.3766	0.408069	5.82402	5.74497e-09	9.26479e-08	Itk
2327.52	0.800265	0.137507	5.81982	5.89121e-09	9.47719e-08	Ezr
370.916	0.761351	0.130853	5.81836	5.94268e-09	9.5482e-08	Pld1
164.258	1.02509	0.1762	5.81775	5.96451e-09	9.57148e-08	Ormdl2
2051.71	0.456168	0.0784576	5.8142	6.09252e-09	9.77089e-08	Myo9b
301.405	1.03278	0.17765	5.81358	6.1152e-09	9.80124e-08	Plekhg2
101.668	1.40746	0.242521	5.80345	6.49632e-09	1.03738e-07	Gpr183
623.953	0.849573	0.14641	5.80269	6.52613e-09	1.0415e-07	Gadd45g
17.6305	3.16572	0.54591	5.79898	6.67213e-09	1.0635e-07	Gm31340
427.831	0.924484	0.15948	5.79685	6.75705e-09	1.07572e-07	Mitd1
108.659	2.31107	0.398794	5.79513	6.82688e-09	1.08618e-07	Rbm47
51.2641	2.04302	0.35279	5.79105	6.99493e-09	1.11021e-07	A730009L09Rik
17.0583	5.75641	0.994411	5.78877	7.09051e-09	1.12401e-07	Atp8b4
4660.96	0.800042	0.138287	5.78539	7.2343e-09	1.14541e-07	Tpt1
19.5826	3.10489	0.536928	5.78269	7.3515e-09	1.16255e-07	Arhgap27os3
1089.11	0.839739	0.145249	5.78136	7.40996e-09	1.17109e-07	Rps15a-ps6
44.7013	2.54164	0.439697	5.78042	7.45132e-09	1.17691e-07	Cryba4
245.941	0.834127	0.144321	5.77967	7.48453e-09	1.18144e-07	Rnf122
19.6214	22.0907	3.82222	5.77956	7.48975e-09	1.18155e-07	Ighv1-19
42.4645	2.13405	0.369342	5.77799	7.55979e-09	1.19188e-07	Lrrc25
172.377	1.57464	0.272547	5.77747	7.58303e-09	1.19482e-07	Crb2
544.342	1.0331	0.178835	5.77685	7.61132e-09	1.19766e-07	Als2cl
604.861	0.867082	0.150098	5.77677	7.61484e-09	1.19766e-07	Mrps6
832.516	0.620856	0.10748	5.77649	7.62738e-09	1.19891e-07	Nfya
5643.22	0.551744	0.0955261	5.77585	7.65668e-09	1.20223e-07	Psat1
27.1663	3.04258	0.526897	5.77454	7.71657e-09	1.21074e-07	Slc44a3
7232.31	0.785589	0.136124	5.77112	7.87445e-09	1.23403e-07	Pla2g7
854.994	0.597044	0.103636	5.76096	8.36372e-09	1.30991e-07	Gramd3
447.953	1.01479	0.176254	5.75756	8.53408e-09	1.33419e-07	Eya4
51.5921	2.29632	0.398978	5.75552	8.6376e-09	1.34876e-07	Prr11
2586.52	0.461563	0.0802301	5.75298	8.76818e-09	1.36833e-07	Rasa3
34.6852	2.66245	0.46302	5.75018	8.91461e-09	1.39035e-07	Gm32389
13.1126	3.63233	0.631714	5.74996	8.92631e-09	1.39134e-07	Pvrig
28.7887	4.84393	0.842804	5.7474	9.06263e-09	1.41175e-07	Gm7609
55.1008	2.17483	0.37842	5.74713	9.07684e-09	1.41311e-07	Batf3
35.9756	4.82466	0.840554	5.73986	9.47559e-09	1.47431e-07	Tigit
1240.45	0.741876	0.129365	5.73474	9.76645e-09	1.51595e-07	Plat
37.2742	4.07197	0.710259	5.73308	9.86238e-09	1.52993e-07	Calhm6
51.9354	3.24254	0.565693	5.73198	9.92651e-09	1.53896e-07	Icos
98.7937	1.76146	0.307309	5.73188	9.93243e-09	1.53897e-07	Gm6556
1207.74	0.549289	0.0959536	5.72453	1.03723e-08	1.60521e-07	Tmod3
288.719	1.07932	0.188663	5.72088	1.05972e-08	1.63905e-07	Sod3
2164.19	0.742702	0.129905	5.71729	1.08238e-08	1.67211e-07	Lgi4
398.233	1.22965	0.215075	5.71733	1.08211e-08	1.67211e-07	Ifitm2
206.533	1.01449	0.17747	5.71641	1.088e-08	1.6798e-07	Gng5
1215.18	0.597669	0.104571	5.71541	1.09438e-08	1.68765e-07	Bmpr1b
28.5753	1.96889	0.344484	5.71548	1.09393e-08	1.68765e-07	Ltbp2
207.855	0.999045	0.174811	5.71499	1.09707e-08	1.6908e-07	Ecscr
59.4138	5.89409	1.03194	5.71163	1.11899e-08	1.72079e-07	Plbd1
16.158	6.28883	1.10106	5.7116	1.11917e-08	1.72079e-07	Adgrg5
495.647	0.881649	0.154385	5.71071	1.12506e-08	1.72882e-07	Rfx4
54.3258	2.01417	0.352756	5.70982	1.13099e-08	1.73691e-07	Zfp992
355.026	0.614396	0.107634	5.70821	1.14172e-08	1.75236e-07	Nemp2
2085.45	0.984224	0.172462	5.70691	1.15048e-08	1.76478e-07	Slc7a2
30.4925	1.84313	0.323265	5.70161	1.18679e-08	1.81833e-07	Gm26797
132.375	2.10134	0.368756	5.69846	1.20892e-08	1.84898e-07	Pstpip1
2563.4	0.555409	0.0974684	5.69834	1.20976e-08	1.84918e-07	Ankrd13a
322.707	0.905574	0.158924	5.69816	1.21109e-08	1.85012e-07	Lrp5
669.76	2.66071	0.466985	5.69764	1.21479e-08	1.85469e-07	Sulf1
1627.61	0.538263	0.0944812	5.69704	1.21907e-08	1.86013e-07	Abcd2
531.454	0.730288	0.128195	5.69667	1.22167e-08	1.86301e-07	Ppcdc
12.2014	4.24247	0.744873	5.69557	1.22964e-08	1.87407e-07	Il21
9744.15	0.801206	0.140707	5.69416	1.23981e-08	1.88846e-07	Kcnj10
479.523	0.760605	0.133662	5.69053	1.26647e-08	1.92795e-07	Mdk
230.245	0.891099	0.156657	5.68823	1.28362e-08	1.95177e-07	Pgghg
96.0896	19.7971	3.48354	5.68303	1.32326e-08	2.0097e-07	Ighv9-1
12.2915	4.70166	0.82762	5.68094	1.33956e-08	2.03091e-07	Gm39556
47.2544	3.24921	0.572461	5.67586	1.37993e-08	2.0909e-07	Stx11
1782.49	0.826057	0.145611	5.67304	1.40282e-08	2.12189e-07	Itih5
71.77	1.87522	0.331195	5.66197	1.49641e-08	2.25691e-07	Ncaph
103.715	1.14376	0.202054	5.66065	1.50798e-08	2.27172e-07	Sh2b2
219.411	0.800615	0.141538	5.65655	1.54445e-08	2.32264e-07	Slc10a7
2005.86	0.52091	0.0921393	5.6535	1.57209e-08	2.36285e-07	Tnfrsf19
90.1009	1.33524	0.236263	5.6515	1.59055e-08	2.38921e-07	Vamp5
573.504	0.848459	0.150155	5.65057	1.59916e-08	2.39938e-07	Naga
30.5125	1.75962	0.311506	5.64875	1.61618e-08	2.42214e-07	Gm51770
2243.2	2.59425	0.45961	5.64445	1.65709e-08	2.47775e-07	Ighm
341.199	1.05574	0.18706	5.64383	1.66309e-08	2.48529e-07	Mxra8
167.81	1.09784	0.194525	5.64367	1.66461e-08	2.48613e-07	Arhgap19
42.2102	4.34386	0.77008	5.64079	1.6927e-08	2.52087e-07	Stat4
371.687	0.869125	0.1541	5.63999	1.70059e-08	2.52973e-07	Gdpd2
250.951	1.6318	0.289338	5.63978	1.70271e-08	2.53145e-07	Pm20d1
13.0114	3.57386	0.634103	5.63609	1.73959e-08	2.5848e-07	LOC118567924
39.0078	2.01027	0.356843	5.63348	1.76607e-08	2.62266e-07	C7
39.9433	1.56474	0.277822	5.63217	1.77961e-08	2.63825e-07	A130077B15Rik
1037.7	0.863331	0.153373	5.62895	1.81306e-08	2.68175e-07	Niban2
12.7027	5.58437	0.992525	5.62643	1.83974e-08	2.71813e-07	Majin
61.8807	5.06318	0.900506	5.6226	1.88108e-08	2.77449e-07	Plac8
460.045	1.13602	0.202058	5.62225	1.88487e-08	2.7785e-07	Pml
186.897	1.20814	0.215121	5.6161	1.95316e-08	2.87267e-07	Tpcn2
29.1396	2.9046	0.517382	5.61403	1.97671e-08	2.90568e-07	Ncapg
173.623	0.979301	0.174467	5.6131	1.98731e-08	2.91817e-07	Tfpi
17.6835	3.72311	0.663291	5.61309	1.98745e-08	2.91817e-07	Pkp3
425.359	1.06019	0.189051	5.60797	2.04712e-08	3.00241e-07	Nkx6-2
654.821	0.482269	0.0860038	5.60753	2.05232e-08	3.00834e-07	Arhgap17
774.693	0.675828	0.120528	5.60721	2.05608e-08	3.01216e-07	Plcb3
18.9225	4.47035	0.797414	5.60606	2.06978e-08	3.03053e-07	Slc28a2
544.975	0.841333	0.150109	5.60482	2.08468e-08	3.04608e-07	Mif4gd
922.591	0.515188	0.0919527	5.60275	2.10976e-08	3.07697e-07	Coq10b
186.16	1.24577	0.222372	5.60221	2.11633e-08	3.08482e-07	Tmie
19.1777	4.034	0.720415	5.59955	2.14907e-08	3.12905e-07	LOC118568653
29.5398	1.84484	0.329766	5.59438	2.21415e-08	3.22201e-07	Comp
19.8336	19.714	3.52622	5.59069	2.26164e-08	3.28928e-07	Ighv4-1
454.792	0.613259	0.109711	5.58977	2.27373e-08	3.30503e-07	Abcd1
761.019	0.689172	0.123307	5.58906	2.28301e-08	3.31666e-07	Rgs3
3810.56	0.563474	0.100821	5.58885	2.28582e-08	3.31889e-07	Rap1b
33.038	2.05801	0.368453	5.58555	2.32968e-08	3.38069e-07	Tmem156
1272.72	3.45128	0.617985	5.58473	2.34058e-08	3.39462e-07	Spp1
224.776	1.05235	0.188557	5.58108	2.39028e-08	3.46478e-07	Bfsp2
32.6179	2.74724	0.492383	5.57948	2.41241e-08	3.49354e-07	Cdca2
920.609	0.758219	0.135909	5.57886	2.42105e-08	3.50353e-07	Tspan15
25.7885	2.45068	0.439319	5.57837	2.42785e-08	3.51143e-07	Gm31718
2520.53	0.52631	0.0944006	5.57529	2.47124e-08	3.57221e-07	Nucb1
10.6996	6.39478	1.14712	5.57462	2.48064e-08	3.5838e-07	Gm45947
29.4771	2.85148	0.51169	5.57267	2.50859e-08	3.62017e-07	Knl1
2017.04	0.66016	0.118482	5.57184	2.5207e-08	3.63563e-07	Jam2
1106.3	0.749055	0.134484	5.56985	2.54962e-08	3.67328e-07	Krcc1
396.991	0.857644	0.153983	5.56973	2.55128e-08	3.67364e-07	Folh1
395.061	0.707869	0.127138	5.56774	2.58065e-08	3.71389e-07	Cd302
67.7873	1.22525	0.220091	5.56702	2.59127e-08	3.72711e-07	Irak3
13.3492	6.09062	1.09489	5.56276	2.65543e-08	3.81098e-07	Art2b
42.4463	1.78504	0.321184	5.55768	2.73376e-08	3.91909e-07	E2f2
507.771	0.674051	0.121346	5.55481	2.77921e-08	3.97768e-07	Swap70
60.8763	1.43948	0.259166	5.55429	2.78737e-08	3.985e-07	Espl1
172.161	1.23453	0.222272	5.55412	2.79008e-08	3.98669e-07	Gm38515
4717.78	0.975242	0.175636	5.55262	2.81426e-08	4.01903e-07	Il33
15.155	2.96537	0.534075	5.55236	2.81838e-08	4.02271e-07	LOC118568405
298.693	1.02037	0.183865	5.54955	2.86401e-08	4.08337e-07	LOC118568032
60.4829	2.49057	0.448824	5.54911	2.87128e-08	4.08926e-07	Ckap2l
510.11	1.1566	0.208429	5.54913	2.87093e-08	4.08926e-07	Plxdc1
926.366	0.525125	0.0946677	5.54703	2.90556e-08	4.13583e-07	Crlf3
126.679	0.913389	0.164678	5.54651	2.91422e-08	4.14363e-07	Proca1
20.5959	3.68152	0.664403	5.54109	3.0059e-08	4.26701e-07	Ccnb1
1981.89	0.370557	0.0669051	5.53855	3.04978e-08	4.32459e-07	Snapin
873.777	0.903035	0.163098	5.53677	3.08101e-08	4.36649e-07	Amotl1
1344.32	0.844252	0.152516	5.53551	3.10319e-08	4.39554e-07	Evi2a
23.5289	3.29975	0.596302	5.53369	3.13564e-08	4.43669e-07	Gm12474
61.017	2.25102	0.406873	5.53249	3.15724e-08	4.4624e-07	Gadl1
44.8454	2.14943	0.388526	5.53226	3.16137e-08	4.46583e-07	Procr
16.4949	3.65119	0.660034	5.53183	3.16913e-08	4.47436e-07	Kif18b
447.276	0.722338	0.130629	5.52968	3.20816e-08	4.52457e-07	Casp3
1525.77	0.946468	0.171161	5.5297	3.20778e-08	4.52457e-07	Gpx1
404.119	1.04273	0.188626	5.528	3.23909e-08	4.56572e-07	Slc22a4
34.5755	4.44779	0.804936	5.52565	3.28276e-08	4.62477e-07	Atp6v0d2
88.5497	1.42881	0.258662	5.52383	3.3169e-08	4.67034e-07	Susd3
43.3809	6.72652	1.21806	5.52231	3.34579e-08	4.70848e-07	Iglc3
690.262	0.487049	0.0882131	5.52128	3.36544e-08	4.73358e-07	Hps5
48.7022	7.94176	1.43893	5.51923	3.40487e-08	4.78645e-07	Ubd
85.7276	1.24339	0.225573	5.51212	3.54531e-08	4.96514e-07	Antxr2
387.448	2.15742	0.391395	5.51213	3.54524e-08	4.96514e-07	Il18bp
17.5326	5.87571	1.0661	5.51141	3.55961e-08	4.97983e-07	Gzmb
11.5552	6.31004	1.14493	5.51128	3.56232e-08	4.98081e-07	Bcl2l14
1062.42	0.622487	0.11295	5.51119	3.56413e-08	4.98081e-07	Kat2b
85.6133	1.99013	0.361218	5.5095	3.5986e-08	5.02359e-07	Mmp19
15.6844	2.59143	0.470446	5.50846	3.6199e-08	5.0492e-07	Ccr1
159.475	1.33013	0.241582	5.50593	3.67231e-08	5.11553e-07	Mocos
515.031	0.815469	0.148119	5.50551	3.68091e-08	5.12478e-07	Mov10
621.58	0.870022	0.158089	5.50336	3.72616e-08	5.18225e-07	Ampd3
3131.8	0.521266	0.0947495	5.50152	3.76536e-08	5.23119e-07	Cd164
18.8866	25.8345	4.69976	5.49699	3.86337e-08	5.35593e-07	Igkv2-109
2845.14	0.620349	0.112895	5.49491	3.9092e-08	5.41372e-07	Gng12
14.1313	3.02653	0.550841	5.49438	3.9208e-08	5.42401e-07	Gm42788
28375.4	0.437006	0.0795575	5.49296	3.95245e-08	5.46491e-07	Itm2b
1174.63	2.15065	0.391772	5.48953	4.03001e-08	5.56624e-07	Igfbp2
2530.07	0.704093	0.128265	5.48938	4.03348e-08	5.56809e-07	Trafd1
769.694	0.695499	0.126737	5.48771	4.07169e-08	5.61192e-07	Csk
1387.18	0.613827	0.111884	5.48626	4.10531e-08	5.65228e-07	Sft2d2
1472.14	0.717144	0.130821	5.48185	4.20904e-08	5.78898e-07	Rbpj
586.48	0.799566	0.145917	5.4796	4.2629e-08	5.85997e-07	Nes
8044.37	0.537746	0.0981419	5.47927	4.27087e-08	5.86783e-07	Rpl41
461.047	0.697479	0.127413	5.47417	4.39577e-08	6.0204e-07	Sgk3
954.801	0.476693	0.0871041	5.47269	4.43267e-08	6.06457e-07	Dram2
4736.99	0.418537	0.0764874	5.47198	4.45036e-08	6.08558e-07	Dazap2
1375.39	0.479016	0.0875422	5.47183	4.45411e-08	6.08752e-07	Igbp1
101.58	1.23965	0.226766	5.46663	4.58679e-08	6.25901e-07	Pyroxd2
351.465	1.53245	0.280385	5.46553	4.61534e-08	6.29138e-07	Gcnt1
850.576	0.553599	0.101308	5.46451	4.64179e-08	6.32414e-07	Hadhb
38.7728	1.8624	0.340836	5.46422	4.6494e-08	6.33119e-07	LOC118568186
62.8864	3.46531	0.634502	5.46147	4.72208e-08	6.42346e-07	Ltb
273.75	0.872919	0.159844	5.46109	4.73233e-08	6.43069e-07	Septin10
13.3869	5.86626	1.0752	5.45599	4.87006e-08	6.60409e-07	Gm29958
25.1382	3.21989	0.590414	5.45361	4.93569e-08	6.6896e-07	LOC115488029
210.719	0.922921	0.16929	5.4517	4.98904e-08	6.75489e-07	Tax1bp3
1351.91	0.591334	0.108517	5.44921	5.05931e-08	6.84292e-07	Pik3ip1
13.3286	3.48369	0.639482	5.44767	5.10326e-08	6.89879e-07	Mexis
100.784	1.76162	0.323496	5.44558	5.1637e-08	6.96966e-07	C530044C16Rik
21.4991	2.36016	0.433471	5.4448	5.18634e-08	6.99659e-07	4930486L24Rik
300.347	0.621521	0.114163	5.44415	5.20524e-08	7.01483e-07	Ormdl1
1184.69	0.636702	0.116966	5.44346	5.2255e-08	7.0385e-07	Pgd
70.9684	2.39861	0.440723	5.44244	5.25554e-08	7.07531e-07	Lat
287.43	0.803872	0.147752	5.4407	5.30726e-08	7.13388e-07	Rest
227.861	1.50056	0.275906	5.43866	5.36822e-08	7.2084e-07	Gm13293
529.26	0.827712	0.15219	5.43868	5.36762e-08	7.2084e-07	Sh3pxd2b
69.8777	1.7932	0.33023	5.43016	5.63032e-08	7.55256e-07	Ftl1-ps2
25.59	4.40544	0.811442	5.42915	5.66224e-08	7.58845e-07	Gpr132
19.784	2.80832	0.517268	5.42913	5.66289e-08	7.58845e-07	Sgo1
238.878	0.937075	0.172676	5.42679	5.73768e-08	7.68472e-07	Mks1
102.137	1.14828	0.211665	5.42497	5.79632e-08	7.75137e-07	H4c9
634.841	0.74578	0.137552	5.42179	5.90055e-08	7.87857e-07	Rab43
33.3739	2.58995	0.47788	5.41966	5.97134e-08	7.96494e-07	Bub1
505.713	0.766351	0.141457	5.41757	6.04149e-08	8.05439e-07	Smim3
23.3356	2.90122	0.536345	5.40925	6.32902e-08	8.41621e-07	Ndc80
2.32179	36.4419	6.74001	5.4068	6.41611e-08	8.51465e-07	Ighv3-3
23.9521	2.11637	0.391532	5.40535	6.46834e-08	8.5796e-07	Ano7
378.7	1.0688	0.197761	5.40448	6.49957e-08	8.61664e-07	Tent5a
8.69705	6.53072	1.20861	5.40348	6.53612e-08	8.66069e-07	Gm30474
6580.19	0.500186	0.0925924	5.40202	6.58952e-08	8.72702e-07	Rps24
23.059	3.3373	0.618324	5.39734	6.76362e-08	8.9485e-07	Melk
102.481	2.50233	0.463913	5.39395	6.89239e-08	9.11424e-07	Ucma
317.296	1.01775	0.1887	5.39346	6.91144e-08	9.13479e-07	Naprt
1493.72	0.646921	0.120178	5.38302	7.32461e-08	9.65641e-07	5930403L14Rik
2487.9	0.451755	0.0839552	5.3809	7.41155e-08	9.76116e-07	Coro1b
21.494	5.73407	1.06606	5.37877	7.49974e-08	9.86734e-07	Klrc1
5540.67	0.338798	0.0629937	5.37828	7.52007e-08	9.8891e-07	Tmed10
4070.08	0.39193	0.0728948	5.37665	7.58861e-08	9.96816e-07	Mapre1
11.1278	7.45817	1.38718	5.37648	7.59548e-08	9.96816e-07	Gm36161
176.156	9.47073	1.7615	5.3765	7.59489e-08	9.96816e-07	Iglc1
13.4993	2.86652	0.533191	5.37616	7.60902e-08	9.98091e-07	Gm14321
703.315	1.07687	0.20035	5.37491	7.66219e-08	1.00456e-06	Mmp14
24.3205	2.85878	0.531962	5.37403	7.69964e-08	1.00896e-06	Tmem221
1011.27	0.436933	0.0813144	5.37337	7.72768e-08	1.01213e-06	Etfa
885.36	0.634158	0.11803	5.37283	7.75092e-08	1.01466e-06	Rpl10
41.2116	2.55436	0.475631	5.37048	7.85292e-08	1.02698e-06	Dennd2d
1000.12	0.683162	0.127367	5.36375	8.15127e-08	1.06493e-06	Wwtr1
20.6808	3.28022	0.611575	5.36357	8.15942e-08	1.06507e-06	Aurkb
1473.07	0.696019	0.129769	5.36354	8.16052e-08	1.06507e-06	Slc9a3r1
5942.98	1.16359	0.21697	5.36289	8.19006e-08	1.0684e-06	Dbi
24.3744	2.73735	0.510531	5.36176	8.24137e-08	1.07455e-06	Tnfrsf11b
516.801	0.844502	0.15751	5.36156	8.25056e-08	1.07521e-06	Fam189a2
270.572	0.806868	0.150496	5.3614	8.25803e-08	1.07565e-06	Fhod1
41.4241	2.13484	0.398312	5.35972	8.33517e-08	1.08407e-06	C1rl
52.7701	1.33923	0.24995	5.35799	8.41515e-08	1.09284e-06	Prickle3
13.5466	3.19075	0.595581	5.35737	8.44403e-08	1.09604e-06	Gm47754
132.093	1.29512	0.241917	5.35357	8.62349e-08	1.11711e-06	Cdkn2c
413.804	0.908302	0.169679	5.35306	8.6477e-08	1.11969e-06	Zfp984
1647.22	0.569504	0.106525	5.34621	8.98161e-08	1.16177e-06	Aida
12.4315	4.80579	0.898968	5.34589	8.9973e-08	1.16323e-06	Sucnr1
29.9116	2.81871	0.527391	5.34464	9.05974e-08	1.17072e-06	Kif2c
64.6079	1.22248	0.228777	5.34352	9.1161e-08	1.17742e-06	Galnt12
1399.22	0.644149	0.12078	5.33326	9.64651e-08	1.24285e-06	Podxl
1891.63	0.727495	0.136437	5.33207	9.70973e-08	1.24914e-06	Slc16a1
69.5168	1.01257	0.1899	5.33213	9.707e-08	1.24914e-06	Gm3134
3102.45	0.469288	0.0880269	5.33119	9.757e-08	1.2546e-06	Hadha
459.568	1.156	0.216968	5.328	9.93006e-08	1.2756e-06	Rbp1
597.777	0.528357	0.0992011	5.32612	1.00331e-07	1.28757e-06	Ginm1
73.2382	1.27513	0.239671	5.32033	1.03578e-07	1.32792e-06	Wdr62
7794.64	0.601529	0.113073	5.31984	1.03861e-07	1.3309e-06	Trp53inp2
525.71	0.530557	0.099755	5.31859	1.04572e-07	1.33935e-06	Cgrrf1
97.6374	0.926377	0.174227	5.31707	1.05449e-07	1.34794e-06	Coa4
339.46	1.55961	0.293357	5.31642	1.05831e-07	1.3515e-06	Cyp1b1
737.611	1.02407	0.19266	5.31544	1.06399e-07	1.35808e-06	Txnip
9.23443	5.56187	1.04648	5.31483	1.06757e-07	1.36132e-06	Gm45969
14.5532	5.37944	1.01216	5.31483	1.06757e-07	1.36132e-06	Tespa1
240.834	0.959407	0.180523	5.31459	1.06895e-07	1.36241e-06	Steap3
16.9364	2.61184	0.491509	5.31393	1.07289e-07	1.36676e-06	Gm24175
77.3544	1.70288	0.320546	5.31243	1.08174e-07	1.37737e-06	Pdgfrl
444.53	0.66547	0.125329	5.3098	1.09748e-07	1.39674e-06	Zup1
15.5701	6.35211	1.19647	5.30904	1.10203e-07	1.39979e-06	Ms4a4d
2297.31	0.523236	0.0986106	5.30608	1.12005e-07	1.42129e-06	Rnf114
1483.75	0.621181	0.117083	5.30548	1.12377e-07	1.42531e-06	Itpkb
573.325	0.643694	0.121345	5.30464	1.12897e-07	1.43122e-06	Rbms2
130.493	1.75324	0.330576	5.30361	1.13534e-07	1.43859e-06	Nfkbie
94.706	1.37519	0.25935	5.30243	1.14269e-07	1.4465e-06	Dbf4
4624.28	0.509182	0.0960487	5.3013	1.14983e-07	1.45484e-06	P4hb
133.454	1.03096	0.194552	5.29915	1.16344e-07	1.47063e-06	Kif22
939.333	0.633548	0.119577	5.29825	1.16919e-07	1.47718e-06	Hadh
402.767	1.51651	0.286242	5.29799	1.17085e-07	1.47856e-06	S100a10
237.22	1.59812	0.301658	5.29777	1.17225e-07	1.47961e-06	Sfrp1
171.909	0.900885	0.170138	5.29502	1.19001e-07	1.49985e-06	Lrrc2
1119.28	0.650281	0.122812	5.29493	1.19059e-07	1.49986e-06	Stk40
597.659	1.02174	0.193025	5.29331	1.20123e-07	1.51034e-06	Ddr2
6.26414	6.07923	1.15055	5.28377	1.2655e-07	1.58961e-06	Gcm2
410.391	0.96906	0.183411	5.28354	1.26714e-07	1.59091e-06	Rps27l
5726.79	0.573407	0.108537	5.28304	1.27059e-07	1.59448e-06	Myh9
75.5845	1.0639	0.201685	5.27505	1.32722e-07	1.66314e-06	Cklf
4932.15	0.408257	0.0774	5.27463	1.33022e-07	1.6661e-06	Rab5c
1105.07	0.654074	0.124013	5.27424	1.3331e-07	1.6689e-06	Camk1
125.82	0.990662	0.187938	5.27122	1.3552e-07	1.69495e-06	Gm10790
2913.18	0.578563	0.109783	5.27008	1.36366e-07	1.70471e-06	Il6st
1001.03	0.87976	0.166958	5.26936	1.36901e-07	1.70975e-06	Gpr34
139.619	0.879287	0.16692	5.26772	1.38129e-07	1.72344e-06	Accs
10.217	3.92127	0.744435	5.26744	1.38339e-07	1.72524e-06	Gm36897
105.729	1.12656	0.213913	5.26644	1.39094e-07	1.73231e-06	Gm6285
42.4768	4.54865	0.863741	5.26622	1.39261e-07	1.73342e-06	Dnase1l3
313.359	0.929007	0.176445	5.26514	1.40086e-07	1.74202e-06	Mob3a
1298.88	0.628179	0.119317	5.26478	1.40356e-07	1.74455e-06	Rpl10a
54.7045	2.4845	0.472234	5.26116	1.43151e-07	1.77759e-06	Pclaf
39.6597	3.00367	0.571314	5.25747	1.46048e-07	1.81013e-06	Cd226
6871.83	0.730476	0.138957	5.25684	1.46548e-07	1.81546e-06	Add3
14.675	2.44152	0.464762	5.25328	1.49417e-07	1.85012e-06	Gm35831
789.162	0.554857	0.105653	5.25172	1.50686e-07	1.86406e-06	Rnf31
30.042	2.75244	0.524157	5.25117	1.51138e-07	1.86877e-06	3830403N18Rik
186.546	9.34956	1.78064	5.25068	1.51536e-07	1.8728e-06	Ighv8-5
32.3599	1.47961	0.281888	5.24892	1.52993e-07	1.88902e-06	Mroh6
35.9997	1.71275	0.326655	5.2433	1.57729e-07	1.94381e-06	Gm14230
9981.09	1.05117	0.200521	5.24221	1.58664e-07	1.95441e-06	Igfbp5
68.1693	2.40926	0.45978	5.24002	1.60556e-07	1.97678e-06	Il7r
11.8222	2.71344	0.51798	5.2385	1.6189e-07	1.99132e-06	Fut4
3034.34	0.285599	0.0545557	5.23499	1.6499e-07	2.02563e-06	Cdv3
1921.07	0.511563	0.097824	5.22942	1.70045e-07	2.08084e-06	Slc1a4
63.1985	2.3318	0.446016	5.22806	1.713e-07	2.09522e-06	Btla
258.587	1.04266	0.199485	5.22674	1.72527e-07	2.10825e-06	Relb
200.263	0.940232	0.179902	5.22635	1.72886e-07	2.11164e-06	Ccdc163
40.7375	2.30862	0.442444	5.21788	1.80978e-07	2.20502e-06	Pla2g2d
818.515	0.636552	0.121996	5.21782	1.81039e-07	2.20502e-06	Aff1
631.081	0.810175	0.155333	5.21573	1.83095e-07	2.22903e-06	Slc12a4
31.8677	1.79204	0.343604	5.21542	1.834e-07	2.23169e-06	Gm32908
5708.33	0.732927	0.140623	5.212	1.8682e-07	2.27013e-06	Gpr37l1
467.29	0.617493	0.118548	5.20879	1.9008e-07	2.3076e-06	Gla
23.98	2.98356	0.573046	5.20649	1.92449e-07	2.33309e-06	Pax5
4497.27	0.318987	0.0612856	5.20492	1.94084e-07	2.35182e-06	Ivns1abp
415.27	0.820897	0.157735	5.20429	1.94736e-07	2.35864e-06	Gadd45b
1997.86	0.351771	0.0676082	5.20308	1.96017e-07	2.37194e-06	Rnf181
676.124	0.453692	0.0872146	5.20202	1.97131e-07	2.38432e-06	Pmm2
145.932	1.30026	0.250167	5.19756	2.01918e-07	2.43769e-06	Serpind1
22.7812	2.37584	0.457238	5.19607	2.03541e-07	2.45615e-06	Ripk3
20.1666	3.52031	0.677527	5.19582	2.03824e-07	2.45729e-06	Kynu
65.0472	2.47028	0.475546	5.19461	2.05147e-07	2.46981e-06	Pla2g5
17.9284	3.72298	0.717069	5.19195	2.08103e-07	2.50079e-06	Esco2
82.7271	1.11968	0.215664	5.19176	2.08313e-07	2.50216e-06	LOC118567342
3766.53	0.391583	0.075471	5.18852	2.11969e-07	2.54372e-06	Calu
1666.18	0.455878	0.087866	5.18833	2.12185e-07	2.54515e-06	Fuca2
45.568	2.27668	0.438864	5.18767	2.12945e-07	2.55191e-06	Slc39a4
237.917	2.64102	0.509385	5.18472	2.1634e-07	2.59022e-06	Serpinf2
366.563	0.607721	0.117294	5.18118	2.20485e-07	2.63381e-06	Slc16a6
848.196	0.447301	0.0863465	5.1803	2.21525e-07	2.64501e-06	Pcgf5
1799.2	0.588334	0.113585	5.1797	2.22246e-07	2.6524e-06	Lrp4
48.802	1.277	0.246582	5.17882	2.23291e-07	2.66244e-06	Nradd
41.1843	2.08954	0.403609	5.17713	2.2532e-07	2.6854e-06	Gtse1
255.509	0.73281	0.14155	5.17704	2.25435e-07	2.68555e-06	Haus8
559.511	1.10599	0.21375	5.17423	2.28851e-07	2.72251e-06	Palld
157.072	0.993412	0.192016	5.17359	2.29636e-07	2.73061e-06	AW011738
126.89	1.28266	0.24798	5.17243	2.31074e-07	2.7452e-06	Itpripl1
9.25698	5.54743	1.07276	5.17115	2.32653e-07	2.76144e-06	Gm38510
86415.2	0.417728	0.0808278	5.16812	2.36458e-07	2.80278e-06	Eef1a1
11.672	5.89796	1.14187	5.16518	2.40205e-07	2.84267e-06	Pglyrp2
906.481	0.579128	0.112124	5.16506	2.40367e-07	2.84267e-06	Trim26
2268.47	0.651519	0.126166	5.16398	2.41748e-07	2.8551e-06	Sdc2
11.9625	3.67764	0.712244	5.16346	2.42432e-07	2.86188e-06	Fam187a
68.362	1.03309	0.200142	5.16181	2.44576e-07	2.88458e-06	Oacyl
227.972	0.846498	0.164002	5.16152	2.44952e-07	2.88698e-06	Spidr
1182.19	0.510948	0.0989924	5.16148	2.45001e-07	2.88698e-06	Rpl17
721.385	0.874654	0.169489	5.16054	2.46239e-07	2.89896e-06	Ctnnal1
4567.22	0.393187	0.0762076	5.15942	2.47721e-07	2.91508e-06	Mbnl1
582.787	0.916066	0.177562	5.15913	2.48102e-07	2.91825e-06	Antxr1
15.2094	3.0174	0.584967	5.15824	2.49283e-07	2.9295e-06	Gm42333
325.228	0.825251	0.160157	5.15275	2.5669e-07	3.01111e-06	Ltbp1
2231.13	0.285689	0.0555044	5.14714	2.64492e-07	3.09289e-06	Osbpl9
155.226	0.986448	0.191743	5.14463	2.68052e-07	3.13172e-06	Dsn1
129.813	0.985948	0.191715	5.14279	2.70686e-07	3.15966e-06	Pter
582.089	0.867066	0.168649	5.14125	2.72924e-07	3.18151e-06	Serpinh1
34.4944	1.93834	0.377261	5.13794	2.77773e-07	3.23369e-06	Asf1b
14.8612	2.70288	0.526299	5.13564	2.81182e-07	3.27193e-06	1700017M07Rik
731.54	0.72677	0.141543	5.13461	2.82729e-07	3.28846e-06	Tmed3
883.413	1.038	0.20236	5.12949	2.90535e-07	3.37473e-06	Cfh
866.164	0.988613	0.192741	5.12923	2.90936e-07	3.37757e-06	Lrig1
274.045	0.926995	0.18073	5.12916	2.91038e-07	3.37757e-06	Adamts6
111.23	1.30809	0.255111	5.12753	2.93576e-07	3.40399e-06	Anpep
115.008	1.65798	0.323468	5.12563	2.96537e-07	3.4368e-06	Ccna2
17.3106	2.65641	0.518289	5.12535	2.96993e-07	3.44055e-06	Slamf1
71.6629	1.55852	0.304178	5.12372	2.99569e-07	3.46885e-06	Ppp1r3b
43.9871	1.84289	0.359979	5.11945	3.06432e-07	3.54046e-06	Itprip
159.817	1.37873	0.269506	5.11578	3.1245e-07	3.60839e-06	H2-K2
11753.9	0.540662	0.105712	5.11447	3.14625e-07	3.63191e-06	Pdia3
13.3131	5.74143	1.12297	5.11272	3.17558e-07	3.6609e-06	Prf1
1965.59	0.550358	0.107644	5.11275	3.17495e-07	3.6609e-06	Jak2
250.424	0.86232	0.168712	5.11119	3.20138e-07	3.68755e-06	Slc8b1
339.869	0.893526	0.174818	5.11118	3.20152e-07	3.68755e-06	Ddah2
335.934	0.872122	0.170655	5.11044	3.21404e-07	3.6987e-06	Entpd2
347.428	0.970371	0.189884	5.11034	3.21585e-07	3.69915e-06	Sdf2l1
1272.12	0.504324	0.0986927	5.11004	3.22091e-07	3.70334e-06	Arfip1
1213.38	0.595263	0.116517	5.10882	3.24185e-07	3.72577e-06	Rpl7a
42.118	1.29956	0.254541	5.1055	3.29924e-07	3.78672e-06	Pole2
60.6342	3.50353	0.686664	5.10226	3.35627e-07	3.8471e-06	Cd40
1398.27	0.607469	0.119075	5.10159	3.3682e-07	3.85908e-06	Pdlim5
648.249	1.27047	0.249127	5.09969	3.40217e-07	3.89287e-06	Fabp7
18.7441	3.2117	0.6305	5.0939	3.50777e-07	4.00316e-06	Osm
661.147	0.58873	0.115595	5.09306	3.52338e-07	4.01921e-06	Tmem164
13.7519	2.62552	0.515649	5.09169	3.54886e-07	4.04474e-06	Gm35529
10.1341	4.92869	0.96801	5.09157	3.55118e-07	4.04561e-06	Gm7030
2064.4	0.88296	0.173468	5.09005	3.57973e-07	4.07635e-06	Ccnd1
28.7386	1.80865	0.355438	5.08852	3.60868e-07	4.10753e-06	Slfn3
128.982	1.06007	0.208355	5.08781	3.62218e-07	4.11571e-06	Cgas
34.2945	2.19066	0.43069	5.0864	3.64918e-07	4.14458e-06	Gimap5
2059.52	0.431375	0.0848455	5.08424	3.69102e-07	4.19028e-06	Tm7sf3
282.073	0.796826	0.156765	5.08292	3.71669e-07	4.21758e-06	Gm7931
230.903	0.888679	0.174876	5.08177	3.73928e-07	4.24137e-06	Arrdc1
718.787	0.65639	0.129189	5.08087	3.7571e-07	4.25973e-06	Cntrl
13.1352	6.92262	1.36345	5.07727	3.82887e-07	4.33734e-06	Iglv3
9.92908	3.38866	0.667615	5.07578	3.85919e-07	4.36978e-06	9930111J21Rik2
926.834	0.630038	0.124133	5.07552	3.86436e-07	4.37374e-06	Cyb5r1
250.688	1.30375	0.256992	5.0731	3.91396e-07	4.42796e-06	Tnni1
1254.65	0.51117	0.100791	5.07161	3.94473e-07	4.46082e-06	Maob
11.1853	2.70167	0.532886	5.06988	3.98067e-07	4.49757e-06	Cxcl1
955.473	0.583293	0.115065	5.06926	3.99361e-07	4.51024e-06	Mtmr10
14.6537	6.23842	1.23108	5.06746	4.03167e-07	4.55125e-06	Klre1
15.3854	2.11071	0.416542	5.06721	4.03696e-07	4.55328e-06	Gm31111
26.2494	5.0758	1.00168	5.06726	4.03578e-07	4.55328e-06	Gm40892
108.007	0.899635	0.177613	5.06514	4.08094e-07	4.5989e-06	Frem2
38.8392	1.61981	0.319832	5.06455	4.09375e-07	4.61135e-06	Dqx1
3432.81	0.547406	0.108133	5.06233	4.14166e-07	4.6633e-06	Rpl17-ps8
31.0619	6.42638	1.26967	5.06147	4.16029e-07	4.68226e-06	Ly6d
1323.09	0.591955	0.117132	5.05372	4.33279e-07	4.86799e-06	Wls
745.297	1.7186	0.340238	5.05116	4.39133e-07	4.92952e-06	Serpinf1
53.5674	1.64292	0.325327	5.05006	4.41668e-07	4.95371e-06	Tnni3
278.008	0.651011	0.128917	5.04985	4.42154e-07	4.95703e-06	Gli3
44.5488	1.49772	0.296638	5.04899	4.44151e-07	4.97728e-06	Slc4a11
12.8167	2.72216	0.539307	5.04752	4.47581e-07	5.01141e-06	Gm13657
715.779	0.586603	0.116259	5.04565	4.51976e-07	5.05628e-06	Uhrf1bp1
8.64719	3.14679	0.623933	5.04348	4.57148e-07	5.10538e-06	Eldr
103.767	1.13559	0.225299	5.04037	4.64643e-07	5.18044e-06	Gm33738
227.119	1.2121	0.240475	5.04043	4.6448e-07	5.18044e-06	Mir692-3
637.232	0.832694	0.165303	5.03737	4.71975e-07	5.25746e-06	Rpl39
1274.95	0.653616	0.129784	5.0362	4.74877e-07	5.28751e-06	Arhgap31
8.37579	6.76568	1.34365	5.0353	4.77104e-07	5.31005e-06	Izumo1r
78.268	1.6448	0.326745	5.03391	4.80583e-07	5.34649e-06	Dnaaf3
36.9523	2.2493	0.446928	5.0328	4.83374e-07	5.36838e-06	S100a3
11.9244	3.79231	0.753654	5.0319	4.85639e-07	5.38894e-06	Gdf15
119.668	1.20894	0.24028	5.03137	4.8698e-07	5.39923e-06	Tead3
213.979	1.29579	0.257695	5.02837	4.94664e-07	5.48208e-06	Amz1
2982.01	0.297599	0.0591889	5.02796	4.95736e-07	5.49163e-06	Herpud2
48.6832	2.48424	0.494314	5.02563	5.01783e-07	5.5539e-06	Hmmr
320.061	0.684072	0.13613	5.02513	5.03104e-07	5.56616e-06	Syde1
476.106	0.917804	0.182666	5.0245	5.04756e-07	5.58207e-06	Gm973
104.549	1.16472	0.231881	5.02293	5.08894e-07	5.62306e-06	Cacna2d4
11.6504	5.88042	1.17146	5.01972	5.17463e-07	5.71049e-06	Gm5486
6.34083	4.70762	0.937849	5.01959	5.17821e-07	5.71202e-06	Gm31410
1568.99	0.463449	0.0923568	5.01803	5.22044e-07	5.75374e-06	Micu2
274.03	0.773258	0.154125	5.01708	5.2462e-07	5.77969e-06	Mavs
337.135	0.792945	0.158075	5.01626	5.26866e-07	5.79953e-06	Tfeb
140.174	1.28279	0.255751	5.01578	5.28176e-07	5.8115e-06	Pqlc3
1391.98	0.430578	0.0858748	5.01402	5.33035e-07	5.86001e-06	Daglb
1589.95	0.439124	0.0876034	5.01264	5.3689e-07	5.89991e-06	Hibadh
18.1087	2.86366	0.571474	5.01101	5.41461e-07	5.9438e-06	Pimreg
105.113	1.33485	0.266405	5.01061	5.42575e-07	5.95234e-06	4930523C07Rik
216.125	0.963003	0.192417	5.00476	5.5931e-07	6.11793e-06	Mill2
698.137	0.9837	0.196568	5.00438	5.60431e-07	6.12762e-06	Sowahc
1315.32	0.624782	0.124876	5.00322	5.63809e-07	6.16197e-06	Nde1
8247.72	0.258175	0.0516123	5.00219	5.66817e-07	6.18966e-06	Brd2
730.996	0.673322	0.134676	4.99956	5.74619e-07	6.26435e-06	Resf1
1739.42	0.564414	0.112909	4.99884	5.76771e-07	6.28519e-06	Megf10
24.652	1.63027	0.326243	4.99711	5.81959e-07	6.33642e-06	Gm44764
1193.49	0.695515	0.139247	4.99484	5.8886e-07	6.40622e-06	Fuca1
94.3793	1.37044	0.274368	4.99488	5.88714e-07	6.40622e-06	Cenpa
3551.5	0.429576	0.0860407	4.9927	5.95408e-07	6.47475e-06	M6pr
80.3686	1.32832	0.26624	4.98919	6.06334e-07	6.58807e-06	Atp7b
18.7599	2.18667	0.438289	4.9891	6.06624e-07	6.58848e-06	Gm39323
799.517	0.571455	0.114558	4.98834	6.0899e-07	6.60337e-06	Pcsk6
2691.87	0.517971	0.103836	4.98834	6.09008e-07	6.60337e-06	Galnt1
290.661	0.529757	0.106301	4.98354	6.24318e-07	6.76375e-06	Bcl10
2078.22	0.528662	0.10612	4.98174	6.30152e-07	6.82412e-06	Prex1
101.085	1.4259	0.286339	4.97975	6.36665e-07	6.88893e-06	Emp3
10.5423	3.52553	0.707966	4.97981	6.36463e-07	6.88893e-06	Gm35154
124.545	1.86511	0.374811	4.97614	6.48637e-07	7.00394e-06	Col4a6
39.8718	1.82694	0.367353	4.97325	6.58383e-07	7.10035e-06	Tmem37
1886.25	0.369226	0.0742764	4.97098	6.66166e-07	7.18132e-06	Frmd4a
9.58583	7.37165	1.48391	4.96771	6.77485e-07	7.30032e-06	Trgv2
108.531	1.08597	0.218659	4.9665	6.81713e-07	7.33982e-06	Gm31047
592.544	0.38731	0.0779972	4.96569	6.84581e-07	7.36561e-06	Cep43
8.51766	5.3661	1.08085	4.96469	6.88126e-07	7.39968e-06	Gm15133
27.1473	2.39582	0.483173	4.95852	7.10335e-07	7.63222e-06	Gm12530
14.0733	4.05472	0.818261	4.95529	7.22216e-07	7.75349e-06	Gpr18
1207.99	0.407235	0.0822057	4.95386	7.27553e-07	7.80436e-06	Mcur1
14.5949	3.04369	0.614519	4.95297	7.30888e-07	7.83691e-06	Podnl1
2535.13	0.35749	0.0721806	4.95271	7.31861e-07	7.84412e-06	Naca
809.617	0.935053	0.188851	4.95128	7.37267e-07	7.89557e-06	Parp11
23.3485	6.09331	1.23094	4.95012	7.41689e-07	7.93967e-06	Xcr1
9.56637	6.18076	1.24891	4.94894	7.46179e-07	7.98445e-06	Slfn4
9631.84	0.682556	0.138005	4.94587	7.58051e-07	8.10816e-06	Tmem47
314.277	0.741064	0.149886	4.9442	7.64589e-07	8.17139e-06	Galnt10
18.718	2.80271	0.56689	4.94401	7.65298e-07	8.17562e-06	Fasl
40.5117	1.16233	0.235104	4.94389	7.6577e-07	8.1773e-06	Tstd1
706.568	0.94388	0.191092	4.93941	7.83588e-07	8.36073e-06	Ppp1r14a
43.6413	2.36417	0.478763	4.93808	7.88971e-07	8.40784e-06	Aspm
849.849	0.971183	0.196743	4.93629	7.96214e-07	8.47952e-06	Cav1
38.083	1.94549	0.394121	4.93626	7.96347e-07	8.47952e-06	Abcc12
35713.9	0.584713	0.118522	4.93339	8.08158e-07	8.59684e-06	Atp1a2
2856.27	0.373075	0.0756233	4.93334	8.08354e-07	8.59684e-06	Ddhd1
1130.74	0.641962	0.13016	4.9321	8.13513e-07	8.64818e-06	Atf5
276.048	9.42551	1.91128	4.9315	8.15993e-07	8.671e-06	Ighv1-9
23.1115	1.94657	0.394866	4.92971	8.23509e-07	8.74375e-06	LOC118568223
138.431	0.85333	0.173111	4.92938	8.2492e-07	8.75516e-06	Sugct
254.099	0.878919	0.178344	4.92823	8.29785e-07	8.80322e-06	Tacc3
55.5976	2.54808	0.517117	4.92747	8.33002e-07	8.83016e-06	Steap4
284.594	0.793123	0.160986	4.92666	8.36478e-07	8.8598e-06	Ezh2
440.669	0.843982	0.171339	4.9258	8.40164e-07	8.89523e-06	Rpl12
248.456	0.959204	0.194762	4.925	8.43615e-07	8.92453e-06	Ecm1
165.348	0.964484	0.195847	4.92468	8.44981e-07	8.93535e-06	Naalad2
2416.33	0.443331	0.0900337	4.92405	8.47695e-07	8.96041e-06	Atp6v0a2
6.48843	7.34401	1.49174	4.92311	8.51808e-07	9.00024e-06	Trbd1
449.323	0.523943	0.10643	4.92289	8.52756e-07	9.00661e-06	Cyp20a1
630.679	0.744216	0.151211	4.92171	8.57914e-07	9.05742e-06	Dhrs3
6.3749	4.74742	0.96487	4.92027	8.64245e-07	9.11688e-06	Oas1h
54531.7	0.775055	0.157554	4.91929	8.68579e-07	9.15889e-06	Cst3
1691.93	0.585007	0.118927	4.91906	8.69591e-07	9.16585e-06	Apcdd1
26.9052	2.79704	0.568791	4.91751	8.76502e-07	9.23123e-06	Gm7592
72.481	1.48924	0.302852	4.9174	8.77028e-07	9.23304e-06	Brca1
124.723	0.707587	0.143924	4.91638	8.81609e-07	9.27753e-06	Gm33746
26.9138	1.84822	0.375982	4.9157	8.84642e-07	9.30569e-06	Nod2
20.9061	1.69698	0.345305	4.91444	8.90383e-07	9.35853e-06	Gm39061
1564.5	0.30529	0.0621303	4.91371	8.93674e-07	9.38934e-06	Stk38
129.017	0.739705	0.150652	4.91004	9.10593e-07	9.5594e-06	9130023H24Rik
11.834	5.12951	1.04509	4.90821	9.19092e-07	9.62923e-06	Ccr6
108.203	1.0418	0.212284	4.90755	9.22213e-07	9.65805e-06	Erbb2
89.6751	2.05418	0.418735	4.90567	9.31071e-07	9.743e-06	Cenpf
15.5991	3.21664	0.656771	4.89766	9.69838e-07	1.01162e-05	Psors1c2
975.697	0.960747	0.196236	4.89588	9.78687e-07	1.02044e-05	Galnt6
18.7315	2.23226	0.455964	4.89569	9.79597e-07	1.02098e-05	LOC118568336
8.8851	6.90174	1.41024	4.89401	9.88014e-07	1.02893e-05	Ccr8
2251.75	0.492718	0.100713	4.89227	9.9678e-07	1.03723e-05	Adk
65.386	1.07123	0.218969	4.89218	9.97238e-07	1.03729e-05	Adamts5
20.513	2.06032	0.421265	4.89079	1.00432e-06	1.04425e-05	Tlcd2
2094.21	0.282882	0.0578535	4.88962	1.0103e-06	1.04921e-05	Mybbp1a
865.472	0.541373	0.110767	4.8875	1.02123e-06	1.05971e-05	Man1c1
250.084	1.00032	0.204783	4.88475	1.0356e-06	1.07291e-05	Nuf2
3415.18	0.684211	0.140081	4.8844	1.03747e-06	1.07442e-05	Rps4x
720.488	0.442935	0.0906863	4.88425	1.03822e-06	1.07478e-05	Gm6750
1704.7	0.332666	0.0681286	4.88292	1.04527e-06	1.08164e-05	Tmem184b
1891.92	0.37251	0.0763024	4.88202	1.05005e-06	1.08573e-05	Stt3a
41.8459	1.76896	0.362519	4.87964	1.06282e-06	1.09763e-05	Hs3st3b1
107.214	1.04989	0.215269	4.87712	1.07645e-06	1.11083e-05	Cracr2a
769.012	0.856124	0.175569	4.87628	1.08108e-06	1.11516e-05	Smc4
169.119	0.988879	0.202814	4.8758	1.08368e-06	1.11741e-05	Pygl
16.4714	2.6323	0.540143	4.87333	1.09733e-06	1.13103e-05	LOC118568331
913.048	0.558695	0.114653	4.87292	1.0996e-06	1.13248e-05	Mtarc2
4375.64	0.510579	0.104778	4.87296	1.09938e-06	1.13248e-05	Atp1b3
2073.33	0.636614	0.130719	4.87012	1.11533e-06	1.14664e-05	Pfkfb3
1803.92	0.732738	0.150457	4.87008	1.11555e-06	1.14664e-05	Itgav
717.006	0.490827	0.1008	4.86934	1.11973e-06	1.15026e-05	Pex2
2713.3	0.460794	0.0946491	4.86844	1.12481e-06	1.15479e-05	Dnajc3
11.6165	3.32169	0.68259	4.8663	1.13709e-06	1.16602e-05	A430093F15Rik
28.9224	3.30505	0.679229	4.86589	1.13944e-06	1.16798e-05	Jaml
444.603	0.639712	0.131476	4.86562	1.14099e-06	1.1691e-05	Cyb561a3
273.019	0.638987	0.131334	4.86535	1.14256e-06	1.17025e-05	Gm10420
8.20819	2.82047	0.57979	4.86464	1.14665e-06	1.17351e-05	Gm36025
2783.64	0.413975	0.085109	4.86406	1.15e-06	1.17602e-05	Nek7
21.5659	3.47448	0.714377	4.86366	1.15236e-06	1.17751e-05	Tbx21
43.256	1.64386	0.338084	4.86229	1.16036e-06	1.18476e-05	Gm33531
43.6922	1.51899	0.312421	4.862	1.16204e-06	1.18563e-05	Gm31619
12.0489	4.7245	0.971721	4.86199	1.16213e-06	1.18563e-05	Apol7e
24.8046	2.72256	0.560296	4.85915	1.17889e-06	1.20086e-05	Stra6l
32.5652	1.63703	0.336956	4.8583	1.18397e-06	1.20556e-05	Prrx2
23.1562	1.97586	0.406753	4.85762	1.18803e-06	1.20922e-05	LOC118567586
18.6355	2.99207	0.616046	4.8569	1.19239e-06	1.21272e-05	Wfdc17
19.7392	1.89322	0.389816	4.8567	1.19359e-06	1.21346e-05	Gm38843
621.602	0.518942	0.106874	4.85564	1.19997e-06	1.21947e-05	Mcm7
12.9915	3.3871	0.698296	4.85052	1.2314e-06	1.24995e-05	Olr1
8.31163	7.60537	1.56828	4.84948	1.23783e-06	1.2555e-05	Gpr141
2651.88	0.349609	0.0721335	4.84669	1.25541e-06	1.2726e-05	Adipor1
21.3506	1.70648	0.352191	4.84533	1.264e-06	1.28005e-05	S1pr4
883.031	0.644974	0.133157	4.84371	1.27436e-06	1.29004e-05	Olfml1
217.895	0.979588	0.202311	4.842	1.2854e-06	1.2997e-05	Pth1r
1521.01	0.320621	0.0662331	4.8408	1.29317e-06	1.30705e-05	Pcyt1a
156.139	0.754873	0.15598	4.83954	1.30138e-06	1.31434e-05	Casp6
5.21061	6.21109	1.28367	4.83852	1.30809e-06	1.32009e-05	Tnfsf14
2030.86	0.389521	0.0806046	4.8325	1.3483e-06	1.35908e-05	Snx6
4407.16	0.532409	0.110178	4.83228	1.34978e-06	1.36006e-05	Efhd2
17.5462	3.09036	0.639951	4.82906	1.37181e-06	1.38171e-05	Vdr
30.9129	3.44294	0.713058	4.82841	1.37629e-06	1.3857e-05	Itgae
1917.01	0.350216	0.0725539	4.82698	1.38622e-06	1.39462e-05	Cars
1160.31	0.474367	0.0982857	4.82641	1.39017e-06	1.39751e-05	Cilk1
23.7707	2.08663	0.432422	4.82544	1.39691e-06	1.40375e-05	Fam169b
2525.41	0.4979	0.103257	4.82196	1.42158e-06	1.42798e-05	Fmnl2
8.64595	6.11988	1.26945	4.82087	1.42932e-06	1.43466e-05	2010016I18Rik
15.2188	2.99339	0.621465	4.81667	1.45972e-06	1.45956e-05	Rab19
26.3388	3.06127	0.635553	4.8167	1.45953e-06	1.45956e-05	Cd300lb
631.541	0.591414	0.122794	4.81629	1.46249e-06	1.46177e-05	Ggh
5416.21	0.532076	0.110511	4.81467	1.47442e-06	1.47256e-05	Sdc3
61.0307	1.83502	0.381179	4.81406	1.47893e-06	1.47556e-05	Kif15
1353.05	0.375875	0.0780791	4.81404	1.47913e-06	1.47556e-05	Lpcat1
2682.92	0.393833	0.0818167	4.8136	1.48237e-06	1.47823e-05	Gm6139
1028.11	0.664338	0.138041	4.8126	1.4898e-06	1.48394e-05	Lipa
6.08579	6.10671	1.27032	4.80721	1.53049e-06	1.52214e-05	Trgc4
97.0498	1.22961	0.255821	4.80652	1.53578e-06	1.52682e-05	Thbs1
41.0595	1.96683	0.409304	4.80529	1.54525e-06	1.53534e-05	Kif23
229.359	0.612633	0.127494	4.80518	1.54611e-06	1.53534e-05	Degs2
707.286	0.531933	0.110699	4.80524	1.54564e-06	1.53534e-05	Ppard
11.8712	3.24156	0.674652	4.80479	1.54915e-06	1.53777e-05	Eme1
469.665	0.565637	0.117794	4.80192	1.57152e-06	1.5582e-05	Atp10a
354.133	0.690393	0.143777	4.80184	1.57213e-06	1.55821e-05	Ppp1r14b
83.5177	0.918961	0.191506	4.79861	1.59772e-06	1.58116e-05	Kctd11
5.11966	6.29703	1.31263	4.79727	1.60841e-06	1.59114e-05	Gm20506
361.39	0.568081	0.118457	4.79569	1.62118e-06	1.60256e-05	Nagpa
97.5084	1.16559	0.243078	4.79512	1.62581e-06	1.60592e-05	Plpp2
19.5432	2.12774	0.443922	4.79306	1.64258e-06	1.62064e-05	Bach2os
816.609	0.617706	0.128875	4.79307	1.64251e-06	1.62064e-05	St6gal1
712.395	0.877369	0.183081	4.79225	1.64918e-06	1.62654e-05	Prr5l
522.441	0.535221	0.111689	4.79206	1.65075e-06	1.62747e-05	Snx9
51.5132	1.82751	0.381374	4.79192	1.65193e-06	1.62802e-05	Gm33858
942.595	0.915302	0.191089	4.78994	1.66833e-06	1.64294e-05	Spata13
2382.02	0.470363	0.0982587	4.78699	1.69305e-06	1.66602e-05	Tpp1
25.2866	1.43499	0.299931	4.78441	1.7149e-06	1.68561e-05	Gm32827
35.0653	2.61678	0.546934	4.78446	1.71444e-06	1.68561e-05	Cmah
538.392	0.648722	0.135651	4.7823	1.73298e-06	1.70211e-05	Glb1
83.9369	0.996589	0.208411	4.78184	1.73702e-06	1.70543e-05	Hmga2-ps1
66.4964	3.86898	0.809174	4.78139	1.74086e-06	1.70807e-05	Ccl22
17277.7	0.659173	0.137863	4.78137	1.74102e-06	1.70807e-05	Fam107a
394.223	0.733352	0.153396	4.78078	1.7462e-06	1.71186e-05	Oaf
101.357	0.984066	0.205888	4.77962	1.75627e-06	1.72044e-05	Chek2
354.073	0.556849	0.116588	4.77621	1.78633e-06	1.74857e-05	Zkscan17
189.171	0.837345	0.175346	4.77539	1.79361e-06	1.75504e-05	Pold4
153.08	0.871609	0.182608	4.77311	1.81402e-06	1.77302e-05	Rgl3
11.8295	2.55432	0.535454	4.77038	1.83879e-06	1.79655e-05	Gm34360
1421.67	0.431686	0.0905821	4.76569	1.88209e-06	1.8368e-05	Rhoq
10.7815	3.69519	0.775589	4.76436	1.89454e-06	1.84709e-05	Gm35597
221.534	0.955688	0.200698	4.76183	1.91849e-06	1.86883e-05	Mcm5
38.1268	1.58229	0.332321	4.76133	1.92321e-06	1.87272e-05	Epha2
90.0907	1.03485	0.217449	4.75904	1.9452e-06	1.89343e-05	Spsb2
1515.05	0.523715	0.110104	4.75654	1.96944e-06	1.91416e-05	Rpl19
3160.95	0.53364	0.112216	4.75549	1.97966e-06	1.92267e-05	Sh3bgrl3
40.7565	1.68722	0.354967	4.75318	2.00246e-06	1.94409e-05	Fignl1
657.18	0.544731	0.114685	4.74982	2.03601e-06	1.97445e-05	Lima1
143.825	1.12489	0.236891	4.74856	2.04867e-06	1.98304e-05	Gpr35
43.4187	1.40096	0.295038	4.74839	2.05038e-06	1.98396e-05	Gm41590
1198.28	0.510486	0.107567	4.74573	2.0776e-06	2.00732e-05	1810037I17Rik
38.6841	1.53874	0.324295	4.7449	2.08614e-06	2.01482e-05	Epcam
11.1407	4.31742	0.910028	4.74427	2.0926e-06	2.02031e-05	Gm38525
254.349	0.70436	0.148488	4.74355	2.10006e-06	2.02419e-05	Galnt4
193.222	1.32172	0.278793	4.74085	2.12819e-06	2.04861e-05	Lrmp
1731.6	0.502063	0.10593	4.73958	2.14163e-06	2.06079e-05	Slc44a2
1771.89	0.80826	0.170561	4.73883	2.1496e-06	2.06766e-05	Slc7a11
47.273	1.53817	0.324593	4.73875	2.15036e-06	2.06766e-05	Kifc1
160.212	1.66931	0.352374	4.73732	2.16564e-06	2.08005e-05	LOC118568479
7.72346	6.34347	1.33963	4.73522	2.18813e-06	2.1001e-05	Gm35551
636.5	0.907817	0.191734	4.73478	2.19291e-06	2.10301e-05	Ets1
222.634	0.717562	0.151563	4.73442	2.19683e-06	2.10458e-05	Gm26908
15.0107	4.61697	0.975316	4.73383	2.20327e-06	2.10987e-05	Gm8369
2361.3	0.318648	0.0673494	4.73127	2.23122e-06	2.13439e-05	Nek9
430.167	0.439398	0.092932	4.72817	2.26558e-06	2.16647e-05	Sh2b3
677.903	0.571655	0.120916	4.72772	2.27054e-06	2.17041e-05	Gpr146
2193.15	0.535378	0.113337	4.72375	2.31539e-06	2.20688e-05	Serp1
1635.86	0.540455	0.114413	4.72374	2.31546e-06	2.20688e-05	Lhfpl2
1299.62	0.654857	0.138627	4.72387	2.31393e-06	2.20688e-05	Fstl1
5446.58	0.716845	0.151768	4.72331	2.32042e-06	2.2108e-05	Rack1
1531.47	0.34984	0.0741219	4.7198	2.36082e-06	2.24765e-05	Cdk4
4.43349	5.55096	1.17642	4.71854	2.37543e-06	2.25991e-05	A530064D06Rik
886.752	0.383385	0.0812653	4.7177	2.38531e-06	2.26766e-05	Kdelr2
819.865	0.523139	0.110891	4.7176	2.38642e-06	2.26789e-05	Rsu1
9.15523	3.71665	0.788059	4.71621	2.40275e-06	2.28257e-05	Gm5547
65.9636	1.32794	0.281587	4.7159	2.40644e-06	2.28524e-05	Mastl
14.116	7.94754	1.68561	4.71492	2.41805e-06	2.2951e-05	Ifng
5873.54	6.0822	1.29063	4.71258	2.44604e-06	2.31796e-05	Ighg2c
454.526	0.677211	0.143719	4.71206	2.45224e-06	2.32281e-05	Limd1
5451.41	0.606495	0.128786	4.70932	2.48548e-06	2.35259e-05	Cadm4
205.079	1.08566	0.230588	4.70822	2.49893e-06	2.36446e-05	Spata6
76.8989	1.69028	0.359071	4.70737	2.50928e-06	2.37339e-05	Kif11
346.811	0.711696	0.151197	4.70708	2.51294e-06	2.37599e-05	Adgre5
2673.04	0.309412	0.0657412	4.70652	2.51981e-06	2.38163e-05	Ctnnd1
20.1962	2.09561	0.445519	4.70375	2.55423e-06	2.41153e-05	Trp53cor1
67.9352	1.60935	0.342226	4.70259	2.56876e-06	2.4235e-05	Dkk2
484.906	0.9148	0.194567	4.70173	2.57972e-06	2.43296e-05	Phlda3
440.401	0.600585	0.127788	4.69987	2.60329e-06	2.45342e-05	Nfkbiz
13.4402	3.37452	0.718644	4.69568	2.65723e-06	2.50244e-05	Ildr1
402.193	0.759091	0.161698	4.6945	2.67258e-06	2.51326e-05	Nxn
10.4869	3.39611	0.724009	4.6907	2.72265e-06	2.55667e-05	Gm41611
1067.34	0.606162	0.129365	4.68566	2.7906e-06	2.6167e-05	Chd7
75.9176	1.09856	0.234552	4.68366	2.81793e-06	2.63948e-05	Chst14
76.1585	1.49384	0.319	4.68287	2.82881e-06	2.64618e-05	Map4k1
204.631	0.600259	0.128181	4.68291	2.82828e-06	2.64618e-05	Stxbp3-ps
4338.36	0.790246	0.168753	4.68285	2.82915e-06	2.64618e-05	Aldh1a1
105.945	1.67406	0.357553	4.68198	2.84112e-06	2.65322e-05	Dpp4
499.335	0.78198	0.167021	4.68194	2.84176e-06	2.65322e-05	Pald1
1010.59	0.51469	0.109973	4.68017	2.86638e-06	2.67429e-05	Edem2
43.3826	1.67855	0.35893	4.67654	2.91752e-06	2.71617e-05	Rad51
3672.33	0.582694	0.124622	4.6757	2.92955e-06	2.72544e-05	Kcnip3
10.8876	6.0887	1.30284	4.67341	2.96242e-06	2.75307e-05	Saa3
9.09878	3.42199	0.732715	4.67029	3.00774e-06	2.79219e-05	Olfr99
628.027	0.606728	0.129974	4.66808	3.04028e-06	2.8214e-05	Arhgef40
1459.27	0.594838	0.127534	4.66416	3.09884e-06	2.87267e-05	Pcdhgc3
1123.67	0.737124	0.158069	4.66331	3.11166e-06	2.88353e-05	Cav2
555.002	0.690455	0.148066	4.66317	3.11376e-06	2.88446e-05	Pnpla2
93.2327	0.95823	0.205517	4.66253	3.12341e-06	2.89134e-05	Tal1
43.2977	3.80893	0.817238	4.66074	3.15081e-06	2.91567e-05	Pou2af1
62.7655	1.42157	0.305462	4.65381	3.2585e-06	3.01088e-05	Agpat2
3492.04	0.601164	0.129178	4.65375	3.25947e-06	3.01088e-05	Nampt
43.5312	1.66426	0.357674	4.653	3.27133e-06	3.0197e-05	Tmem71
415.05	0.593109	0.127484	4.65241	3.28074e-06	3.02731e-05	1810058I24Rik
7.69592	3.8444	0.827022	4.64849	3.34367e-06	3.08102e-05	LOC100041057
[truncated: 2,694 more rows]

## Sheet: H2A.Z KO<Myc
baseMean	log2FoldChange	lfcSE	stat	pvalue	padj	GeneName
842.815	-1.53648	0.097284	-15.7937	3.43663e-56	2.98724e-52	Wdr17
2331.98	-0.778586	0.0611982	-12.7224	4.44284e-37	3.31017e-34	Flot2
425.307	-1.64779	0.137187	-12.0113	3.09879e-33	1.39323e-30	Plaat1
63.2619	-3.08931	0.26346	-11.7259	9.38961e-32	3.35415e-29	Gm41069
579.079	-0.998404	0.086165	-11.5871	4.78971e-31	1.41933e-28	9330102E08Rik
1067.81	-1.01659	0.0889218	-11.4324	2.88076e-30	7.43778e-28	Smyd5
682.664	-1.03393	0.0920129	-11.2367	2.69112e-29	5.7054e-27	Hnmt
2142.25	-1.13087	0.105045	-10.7656	5.00552e-27	7.67817e-25	Pygo1
1114.91	-0.871392	0.082133	-10.6095	2.69141e-26	3.81435e-24	Morn4
4998.76	-0.655244	0.0627781	-10.4375	1.67209e-25	2.1693e-23	Gpd2
2663.51	-0.899702	0.0876039	-10.2701	9.60856e-25	1.1236e-22	5730409E04Rik
1787.34	-0.752354	0.0749389	-10.0396	1.02126e-23	1.06101e-21	Mcts1
226.591	-1.19166	0.119379	-9.98216	1.8245e-23	1.81593e-21	D130017N08Rik
1842.95	-0.723896	0.0729296	-9.92595	3.21017e-23	3.10043e-21	Rtl6
2421.99	-0.708369	0.0714718	-9.91118	3.72232e-23	3.55556e-21	Nicn1
241.981	-2.12502	0.226098	-9.39866	5.52604e-21	4.23831e-19	Tbata
53.8641	-2.81605	0.302439	-9.31113	1.26484e-20	9.39692e-19	Epyc
2763.55	-0.648315	0.0698206	-9.28544	1.61034e-20	1.17627e-18	Socs5
3436.31	-0.596294	0.0655201	-9.10093	8.95589e-20	6.11368e-18	5730455P16Rik
68.3431	-1.74271	0.192979	-9.03056	1.70801e-19	1.13045e-17	Gm34267
3207.49	-0.699136	0.0781834	-8.94226	3.8129e-19	2.45504e-17	Tomm34
65.0432	-2.71977	0.304171	-8.94159	3.8362e-19	2.46396e-17	Akr1c18
733.562	-0.704178	0.0789506	-8.91923	4.69537e-19	2.98637e-17	Lysmd4
455.509	-0.866671	0.0983542	-8.81173	1.23227e-18	7.49042e-17	Tspyl3
198.693	-1.15025	0.130949	-8.78398	1.57787e-18	9.50258e-17	2810032G03Rik
1949.14	-0.748093	0.0857912	-8.71993	2.78378e-18	1.624e-16	Rnft2
320.931	-0.827518	0.0948988	-8.72001	2.78176e-18	1.624e-16	Zfp109
1231.85	-0.972637	0.112284	-8.6623	4.62338e-18	2.62666e-16	Pdlim7
67.9434	-1.82946	0.213324	-8.57598	9.82426e-18	5.34838e-16	C130026L21Rik
4849.82	-0.930001	0.109211	-8.51562	1.65698e-17	8.71149e-16	Gm42372
1318.39	-0.905622	0.107509	-8.42372	3.64721e-17	1.83607e-15	Chrnb2
2793.7	-0.600742	0.0716955	-8.37907	5.33465e-17	2.63969e-15	Med24
104.729	-1.53959	0.185984	-8.27808	1.25175e-16	5.94571e-15	Reep6
319.887	-1.02717	0.124509	-8.24978	1.58683e-16	7.46928e-15	Spry3
649.816	-0.8104	0.0983861	-8.23693	1.76681e-16	8.27165e-15	Gm1976
2611.06	-0.542087	0.0660678	-8.20502	2.30553e-16	1.06598e-14	Aldh5a1
401.431	-1.39889	0.170791	-8.19065	2.59813e-16	1.19071e-14	Ltk
547.123	-0.659846	0.0805736	-8.18935	2.62631e-16	1.20151e-14	Klhdc1
974.563	-0.855731	0.106335	-8.04753	8.44844e-16	3.65964e-14	Tubg2
156.941	-1.41603	0.17612	-8.04012	8.97485e-16	3.88122e-14	Apol8
351.863	-0.641784	0.0798479	-8.03757	9.16345e-16	3.94315e-14	2810021J22Rik
4880.26	-0.745903	0.0934602	-7.98098	1.4518e-15	6.15469e-14	Tceal3
89.5175	-1.81279	0.227371	-7.97285	1.5506e-15	6.54287e-14	Smim18
1677.46	-0.883982	0.11179	-7.90754	2.62527e-15	1.0764e-13	Pnma2
2906.14	-0.706101	0.0895033	-7.88911	3.04358e-15	1.23433e-13	Map3k10
1417.78	-1.17493	0.148986	-7.88614	3.11676e-15	1.26205e-13	Krt222
236.507	-1.13208	0.143718	-7.87705	3.35206e-15	1.35103e-13	Triqk
2775.08	-0.386006	0.0490429	-7.87078	3.52448e-15	1.40963e-13	Neurl4
105.127	-1.72274	0.219215	-7.85869	3.88176e-15	1.54306e-13	Dazl
805.728	-0.85398	0.108779	-7.85057	4.14134e-15	1.63159e-13	Srsf12
1079.65	-1.21216	0.154857	-7.82765	4.97077e-15	1.94921e-13	Rgs11
693.692	-0.96351	0.123287	-7.81519	5.48809e-15	2.13601e-13	Armh4
3344.79	-0.771647	0.0992055	-7.77827	7.3524e-15	2.84042e-13	Sms
2355.76	-0.397362	0.0511765	-7.76454	8.19392e-15	3.15617e-13	Snx19
872.587	-0.765906	0.0990014	-7.73632	1.02337e-14	3.90725e-13	Map3k13
849.091	-0.878634	0.113803	-7.72066	1.15725e-14	4.39265e-13	Ddx25
1312.05	-0.500812	0.0653823	-7.65975	1.86292e-14	6.8907e-13	Elac1
4406.36	-0.722185	0.0945486	-7.63825	2.20196e-14	8.07601e-13	Map9
1408.27	-0.78133	0.102337	-7.6349	2.25999e-14	8.27722e-13	Syt3
2548.48	-0.621933	0.0820981	-7.57548	3.57789e-14	1.27286e-12	Rragb
6682.42	-0.551541	0.0728107	-7.575	3.59139e-14	1.27592e-12	Dynlt3
479.753	-0.777572	0.102677	-7.57295	3.64836e-14	1.29264e-12	Nphp4
45.5693	-2.76677	0.365389	-7.57212	3.67188e-14	1.29921e-12	Gm10754
2544.15	-0.596105	0.079224	-7.5243	5.30027e-14	1.83309e-12	Casd1
3665.84	-0.417161	0.0556168	-7.50063	6.3512e-14	2.15932e-12	Mtmr9
4162.15	-0.383891	0.0511924	-7.49899	6.43125e-14	2.1837e-12	Slc30a9
2311.71	-1.22981	0.165546	-7.42878	1.09604e-13	3.65025e-12	Hs3st4
8853.25	-0.545488	0.073464	-7.42524	1.12572e-13	3.73477e-12	Itfg1
971.316	-0.941189	0.126753	-7.4254	1.12439e-13	3.73477e-12	Bex1
125.691	-1.80273	0.246664	-7.30845	2.70238e-13	8.49035e-12	4930447C04Rik
959.892	-0.863834	0.118808	-7.27086	3.57208e-13	1.10497e-11	Zfp239
1096.04	-0.532288	0.0732414	-7.26757	3.65999e-13	1.13082e-11	Sec22c
398.47	-0.638684	0.0882577	-7.23659	4.60117e-13	1.40662e-11	Gm5113
53.0221	-2.82211	0.390121	-7.23392	4.69264e-13	1.4329e-11	Plcz1
244.821	-1.14963	0.159048	-7.22821	4.89412e-13	1.48746e-11	Snrpn
4084.38	-0.464327	0.064426	-7.20713	5.71415e-13	1.72863e-11	Gpd1l
525.771	-0.833754	0.115727	-7.20449	5.82607e-13	1.75841e-11	LOC118567337
4162.66	-0.621692	0.086585	-7.18013	6.96461e-13	2.08275e-11	Lztr1
494.163	-0.631474	0.0879737	-7.17799	7.07441e-13	2.10834e-11	Rabepk
1271.22	-1.01982	0.142174	-7.17306	7.33377e-13	2.17816e-11	Robo1
392.249	-0.845342	0.117877	-7.17139	7.42376e-13	2.20238e-11	1700003M07Rik
4321.26	-0.393363	0.0552809	-7.1157	1.11343e-12	3.2333e-11	Actr10
1456.36	-0.790318	0.111106	-7.1132	1.13381e-12	3.28882e-11	Mpp3
97783.1	-0.884565	0.12441	-7.1101	1.15962e-12	3.35621e-11	Camk2a
117.187	-1.2185	0.171604	-7.10062	1.24194e-12	3.58253e-11	Tfr2
1005.45	-0.691212	0.0978106	-7.06684	1.58497e-12	4.49742e-11	Ankrd13d
219.512	-1.23651	0.175323	-7.05276	1.75405e-12	4.95025e-11	Smim17
226.418	-0.955182	0.135488	-7.04995	1.78984e-12	5.03491e-11	Fbxo16
2747.51	-0.683871	0.0973188	-7.02712	2.10833e-12	5.86129e-11	Dnajc27
2184.07	-1.19913	0.170745	-7.02291	2.173e-12	6.02482e-11	Rgs14
438.43	-1.37525	0.196492	-6.99901	2.57776e-12	7.08326e-11	Amigo2
695.734	-0.869572	0.124288	-6.99644	2.62553e-12	7.20693e-11	Ccdc148
152.938	-2.16536	0.310351	-6.97713	3.0128e-12	8.21808e-11	6330420H09Rik
422.075	-0.860549	0.123857	-6.94796	3.70619e-12	9.94304e-11	Dok4
1459.31	-0.5546	0.0798707	-6.94372	3.81907e-12	1.02248e-10	Oscp1
1417.56	-0.729725	0.105255	-6.9329	4.12296e-12	1.09597e-10	Zfp612
3717.48	-0.472078	0.0683201	-6.9098	4.85354e-12	1.28233e-10	Parp6
4111.58	-0.674572	0.0977072	-6.90401	5.05548e-12	1.33298e-10	Ppfia3
250.731	-1.35868	0.197094	-6.89359	5.44027e-12	1.42722e-10	Agbl4
1529.86	-0.735257	0.106796	-6.88466	5.79257e-12	1.51812e-10	Nyap1
883.33	-0.590203	0.0858306	-6.87637	6.13968e-12	1.59785e-10	Asb1
6237.52	-0.430309	0.0625879	-6.87527	6.18709e-12	1.60858e-10	Mfn2
267.398	-0.663026	0.0965683	-6.86588	6.60836e-12	1.70959e-10	4933404O12Rik
1220.53	-0.74877	0.10967	-6.82746	8.64319e-12	2.22058e-10	Tmem74
5320.44	-0.627319	0.0920655	-6.81384	9.503e-12	2.42238e-10	Pcdh1
1412.34	-0.482688	0.0708994	-6.80806	9.89219e-12	2.51422e-10	Cog7
12500.2	-0.780496	0.114694	-6.80505	1.01012e-11	2.56234e-10	Cpne6
2112.8	-0.511932	0.0752331	-6.80461	1.01321e-11	2.56769e-10	Zfp950
45143.1	-0.715923	0.105258	-6.80161	1.03455e-11	2.61502e-10	Chn1
4310.56	-0.903196	0.13284	-6.7991	1.05272e-11	2.65491e-10	Epha5
1478.76	-0.461884	0.0679355	-6.79885	1.05456e-11	2.65697e-10	Rrp12
798.867	-0.73506	0.108191	-6.79409	1.08996e-11	2.73823e-10	Fsd1
429.555	-0.866601	0.127666	-6.78803	1.13677e-11	2.85033e-10	Kcnn1
177.54	-0.977429	0.144004	-6.78753	1.1407e-11	2.85746e-10	Gm7420
4729.19	-0.568603	0.0839044	-6.77679	1.22872e-11	3.06908e-10	Ralgapa1
28045.5	-0.711304	0.104986	-6.7752	1.24231e-11	3.10008e-10	Agap2
848.422	-0.706804	0.104526	-6.76199	1.36109e-11	3.38676e-10	Tpd52l1
21263.1	-0.557163	0.0824961	-6.7538	1.44019e-11	3.57334e-10	Septin3
2844.97	-0.586407	0.0868857	-6.74918	1.48685e-11	3.68211e-10	Ap1ar
1922.16	-0.653787	0.0970585	-6.73601	1.62798e-11	4.01635e-10	Slc6a15
3124.39	-0.696056	0.103511	-6.72449	1.76209e-11	4.33491e-10	Plxna1
124.115	-1.36489	0.203247	-6.71542	1.87522e-11	4.59588e-10	Alox8
3517.63	-0.281256	0.0419025	-6.71215	1.91778e-11	4.69136e-10	Golga2
112.881	-1.21844	0.181569	-6.7106	1.93831e-11	4.73713e-10	B230216N24Rik
2670.96	-0.305955	0.045616	-6.70718	1.98422e-11	4.84028e-10	Kpna6
6874.74	-0.374771	0.0559826	-6.69441	2.16544e-11	5.26913e-10	Wdr13
4393.12	-0.435963	0.0651832	-6.68827	2.25826e-11	5.47802e-10	Dcun1d4
925.749	-0.500319	0.0748074	-6.6881	2.26087e-11	5.47925e-10	Ddx19b
165.313	-1.17319	0.175787	-6.67392	2.49056e-11	6.00798e-10	Nudt17
5609.82	-0.75226	0.11309	-6.65189	2.8936e-11	6.91625e-10	Mturn
3132.38	-0.512539	0.0770887	-6.64869	2.95705e-11	7.05498e-10	Mpv17l
172.907	-1.56277	0.235235	-6.64345	3.06425e-11	7.2809e-10	Sebox
254.082	-1.19141	0.179674	-6.63093	3.33569e-11	7.87905e-10	Actn2
675.618	-0.811381	0.122607	-6.61775	3.64715e-11	8.5759e-10	Dnah9
3254.67	-0.68847	0.104237	-6.60488	3.97848e-11	9.30464e-10	Neurl1a
5829.84	-0.36858	0.0558609	-6.59817	4.16252e-11	9.70894e-10	Man2a2
1996.25	-0.384748	0.0583297	-6.5961	4.22116e-11	9.83563e-10	Kat2a
13083.5	-0.55294	0.0838319	-6.59582	4.22917e-11	9.838e-10	Mapk10
1703.04	-0.555889	0.0843	-6.59418	4.27617e-11	9.93848e-10	Zfp251
304.399	-0.921657	0.139939	-6.58614	4.51409e-11	1.04728e-09	Gm26777
8992.87	-0.835707	0.1269	-6.58556	4.53184e-11	1.05046e-09	Prkca
148.171	-1.32981	0.202199	-6.57675	4.80855e-11	1.11065e-09	Vstm5
112.41	-1.73208	0.263573	-6.57152	4.98039e-11	1.14628e-09	E130008D07Rik
527.359	-0.701841	0.106939	-6.56304	5.27229e-11	1.20707e-09	Celf6
3875.43	-0.862331	0.131524	-6.55643	5.5111e-11	1.25843e-09	Kcnip2
1575.69	-0.339634	0.0518041	-6.55613	5.52208e-11	1.25984e-09	Ipo8
1739.48	-0.485741	0.0741288	-6.55266	5.65216e-11	1.28726e-09	Prps1
468.906	-0.896909	0.136891	-6.552	5.67703e-11	1.2918e-09	Bex4
9866.04	-0.406906	0.0621336	-6.5489	5.79643e-11	1.31782e-09	Dpp8
2713.25	-0.904894	0.138185	-6.54843	5.81433e-11	1.32073e-09	Fndc5
1940.02	-0.538474	0.0822986	-6.54293	6.03244e-11	1.36671e-09	Ccdc149
2936.96	-0.498447	0.0762019	-6.54113	6.10544e-11	1.37855e-09	Mta3
57.7319	-1.83363	0.280329	-6.54099	6.11114e-11	1.37855e-09	Frmd7
748.584	-0.998058	0.152654	-6.53803	6.23343e-11	1.40371e-09	Oprl1
1675.18	-0.446467	0.0683203	-6.53491	6.36478e-11	1.42835e-09	Kbtbd7
2979.12	-0.474282	0.0725842	-6.53423	6.39373e-11	1.43238e-09	1110051M20Rik
2831.63	-0.636681	0.09749	-6.53073	6.54487e-11	1.46498e-09	Actl6b
3187.64	-0.348263	0.0534679	-6.5135	7.34188e-11	1.62801e-09	Fbxl17
17.2814	-2.87516	0.443105	-6.48867	8.65979e-11	1.8913e-09	Gm30583
1488.55	-0.334945	0.0516732	-6.48199	9.05224e-11	1.97371e-09	Hectd3
325.384	-0.826207	0.127578	-6.47611	9.41176e-11	2.04867e-09	Gm41662
4473.84	-0.448187	0.0692136	-6.47542	9.45503e-11	2.05637e-09	Rnf220
158.05	-1.27944	0.197615	-6.47442	9.51775e-11	2.06656e-09	Lrrc6
3520.21	-0.40503	0.0626206	-6.46799	9.9312e-11	2.14918e-09	Ppp1r7
1567.14	-0.59481	0.0920268	-6.46345	1.02345e-10	2.20566e-09	Tspyl5
2569.37	-0.860308	0.133171	-6.46017	1.04583e-10	2.24832e-09	Nalcn
5302.52	-0.941944	0.145838	-6.45882	1.05523e-10	2.26293e-09	Cabp7
3080.77	-0.539184	0.0835955	-6.44992	1.11911e-10	2.39205e-09	Bcl2l2
324.597	-0.78026	0.121058	-6.44536	1.15329e-10	2.46308e-09	Zdhhc15
372.457	-0.682566	0.105931	-6.44351	1.16741e-10	2.4912e-09	Ccne1
1616.91	-0.841918	0.13068	-6.44258	1.17456e-10	2.50442e-09	2610002M06Rik
2580.11	-0.513125	0.0798061	-6.42965	1.27898e-10	2.71154e-09	Ajm1
1248.17	-0.470001	0.0731759	-6.4229	1.33704e-10	2.82773e-09	Wdr35
4541.22	-0.482972	0.075244	-6.41875	1.37401e-10	2.89888e-09	Lancl1
3879.45	-0.409382	0.0638109	-6.41555	1.40316e-10	2.95321e-09	Zbtb4
4646.66	-0.656044	0.102371	-6.40852	1.4694e-10	3.08764e-09	Shank3
477.875	-0.615752	0.0961382	-6.40486	1.50505e-10	3.16e-09	Mterf2
805.059	-0.69461	0.108528	-6.40028	1.55088e-10	3.24316e-09	Xk
1234.76	-0.38247	0.0598261	-6.39304	1.62622e-10	3.39256e-09	Ankrd27
76.01	-1.49764	0.234574	-6.38449	1.71969e-10	3.5761e-09	Zbtb8b
51664.7	-0.969319	0.152421	-6.35949	2.02423e-10	4.1531e-09	Ddn
8783.53	-0.751245	0.118315	-6.34955	2.15952e-10	4.40639e-09	Camta2
13851	-0.488242	0.0770032	-6.34054	2.2896e-10	4.65724e-09	Epb41l1
2643.51	-0.362183	0.0571238	-6.34032	2.29292e-10	4.66036e-09	Stk24
143.77	-1.36808	0.215788	-6.33992	2.29882e-10	4.66872e-09	Gm32679
1318.58	-0.725	0.114359	-6.33969	2.30222e-10	4.67199e-09	Cog5
380.34	-0.78962	0.124662	-6.33411	2.38714e-10	4.83302e-09	Gpr75
2518.37	-0.559222	0.0884613	-6.32166	2.58762e-10	5.21463e-09	Fam217b
54.9543	-1.66167	0.263063	-6.31664	2.67315e-10	5.38283e-09	Gm2762
2810.17	-0.833389	0.131955	-6.31571	2.68928e-10	5.41113e-09	Tceal6
237.786	-0.824524	0.130645	-6.31117	2.76934e-10	5.55509e-09	Cfap20dc
2167.2	-0.756241	0.119847	-6.31006	2.78927e-10	5.59076e-09	Klhl23
587.754	-0.832106	0.132101	-6.29903	2.99515e-10	5.97586e-09	Rbm24
333.447	-1.07741	0.171177	-6.29411	3.09167e-10	6.15432e-09	Aqp11
173.139	-0.884768	0.140625	-6.29167	3.14061e-10	6.24697e-09	Slc26a8
3976.15	-0.445267	0.0708724	-6.28266	3.32825e-10	6.61011e-09	Tcf20
2142.66	-0.557273	0.0887324	-6.28037	3.37761e-10	6.68776e-09	Nipsnap1
1399.25	-0.896042	0.142713	-6.27862	3.41596e-10	6.75346e-09	Cdkl2
11998.4	-0.533673	0.0849983	-6.27864	3.41555e-10	6.75346e-09	Prepl
751.252	-0.862672	0.137486	-6.27464	3.50443e-10	6.90219e-09	Pnma3
698.551	-0.764713	0.121931	-6.27169	3.57149e-10	7.01837e-09	Zfp940
27.1275	-2.23898	0.357255	-6.26718	3.6765e-10	7.20603e-09	Gm4371
6789.98	-0.643395	0.102739	-6.26243	3.79024e-10	7.4036e-09	Sptb
4062.23	-0.31368	0.0501003	-6.26103	3.82444e-10	7.46482e-09	Tex2
381.802	-0.929596	0.148522	-6.25897	3.8754e-10	7.55862e-09	Gm28175
1034.36	-0.530178	0.0847086	-6.25885	3.87838e-10	7.55878e-09	Dffa
76.9176	-1.32023	0.211261	-6.24929	4.12313e-10	7.99396e-09	Gm36826
2497.61	-0.498837	0.0798633	-6.24613	4.20736e-10	8.15122e-09	Armc8
2641.51	-0.860042	0.137765	-6.2428	4.29811e-10	8.31468e-09	Homer2
8741.31	-0.666953	0.106863	-6.24122	4.34175e-10	8.39287e-09	Srgap3
1124.93	-0.541324	0.0868549	-6.2325	4.59035e-10	8.84066e-09	Lmbr1
152.204	-1.00442	0.161201	-6.23088	4.63825e-10	8.92633e-09	Gramd2
2468.92	-0.501498	0.0807646	-6.20938	5.31957e-10	1.01328e-08	St3gal2
2825.4	-0.392355	0.0632571	-6.20255	5.55565e-10	1.05517e-08	Cops7a
2377.74	-0.566207	0.0914887	-6.18882	6.06146e-10	1.1454e-08	4933431E20Rik
1605.58	-0.536066	0.0866241	-6.18842	6.07715e-10	1.14753e-08	Lrp3
988.159	-0.603164	0.0975879	-6.18073	6.38064e-10	1.20049e-08	Pomk
3590.92	-0.474724	0.0768998	-6.17328	6.68887e-10	1.25486e-08	Ttbk1
5299.73	-0.390087	0.0631972	-6.17253	6.72055e-10	1.2599e-08	Eloc
6420.33	-0.581836	0.0944551	-6.15992	7.27825e-10	1.35471e-08	Astn1
3913.26	-0.751177	0.121987	-6.15785	7.37404e-10	1.36961e-08	Lrrn2
2648.11	-0.40926	0.0664899	-6.15523	7.49704e-10	1.39146e-08	Irgq
138.565	-0.996338	0.162105	-6.14624	7.93407e-10	1.46944e-08	Gm13446
3533.05	-0.321563	0.0523352	-6.14429	8.0322e-10	1.4855e-08	Ralgapb
1040.56	-0.703452	0.114504	-6.14349	8.07285e-10	1.49196e-08	Sarm1
788.273	-0.610697	0.0996529	-6.12824	8.8858e-10	1.63872e-08	Tmem14a
1507.47	-0.846642	0.138275	-6.12291	9.18836e-10	1.69093e-08	Ankrd45
1445.95	-0.418081	0.0683061	-6.1207	9.31678e-10	1.71336e-08	Zfp512
3544.76	-0.601932	0.0983462	-6.12054	9.32577e-10	1.7138e-08	Gfod1
942	-0.65536	0.107094	-6.11945	9.38964e-10	1.72432e-08	Aph1b
1046.89	-0.576037	0.0943501	-6.10531	1.02599e-09	1.87621e-08	Gpr27
1125.11	-0.887905	0.145576	-6.09925	1.0657e-09	1.94473e-08	Fgf11
8751.12	-0.570916	0.0936463	-6.09652	1.08405e-09	1.97684e-08	Pacsin1
8090.36	-0.755114	0.123898	-6.09466	1.09668e-09	1.99708e-08	Prickle2
8078.99	-0.536196	0.0880946	-6.08659	1.15339e-09	2.0945e-08	B3gat1
9700.7	-0.575657	0.0946883	-6.0795	1.20558e-09	2.17871e-08	Disp2
1540.91	-0.421275	0.0693172	-6.0775	1.22072e-09	2.20448e-08	Tmub2
1977.4	-0.654112	0.107788	-6.06848	1.29125e-09	2.32702e-08	B3gat3
9434.95	-0.56598	0.0933026	-6.06607	1.31077e-09	2.36056e-08	Ptprn2
3515.4	-0.402264	0.0664341	-6.05509	1.40339e-09	2.5204e-08	Btrc
28.457	-2.00585	0.331405	-6.05255	1.4257e-09	2.55695e-08	2410018L13Rik
3765.27	-0.462149	0.0763943	-6.04952	1.45277e-09	2.60191e-08	Slc9a6
2723.62	-0.962298	0.15931	-6.04042	1.53711e-09	2.74919e-08	3300002P13Rik
2712.66	-0.425387	0.0704635	-6.03698	1.57022e-09	2.80084e-08	Zfyve9
2774.67	-0.298862	0.0495053	-6.03698	1.57028e-09	2.80084e-08	Cdadc1
51.7276	-1.62138	0.268831	-6.03122	1.62722e-09	2.89843e-08	9030624G23Rik
3195.87	-0.437594	0.0725712	-6.02985	1.64111e-09	2.91919e-08	Atrnl1
387.203	-0.924553	0.153432	-6.02581	1.68262e-09	2.98692e-08	L3mbtl1
842.06	-0.479933	0.0796743	-6.02368	1.70494e-09	3.02242e-08	Bbs1
8842.31	-0.404696	0.0671892	-6.02324	1.70961e-09	3.02863e-08	Scamp1
224.303	-0.943412	0.156668	-6.02172	1.72575e-09	3.05308e-08	M5C1000I18Rik
1248.1	-0.846145	0.140816	-6.00886	1.86832e-09	3.28969e-08	Rab9b
2951.03	-0.479347	0.0798852	-6.00045	1.9677e-09	3.45068e-08	Tmem8b
1216.64	-0.519223	0.086541	-5.99974	1.97638e-09	3.46359e-08	Zfr2
1316.35	-0.404599	0.0675151	-5.99271	2.06374e-09	3.60698e-08	Tbck
2889.34	-0.46135	0.0770035	-5.99129	2.08186e-09	3.63621e-08	Trp53bp1
393.31	-0.490195	0.0818323	-5.99024	2.09534e-09	3.65486e-08	A230072C01Rik
935.947	-0.662975	0.110713	-5.98823	2.12143e-09	3.69297e-08	Glt1d1
612.733	-0.746836	0.12476	-5.98618	2.14832e-09	3.73727e-08	LOC115487949
522.377	-0.530617	0.0886641	-5.98458	2.16944e-09	3.7715e-08	2310057M21Rik
43782.8	-1.03816	0.173522	-5.98286	2.19259e-09	3.8092e-08	Hpca
1671.95	-0.76114	0.127284	-5.97985	2.23348e-09	3.86993e-08	Syt16
1098.01	-0.883701	0.147791	-5.97941	2.23951e-09	3.8778e-08	Tmem25
2381.34	-0.729099	0.121945	-5.97893	2.24603e-09	3.88651e-08	2900026A02Rik
6078.4	-0.46813	0.0783288	-5.97648	2.28014e-09	3.9403e-08	Eif1ax
160.361	-1.25584	0.210154	-5.97581	2.28946e-09	3.95378e-08	Spag6l
1774.93	-0.84085	0.14091	-5.96728	2.41234e-09	4.14952e-08	Arhgef28
1366.95	-0.63833	0.107118	-5.95911	2.53615e-09	4.34528e-08	Abcg4
1463.4	-0.391954	0.0658023	-5.95653	2.57648e-09	4.41149e-08	Fundc2
2687.86	-0.46596	0.0782802	-5.95246	2.64139e-09	4.51669e-08	Gsk3a
1182.99	-0.590948	0.0997948	-5.92163	3.18775e-09	5.40839e-08	Raver2
1509.09	-0.370988	0.0627173	-5.91525	3.31374e-09	5.60756e-08	Tbc1d22b
1230.94	-1.03654	0.17527	-5.91399	3.33921e-09	5.63238e-08	Begain
3305.77	-0.515339	0.0871604	-5.91253	3.36892e-09	5.67516e-08	Kctd13
923.762	-0.709106	0.120005	-5.90895	3.44298e-09	5.78869e-08	Sema4f
1137.89	-0.377249	0.0638619	-5.90726	3.47844e-09	5.84455e-08	Spats2
809.947	-0.925486	0.15668	-5.90687	3.48675e-09	5.85472e-08	Fstl5
1866.87	-0.572656	0.0969803	-5.90487	3.52932e-09	5.91098e-08	Brinp2
317.82	-0.644743	0.109196	-5.90445	3.53833e-09	5.91847e-08	Zfp580
396.912	-0.575877	0.0977012	-5.89427	3.76346e-09	6.26691e-08	Rbfa
581.727	-0.712544	0.121079	-5.88493	3.98224e-09	6.61433e-08	Elfn1
1519.43	-0.387117	0.0658358	-5.88004	4.10177e-09	6.79204e-08	Deaf1
998.726	-0.414292	0.0704834	-5.87787	4.15576e-09	6.86754e-08	Map2k5
1511.3	-0.940911	0.160185	-5.87392	4.25607e-09	7.0244e-08	Nos1
9409.5	-0.55718	0.0948898	-5.87186	4.30929e-09	7.10325e-08	Kifap3
286.559	-0.954011	0.162647	-5.86553	4.47702e-09	7.34722e-08	Cyp4x1
213.09	-0.999051	0.17056	-5.85747	4.69967e-09	7.68359e-08	Gm31087
552.259	-0.580513	0.0991872	-5.8527	4.83656e-09	7.87776e-08	Prdm11
577	-0.469024	0.0801535	-5.85157	4.86955e-09	7.92654e-08	Cbwd1
347.408	-0.82648	0.141347	-5.84716	5.00033e-09	8.12927e-08	1700003E16Rik
204.592	-1.23421	0.211084	-5.84703	5.00417e-09	8.13045e-08	Ybx2
2830.65	-0.614855	0.105314	-5.8383	5.27367e-09	8.54171e-08	Cacna1a
817.363	-0.46571	0.0797826	-5.83724	5.30729e-09	8.59083e-08	Zfp13
54049.1	-0.680403	0.11665	-5.83287	5.44834e-09	8.80821e-08	Cplx2
1243.17	-0.447127	0.0767635	-5.82473	5.72058e-09	9.23117e-08	Cc2d1a
800.228	-0.862278	0.148113	-5.82175	5.82352e-09	9.38566e-08	Prrg3
13.5554	-3.64484	0.626197	-5.82061	5.86347e-09	9.4442e-08	Avpr1b
1353.03	-0.320647	0.0550918	-5.82023	5.87655e-09	9.45943e-08	Champ1
1373.31	-0.587158	0.100891	-5.8197	5.89533e-09	9.47797e-08	Fbxl18
124.923	-1.04764	0.180075	-5.81777	5.96366e-09	9.57148e-08	Egfl6
5457.44	-0.672395	0.115694	-5.81185	6.17844e-09	9.8965e-08	Jph3
2902.58	-0.528943	0.0910231	-5.81109	6.20666e-09	9.9356e-08	Ubqln4
220.934	-1.13167	0.194866	-5.80743	6.34384e-09	1.0149e-07	1700001L19Rik
19125.6	-0.461673	0.0794991	-5.80727	6.3499e-09	1.01524e-07	Ndrg3
1166.07	-0.979785	0.168735	-5.80665	6.37344e-09	1.01838e-07	Cygb
301.514	-1.2838	0.22135	-5.79986	6.63686e-09	1.05853e-07	Slc5a5
1256.27	-0.465754	0.0803447	-5.79694	6.75351e-09	1.07572e-07	Alkbh8
3700.73	-0.629548	0.108637	-5.79495	6.83415e-09	1.08667e-07	Slc25a22
1993.74	-0.611592	0.105544	-5.79468	6.84533e-09	1.08779e-07	Fam169a
712.499	-0.627237	0.108288	-5.79228	6.94365e-09	1.10274e-07	Mmab
783.858	-0.501308	0.0865913	-5.78937	7.0653e-09	1.12069e-07	Ahsa2
5040.8	-0.374016	0.0646219	-5.78776	7.13326e-09	1.1301e-07	Opa1
3057.9	-0.434785	0.0751762	-5.78354	7.31448e-09	1.1574e-07	Srr
1075.92	-0.942568	0.163158	-5.77701	7.60408e-09	1.19741e-07	Klhl34
2761.1	-0.808854	0.140041	-5.77582	7.65773e-09	1.20223e-07	Cdh8
1230.22	-0.432199	0.0748837	-5.7716	7.85206e-09	1.23126e-07	Bcas3
79.1688	-1.41223	0.245187	-5.75979	8.42186e-09	1.31823e-07	Palm3
185.819	-0.781898	0.135785	-5.75837	8.49318e-09	1.32859e-07	Tnfaip8l1
2022.24	-0.329348	0.0572126	-5.75656	8.58472e-09	1.34131e-07	Dnajc16
16866.4	-0.455527	0.0793726	-5.73909	9.51861e-09	1.48012e-07	Sort1
252.969	-0.804494	0.140184	-5.73883	9.53351e-09	1.48156e-07	Fbxo27
4204.83	-0.395251	0.0688877	-5.73761	9.60216e-09	1.49134e-07	Usp5
9361.12	-0.77358	0.134984	-5.73089	9.99077e-09	1.54709e-07	Faim2
1112.77	-0.499454	0.0874045	-5.71428	1.10171e-08	1.69695e-07	Decr2
785.834	-0.424057	0.074239	-5.71205	1.11622e-08	1.71828e-07	Zbtb22
5871.55	-1.00346	0.175962	-5.70272	1.17908e-08	1.80757e-07	Nrip3
37779.9	-0.690516	0.121136	-5.70033	1.19575e-08	1.83097e-07	Gria1
449.887	-1.15966	0.20348	-5.69912	1.20426e-08	1.84292e-07	Drd5
8391.54	-0.477967	0.084018	-5.68887	1.27884e-08	1.94564e-07	Cyria
1161.77	-0.594457	0.104552	-5.68574	1.30246e-08	1.97927e-07	Ica1l
1645.98	-0.917816	0.161505	-5.68288	1.32444e-08	2.01033e-07	Mdga1
1424.85	-0.431998	0.07602	-5.68269	1.32591e-08	2.01138e-07	Crebl2
438.355	-0.665979	0.117351	-5.67512	1.38591e-08	2.09874e-07	Txnl4b
33.0176	-1.83224	0.32295	-5.67346	1.39943e-08	2.11798e-07	LOC118567476
2128.93	-0.638402	0.112568	-5.67127	1.41739e-08	2.14268e-07	Adcy5
310.435	-0.91403	0.161343	-5.66512	1.46917e-08	2.21968e-07	Pcdhga3
2336.43	-0.802971	0.141762	-5.66422	1.47695e-08	2.23013e-07	Nr4a3
1072.79	-0.723986	0.127856	-5.66251	1.49171e-08	2.25111e-07	Dcaf12l1
183.476	-0.967683	0.170941	-5.66091	1.50569e-08	2.26958e-07	Calhm5
12119.3	-0.565635	0.0999384	-5.65984	1.51516e-08	2.28122e-07	Scn8a
919.198	-0.395997	0.0699731	-5.65928	1.52007e-08	2.2873e-07	Wiz
163.241	-1.20368	0.213001	-5.65106	1.59466e-08	2.39401e-07	Ctxn2
1564.73	-0.56125	0.0993459	-5.64945	1.6096e-08	2.41366e-07	Scaper
21390.2	-0.402203	0.0712076	-5.64831	1.62031e-08	2.42692e-07	Atp2a2
8823.62	-0.43515	0.0770702	-5.64615	1.64077e-08	2.45616e-07	Ahi1
11723.9	-0.363014	0.0642978	-5.64582	1.64397e-08	2.45954e-07	Cds2
678.94	-0.836697	0.148258	-5.64354	1.6659e-08	2.48664e-07	Prr36
1163.34	-0.541361	0.0959331	-5.64311	1.67009e-08	2.49097e-07	Zfp827
2725.04	-0.619335	0.109752	-5.64304	1.67071e-08	2.49097e-07	Dnal1
918.756	-0.550234	0.0975161	-5.6425	1.67598e-08	2.49741e-07	Tarsl2
878.896	-0.358818	0.0636168	-5.6403	1.69752e-08	2.52661e-07	Armc9
5913.08	-0.638099	0.113284	-5.63275	1.77357e-08	2.6308e-07	Tub
961.077	-0.490795	0.0871316	-5.6328	1.77303e-08	2.6308e-07	Rpgr
1207.44	-0.4348	0.0772158	-5.63097	1.79201e-08	2.65512e-07	Zfp180
2034.73	-0.545259	0.0968357	-5.63076	1.79416e-08	2.6568e-07	Usp20
9994.07	-0.642338	0.114079	-5.63064	1.7954e-08	2.65713e-07	Add2
23473.3	-0.727895	0.129355	-5.62711	1.83259e-08	2.70909e-07	Ptk2b
4678	-0.404907	0.0719671	-5.62628	1.84142e-08	2.71907e-07	Brsk2
1510.07	-0.405749	0.0721384	-5.6246	1.8594e-08	2.74407e-07	Amz2
3337.78	-0.558827	0.0994282	-5.6204	1.90512e-08	2.80677e-07	Cacnb1
2008.17	-0.431	0.0766963	-5.61956	1.91441e-08	2.81886e-07	Zfp354c
4613.52	-0.397255	0.0707257	-5.61685	1.94476e-08	2.86193e-07	Usp11
269.558	-0.638399	0.113762	-5.61171	2.00335e-08	2.93986e-07	Arntl2
215.407	-0.915922	0.163402	-5.60534	2.07851e-08	3.0416e-07	Aldh1b1
354.152	-0.541348	0.096583	-5.60501	2.08246e-08	3.04567e-07	Mmachc
60.9197	-1.78504	0.318485	-5.60479	2.08508e-08	3.04608e-07	Gm39332
1111.43	-0.657984	0.117402	-5.60454	2.08803e-08	3.04869e-07	Zfp385b
931.092	-0.705851	0.12598	-5.60289	2.1081e-08	3.07627e-07	Lamb1
346.449	-0.841636	0.150273	-5.60072	2.13465e-08	3.1098e-07	2010204K13Rik
515.862	-0.53397	0.095703	-5.57945	2.4128e-08	3.49354e-07	Zfp3
1603.8	-0.362402	0.0650153	-5.57411	2.48798e-08	3.59242e-07	Depdc5
2395.76	-0.397935	0.0714231	-5.57152	2.52524e-08	3.64017e-07	Prpf40b
1959.51	-0.58938	0.1059	-5.56545	2.61479e-08	3.75887e-07	Plppr5
9148.98	-0.652177	0.1172	-5.56465	2.62673e-08	3.77289e-07	Camk1d
86.3768	-1.13787	0.204483	-5.56461	2.62744e-08	3.77289e-07	Gm38413
1157.22	-0.605835	0.109004	-5.55793	2.72987e-08	3.91566e-07	B4galt2
8565.35	-0.595102	0.10708	-5.55753	2.73623e-08	3.92048e-07	Gabbr2
923.017	-0.550564	0.0990886	-5.55628	2.75589e-08	3.94647e-07	Ccdc106
1521.44	-0.322163	0.0580006	-5.55448	2.78447e-08	3.98302e-07	Rbsn
337.221	-0.797162	0.14364	-5.54973	2.86117e-08	4.08154e-07	Marchf9
93.2932	-1.04088	0.187657	-5.5467	2.91111e-08	4.14147e-07	A530058N18Rik
88905.1	-0.609222	0.109883	-5.5443	2.95129e-08	4.19406e-07	Snap25
163.327	-0.842143	0.151912	-5.54361	2.96293e-08	4.20829e-07	Tmem121
2581.29	-0.462246	0.0834296	-5.54055	3.01522e-08	4.27791e-07	Bnip3
1840.59	-0.503393	0.0909566	-5.53443	3.12233e-08	4.42025e-07	Srrm3
648.862	-0.460404	0.0832132	-5.53282	3.15114e-08	4.4562e-07	Rpf2
2082.69	-0.425364	0.0770837	-5.5182	3.42488e-08	4.81199e-07	Ss18l1
594.899	-0.512279	0.0928423	-5.51773	3.43405e-08	4.82228e-07	Zfp280b
1340.51	-0.652372	0.118276	-5.51566	3.47477e-08	4.87683e-07	Minar2
6341.71	-0.537022	0.0973856	-5.51439	3.5e-08	4.9096e-07	Slc1a1
3103.04	-0.289961	0.0525996	-5.51262	3.5354e-08	4.95659e-07	Pigk
27871.5	-0.537454	0.0975131	-5.51161	3.55576e-08	4.97711e-07	Cyfip2
464.114	-0.51763	0.0939491	-5.50969	3.59465e-08	5.02076e-07	Zbtb45
1291.05	-0.665219	0.120764	-5.50841	3.62081e-08	5.0492e-07	Garem1
1652.78	-0.644002	0.11693	-5.50758	3.6379e-08	5.07031e-07	Tmem63c
3882.17	-0.660011	0.119888	-5.50523	3.68694e-08	5.13043e-07	Ryr3
632.26	-0.596216	0.108355	-5.50246	3.74538e-08	5.20619e-07	Zfp286
2328.58	-0.457983	0.0832716	-5.49987	3.80081e-08	5.27762e-07	Cep19
9975.23	-0.678238	0.123351	-5.49843	3.83178e-08	5.31779e-07	Cdk14
1727.37	-0.79835	0.145215	-5.49772	3.8473e-08	5.3365e-07	Samd12
325.054	-0.838495	0.152576	-5.49561	3.89373e-08	5.39515e-07	Spire2
698.859	-0.611359	0.111264	-5.49467	3.91438e-08	5.41801e-07	Pwwp2b
4876.38	-0.418252	0.076175	-5.49067	4.00408e-08	5.53336e-07	Kcnb1
377.342	-0.794764	0.144792	-5.48901	4.04183e-08	5.57665e-07	Cdkl1
32930.1	-0.543043	0.0989552	-5.48776	4.07056e-08	5.61192e-07	Prkcb
4185.85	-0.834207	0.15202	-5.48748	4.07713e-08	5.61645e-07	Pcdh20
4420.3	-0.81183	0.147997	-5.48543	4.1246e-08	5.67584e-07	Rims1
5525.15	-0.423885	0.0773686	-5.47877	4.28281e-08	5.88113e-07	Adora1
1784.1	-0.491313	0.0896803	-5.4785	4.28957e-08	5.88732e-07	Copg2
10006	-0.843722	0.15408	-5.47586	4.35389e-08	5.97246e-07	Scn3b
476.186	-0.647427	0.118262	-5.47453	4.38679e-08	6.01442e-07	Rimkla
2219.99	-0.562148	0.102688	-5.47434	4.39157e-08	6.01781e-07	St6galnac6
2469.74	-0.303825	0.0555128	-5.47307	4.42316e-08	6.05474e-07	Wdr48
6042.85	-0.604137	0.110412	-5.47165	4.45871e-08	6.09062e-07	Mapk8ip2
8113.85	-0.560394	0.102466	-5.4691	4.52326e-08	6.17556e-07	Hspa12a
3420.7	-0.550591	0.100732	-5.46591	4.60538e-08	6.28109e-07	Bcl11a
2591.67	-0.451826	0.0827104	-5.46274	4.68829e-08	6.38083e-07	Apc2
239.997	-1.20445	0.220548	-5.46117	4.73015e-08	6.43069e-07	4930447M23Rik
707.977	-0.78764	0.144266	-5.45965	4.77082e-08	6.47962e-07	Mmp24
3912.84	-0.518709	0.0950359	-5.45803	4.81436e-08	6.53535e-07	Luzp1
246.195	-0.7296	0.133683	-5.4577	4.82338e-08	6.54419e-07	Zfp850
798.547	-0.642595	0.117836	-5.4533	4.94444e-08	6.69798e-07	Ccdc112
880.262	-0.653477	0.119907	-5.44984	5.04148e-08	6.82235e-07	Ajap1
990.919	-0.510075	0.0936355	-5.44745	5.10971e-08	6.90393e-07	Jmjd4
657.252	-0.459378	0.08434	-5.44674	5.13013e-08	6.92793e-07	Mlst8
2292.51	-0.31146	0.0572056	-5.44457	5.19307e-08	7.00205e-07	Fbf1
3097.11	-0.433863	0.0797251	-5.44198	5.26909e-08	7.08623e-07	Ogfod1
511.176	-0.466561	0.0857335	-5.44199	5.26897e-08	7.08623e-07	Coil
3608.31	-0.740708	0.136331	-5.43315	5.53663e-08	7.43071e-07	Camk4
9823.84	-0.599963	0.110573	-5.42596	5.76439e-08	7.71652e-07	Arhgef25
8645.98	-0.547624	0.100945	-5.42497	5.79636e-08	7.75137e-07	Mal2
1289.46	-0.348694	0.0642951	-5.42334	5.84967e-08	7.81865e-07	Akap1
3451.37	-0.39853	0.073496	-5.42247	5.87797e-08	7.85244e-07	Ppp1ccb
1082.97	-0.426471	0.0786795	-5.42036	5.94793e-08	7.93778e-07	Fig4
630.961	-0.527106	0.0973523	-5.41442	6.14889e-08	8.19339e-07	Spata7
1308.4	-0.400934	0.0740706	-5.41286	6.20244e-08	8.26052e-07	Plekha3
1124.29	-0.475943	0.0879352	-5.41243	6.21754e-08	8.27641e-07	Cables2
425.621	-0.41657	0.0770079	-5.40945	6.32186e-08	8.41097e-07	Zfp870
939.93	-0.524384	0.0969698	-5.4077	6.38395e-08	8.4806e-07	Zfp946
1679.47	-0.460214	0.0851032	-5.40772	6.3833e-08	8.4806e-07	Porcn
119.587	-0.783757	0.144948	-5.40717	6.40292e-08	8.50148e-07	Pcsk2os1
412.597	-0.545251	0.101015	-5.39774	6.7484e-08	8.9329e-07	Pgap6
264.369	-1.07444	0.199422	-5.38777	7.13371e-08	9.42379e-07	Hspa1a
1595.86	-0.273145	0.0507116	-5.38623	7.19502e-08	9.49998e-07	6030458C11Rik
2195.62	-0.685791	0.127362	-5.38459	7.26105e-08	9.58231e-07	Chrm3
2258.7	-0.323107	0.06001	-5.38422	7.27599e-08	9.59717e-07	Tecpr2
1367.49	-0.317605	0.0590043	-5.38274	7.33602e-08	9.66657e-07	Exoc2
951.819	-0.514213	0.0955736	-5.38029	7.43657e-08	9.78917e-07	Peli3
574.679	-0.821298	0.152709	-5.37818	7.52438e-08	9.88978e-07	Dlx6os1
5022.64	-0.402652	0.074952	-5.37213	7.78127e-08	1.01812e-06	Mfsd6
549.768	-0.817177	0.152326	-5.36467	8.10994e-08	1.06006e-06	Pcdhac2
46.8307	-1.54459	0.288102	-5.36125	8.26458e-08	1.07596e-06	Ccdc87
4408.64	-0.652307	0.121705	-5.35974	8.33423e-08	1.08407e-06	Elfn2
1865.6	-0.658854	0.122933	-5.35944	8.3478e-08	1.08517e-06	Clvs2
750.843	-0.336074	0.0627082	-5.35933	8.35323e-08	1.08534e-06	Zfp235
2825.06	-0.30941	0.0577632	-5.35653	8.48357e-08	1.10049e-06	Rnf214
22667.5	-0.701686	0.130998	-5.35646	8.48677e-08	1.10049e-06	Enc1
2887.24	-0.460603	0.0860148	-5.35493	8.55913e-08	1.10933e-06	Gid4
4189.71	-0.483583	0.0904347	-5.34731	8.92706e-08	1.15529e-06	Fam155a
16.2729	-2.74225	0.513336	-5.34201	9.19204e-08	1.18664e-06	Gm41675
44921.3	-0.617976	0.115715	-5.34051	9.26834e-08	1.1959e-06	Syt1
43.7434	-1.95845	0.366937	-5.33731	9.43358e-08	1.21661e-06	Gm32793
4236.43	-0.490131	0.0918474	-5.33637	9.48283e-08	1.22236e-06	Fry
18245.3	-0.786771	0.147546	-5.33238	9.69356e-08	1.24829e-06	Kcnab2
910.692	-0.418903	0.0786171	-5.32839	9.90851e-08	1.27346e-06	AW209491
1810.6	-0.677907	0.127277	-5.32623	1.00273e-07	1.28745e-06	Trpc5
775.248	-0.444992	0.083584	-5.32389	1.0157e-07	1.30282e-06	Tmem62
5345.04	-0.44381	0.0834478	-5.31842	1.04671e-07	1.33997e-06	Braf
183.869	-1.22966	0.231229	-5.31792	1.04959e-07	1.343e-06	Entpd3
523.831	-0.81313	0.152916	-5.3175	1.052e-07	1.34541e-06	Gprin3
52807.5	-0.472368	0.0888445	-5.31679	1.05612e-07	1.34936e-06	Atp1b1
8440.88	-0.585641	0.110302	-5.30943	1.09969e-07	1.39886e-06	Bsn
19362.3	-0.386226	0.0727455	-5.30928	1.10059e-07	1.39932e-06	Purb
993.867	-0.334449	0.0629955	-5.30909	1.10176e-07	1.39979e-06	Plekhm3
2178.77	-0.685214	0.129088	-5.30812	1.10762e-07	1.40621e-06	Rit2
141.523	-1.0354	0.195242	-5.30319	1.13794e-07	1.44118e-06	Pcdhga1
1661.67	-0.383626	0.0723717	-5.30077	1.15316e-07	1.45834e-06	Dhx57
62.776	-1.15373	0.217823	-5.29667	1.17936e-07	1.48786e-06	Slc9b2
5563.7	-0.385632	0.0728255	-5.29529	1.18828e-07	1.49839e-06	Ncoa1
2361.71	-0.368388	0.0695809	-5.29438	1.19419e-07	1.50367e-06	Thumpd1
157.308	-0.932836	0.176218	-5.29364	1.19905e-07	1.50833e-06	Insm1
1364.93	-0.471831	0.0891313	-5.29366	1.19891e-07	1.50833e-06	Rfng
2377.46	-0.294308	0.0556366	-5.28982	1.22434e-07	1.53866e-06	Dhx30
1747	-0.485199	0.0918615	-5.28185	1.27884e-07	1.60406e-06	Sh3pxd2a
933.006	-0.488776	0.0925535	-5.28102	1.2847e-07	1.61063e-06	L3mbtl2
1389.91	-0.733857	0.139172	-5.27302	1.34198e-07	1.67921e-06	Rab27b
3013.4	-0.468659	0.0889399	-5.26939	1.36879e-07	1.70975e-06	2210016L21Rik
3399.51	-0.387232	0.073489	-5.26926	1.36977e-07	1.70988e-06	Ube2e2
634.831	-0.57767	0.109688	-5.26646	1.39078e-07	1.73231e-06	Tstd3
72.2357	-1.35689	0.257649	-5.26643	1.39106e-07	1.73231e-06	Cyp2s1
4166.92	-0.183059	0.034764	-5.26577	1.396e-07	1.73681e-06	Tmem127
5045.48	-0.504382	0.0958161	-5.26406	1.40906e-07	1.75055e-06	Adam11
3300.7	-0.594237	0.112981	-5.25961	1.44364e-07	1.7918e-06	Tceal5
1260.63	-0.423157	0.0804615	-5.25913	1.44742e-07	1.79564e-06	Mpp1
483.268	-0.702642	0.133622	-5.25842	1.45297e-07	1.80167e-06	Susd1
507.551	-0.640602	0.121964	-5.25237	1.50156e-07	1.85838e-06	Zfp607b
10008	-0.489923	0.0933269	-5.24953	1.52485e-07	1.88363e-06	Rasgef1a
20243.9	-0.440982	0.0840652	-5.24572	1.55673e-07	1.92119e-06	Pfn2
1289.02	-0.317857	0.0605958	-5.24553	1.55834e-07	1.92227e-06	Gzf1
3028.3	-0.357726	0.0682145	-5.24414	1.57011e-07	1.93588e-06	Fam20b
1242.22	-0.419437	0.0800582	-5.23915	1.6132e-07	1.98524e-06	Tada2b
33.7938	-1.81213	0.345993	-5.23747	1.62789e-07	2.00143e-06	Fyb2
2198.02	-0.403302	0.0770069	-5.23721	1.63018e-07	2.00331e-06	Elovl6
37419.7	-0.527826	0.100802	-5.23629	1.63838e-07	2.01244e-06	Map1b
2773.42	-0.486002	0.092877	-5.23275	1.67007e-07	2.04943e-06	Tecpr1
1507.44	-0.647342	0.123716	-5.23247	1.6726e-07	2.05157e-06	Wscd2
3653.6	-0.27926	0.0533757	-5.23196	1.6772e-07	2.05625e-06	Rnps1
2770.16	-0.43304	0.0827874	-5.23074	1.6883e-07	2.06888e-06	Mindy3
1071.84	-0.546687	0.104525	-5.2302	1.69327e-07	2.074e-06	Gspt2
30116	-0.575732	0.110088	-5.22972	1.69763e-07	2.07836e-06	Dnm1
1560.15	-0.46747	0.0894241	-5.22756	1.71766e-07	2.09992e-06	Npr2
527.38	-1.12819	0.215962	-5.22399	1.7511e-07	2.1378e-06	Gpr12
991.646	-0.523241	0.100183	-5.22287	1.76171e-07	2.14975e-06	Vps9d1
77.2122	-1.27855	0.244832	-5.22215	1.76854e-07	2.15708e-06	Panct2
510.26	-0.645517	0.123643	-5.2208	1.7815e-07	2.17186e-06	Lhx6
3136.8	-0.414502	0.0794835	-5.21494	1.83878e-07	2.23646e-06	Map3k12
4885.06	-0.375264	0.0719621	-5.21474	1.84071e-07	2.23777e-06	Armcx3
4158.95	-0.610078	0.117103	-5.20977	1.89077e-07	2.29649e-06	Prrt1
4872.69	-0.510983	0.0981137	-5.20807	1.90812e-07	2.31541e-06	Cacnb3
41254	-0.517767	0.0994323	-5.20724	1.91673e-07	2.32477e-06	Gria2
1996.77	-0.406841	0.0781783	-5.20402	1.95026e-07	2.36105e-06	Trim46
13248.4	-0.433737	0.0834187	-5.19951	1.99812e-07	2.41562e-06	Maged1
6298.19	-0.47468	0.0912983	-5.19922	2.0013e-07	2.41835e-06	Arhgef17
1139.94	-0.573755	0.110381	-5.19795	2.01501e-07	2.43379e-06	Tigar
956.347	-0.540755	0.104072	-5.19597	2.03658e-07	2.45643e-06	Rps6ka2
548.576	-0.608173	0.117062	-5.19529	2.04397e-07	2.46306e-06	Gm5124
1926.03	-0.504022	0.097018	-5.19514	2.04567e-07	2.46397e-06	Inafm2
164.969	-1.08655	0.209187	-5.19415	2.05655e-07	2.47479e-06	Lor
2459.29	-0.45965	0.0885118	-5.1931	2.06822e-07	2.48768e-06	Nkiras1
39.4419	-2.02684	0.390366	-5.19215	2.07874e-07	2.49919e-06	Lhfpl5
4436.41	-0.499854	0.0963123	-5.18993	2.10376e-07	2.52577e-06	Tro
347.51	-0.671657	0.129466	-5.18792	2.12652e-07	2.54958e-06	Zfp72
3736.55	-0.316046	0.0609449	-5.18577	2.15119e-07	2.57678e-06	Tmcc1
1779.67	-0.502097	0.0968511	-5.18422	2.16924e-07	2.59602e-06	Grid1
9771.17	-0.561836	0.108387	-5.18359	2.17652e-07	2.60353e-06	Gad1
5099.46	-0.381825	0.073672	-5.18276	2.1862e-07	2.61273e-06	Celsr2
2224.2	-0.739268	0.142638	-5.18283	2.18541e-07	2.61273e-06	Nhsl2
258.919	-1.33251	0.2573	-5.17883	2.23284e-07	2.66244e-06	Crispld1
857.748	-0.752787	0.145438	-5.176	2.26696e-07	2.69934e-06	Galntl6
15125.6	-0.558557	0.107944	-5.17451	2.28504e-07	2.71963e-06	Atp6v1g2
1519.14	-0.514586	0.0994802	-5.17274	2.30684e-07	2.74181e-06	B230217C12Rik
757.319	-0.434629	0.0840343	-5.17204	2.31554e-07	2.74965e-06	Zfp2
381.534	-0.569453	0.11015	-5.16979	2.34359e-07	2.78043e-06	Ccdc177
872.571	-0.45565	0.0881605	-5.16842	2.36086e-07	2.79964e-06	Qsox2
2327.12	-0.379639	0.0734637	-5.16772	2.36971e-07	2.80758e-06	Fbxo45
2173.75	-0.460013	0.0890335	-5.16674	2.38211e-07	2.821e-06	Dnaja4
1424.74	-0.533978	0.103383	-5.16505	2.40369e-07	2.84267e-06	Exd2
3503.13	-0.662836	0.128334	-5.16492	2.40545e-07	2.84347e-06	Dagla
1724.8	-0.347508	0.0672908	-5.16427	2.41377e-07	2.85202e-06	Helz
11115.5	-0.358665	0.0694658	-5.16319	2.42777e-07	2.86466e-06	Eid1
371.691	-0.439508	0.0851556	-5.16123	2.45331e-07	2.88956e-06	5430400D12Rik
823.6	-0.377233	0.0731252	-5.15873	2.48628e-07	2.92311e-06	Tada3
59.02	-1.16389	0.225697	-5.15688	2.51098e-07	2.9495e-06	LOC118567379
870.151	-0.777283	0.150737	-5.15653	2.51564e-07	2.95364e-06	Kcnj11
8240.53	-0.416501	0.080786	-5.15561	2.528e-07	2.96682e-06	Map2k4
643.936	-0.771384	0.149735	-5.15167	2.58171e-07	3.02712e-06	Ankrd29
6725.56	-0.504279	0.0978974	-5.15109	2.58972e-07	3.03515e-06	B4galt6
2774.77	-0.443655	0.0861453	-5.15008	2.60371e-07	3.05018e-06	Atg9a
2980.87	-0.497805	0.0966928	-5.14832	2.62829e-07	3.07693e-06	Bri3bp
299.003	-0.684065	0.132873	-5.14828	2.6289e-07	3.07693e-06	B230217O12Rik
1143.76	-0.51173	0.0994105	-5.14764	2.63777e-07	3.08592e-06	Zfp563
4467.94	-0.693834	0.134809	-5.14678	2.64995e-07	3.09739e-06	Ndn
923.479	-0.46835	0.0910446	-5.14418	2.68688e-07	3.13774e-06	Ccdc181
131.665	-1.02034	0.198423	-5.14222	2.71513e-07	3.1679e-06	Rtl4
388.973	-1.18226	0.229953	-5.14129	2.72853e-07	3.18151e-06	Gm2824
340.241	-0.753817	0.146659	-5.13994	2.74819e-07	3.20217e-06	Ackr3
1048.08	-0.327737	0.0637822	-5.13838	2.77124e-07	3.22759e-06	Klhl42
10319.7	-0.537032	0.104645	-5.13195	2.86752e-07	3.33376e-06	Trim37
8559.11	-0.549789	0.107157	-5.13067	2.88719e-07	3.35513e-06	Amph
12035.4	-0.370469	0.0722408	-5.12825	2.92451e-07	3.39246e-06	Trim44
3122.4	-0.582192	0.113652	-5.12261	3.01343e-07	3.48785e-06	Cacna2d3
4285.63	-0.243949	0.0476282	-5.12196	3.02384e-07	3.49834e-06	Nudcd3
59014.7	-0.635282	0.124039	-5.12165	3.02878e-07	3.5025e-06	Kif5a
690.698	-0.630565	0.123148	-5.12037	3.0493e-07	3.52467e-06	Ccdc92b
114.03	-1.10778	0.216607	-5.11424	3.15011e-07	3.63476e-06	Ccdc65
5941.11	-0.513384	0.100458	-5.11046	3.21378e-07	3.6987e-06	Klc2
808.311	-0.42085	0.0824005	-5.10737	3.26677e-07	3.75276e-06	Prkdc
8783.56	-0.660585	0.129376	-5.10593	3.29171e-07	3.77974e-06	Tuba4a
2378.79	-0.430412	0.0843056	-5.10538	3.30127e-07	3.78738e-06	Gnaz
2270.48	-0.248925	0.0487818	-5.10282	3.34632e-07	3.83738e-06	Dstyk
738.395	-0.370599	0.0726585	-5.10056	3.38642e-07	3.87825e-06	Rmc1
1551.76	-0.5037	0.0987704	-5.09971	3.40169e-07	3.89287e-06	Chst10
2072.11	-0.418082	0.0819947	-5.09888	3.41665e-07	3.90772e-06	Fbxo34
6162.08	-0.243943	0.0478553	-5.09751	3.44142e-07	3.93432e-06	Msl1
1110.1	-0.374059	0.0734114	-5.09538	3.48043e-07	3.97718e-06	Gtf3c3
5993.96	-0.434901	0.0853551	-5.09519	3.48388e-07	3.97938e-06	Agap3
14509.5	-0.793729	0.155812	-5.09415	3.50317e-07	3.99966e-06	Stum
7152.6	-0.388548	0.0762922	-5.0929	3.52635e-07	4.02084e-06	Marchf6
28816.2	-0.466031	0.0915909	-5.08818	3.61515e-07	4.11296e-06	Rtn1
2695.38	-0.490141	0.0963307	-5.0881	3.6166e-07	4.11296e-06	Armcx4
2673.4	-0.49076	0.0964554	-5.08794	3.61966e-07	4.11464e-06	Foxg1
1544.19	-0.374335	0.0737153	-5.07813	3.81177e-07	4.31984e-06	Bpnt1
291.959	-0.728973	0.143744	-5.07134	3.95024e-07	4.46513e-06	Syna
1989.12	-0.895298	0.176715	-5.06635	4.05524e-07	4.57192e-06	Plch2
1605.22	-0.439826	0.0869095	-5.06074	4.17636e-07	4.69832e-06	Nol4l
451.475	-0.493887	0.0976111	-5.05974	4.19828e-07	4.72094e-06	Bbof1
2434.46	-0.379009	0.0749267	-5.0584	4.22797e-07	4.75227e-06	Cdipt
203.547	-0.569933	0.112807	-5.05229	4.36535e-07	4.90247e-06	Sirt5
622.925	-0.534841	0.105895	-5.05066	4.40277e-07	4.94024e-06	Cenpv
109.605	-0.951293	0.188459	-5.04774	4.47065e-07	5.00778e-06	Npy5r
4038.72	-0.388745	0.0770445	-5.04572	4.51824e-07	5.05628e-06	Atxn7l3
7493.95	-0.350171	0.0694039	-5.04541	4.5255e-07	5.06053e-06	Atp6v1c1
2361.91	-0.554981	0.11	-5.04529	4.52838e-07	5.06158e-06	Dnajb14
9209.27	-0.490076	0.0971484	-5.04461	4.5445e-07	5.07742e-06	Rbfox3
18639.2	-0.57959	0.114966	-5.04142	4.62084e-07	5.15829e-06	Fbxl16
17.1929	-2.31619	0.459529	-5.04036	4.64664e-07	5.18044e-06	Gm40419
7182.19	-0.517464	0.102689	-5.03915	4.67608e-07	5.21103e-06	Hivep2
4057.78	-0.355703	0.0706688	-5.03339	4.81894e-07	5.35878e-06	Alg2
81.075	-1.07261	0.213111	-5.03312	4.82568e-07	5.36399e-06	Gm29729
4827.16	-0.584444	0.116123	-5.03296	4.82954e-07	5.36599e-06	Rab15
5383.27	-0.357069	0.0709496	-5.03271	4.83591e-07	5.3685e-06	Kifbp
12136	-0.415225	0.0825262	-5.03144	4.86812e-07	5.39923e-06	Dctn1
7369.34	-0.68523	0.136323	-5.02653	4.99443e-07	5.53035e-06	Prrt2
8583.63	-0.729592	0.145218	-5.02413	5.05712e-07	5.59027e-06	Sphkap
11342	-0.459279	0.091469	-5.02114	5.13665e-07	5.67338e-06	Eps15
183.878	-0.936358	0.186516	-5.02024	5.1606e-07	5.69742e-06	Zfp599
1551.58	-0.351099	0.0699563	-5.01884	5.19849e-07	5.73197e-06	Grk6
743.525	-0.573185	0.114249	-5.017	5.24858e-07	5.77986e-06	Tram1l1
957.807	-0.751239	0.149811	-5.01458	5.31499e-07	5.84559e-06	C230057M02Rik
217.389	-0.807982	0.161222	-5.01161	5.39756e-07	5.9289e-06	Frat2
1942.29	-0.410352	0.0818908	-5.01097	5.41568e-07	5.9438e-06	Klhl29
1799.35	-0.370737	0.0740326	-5.00775	5.507e-07	6.03894e-06	Maneal
201.133	-0.826604	0.165069	-5.00761	5.51091e-07	6.04069e-06	Myl6b
2461.56	-0.330592	0.0660206	-5.0074	5.51703e-07	6.04485e-06	Ppp1cc
2682.29	-0.458187	0.0915197	-5.00643	5.54492e-07	6.07286e-06	Flot1
474.81	-0.54093	0.108058	-5.00593	5.55944e-07	6.08621e-06	Bbs5
6960.41	-0.476405	0.0951795	-5.00533	5.57651e-07	6.10234e-06	Atp9a
3308.81	-0.834826	0.166879	-5.00258	5.65681e-07	6.17983e-06	Gm2115
229.555	-0.68893	0.137747	-5.00141	5.69132e-07	6.21233e-06	Pcdhga2
4429.27	-0.47757	0.0954992	-5.00077	5.71011e-07	6.23023e-06	Homer1
5937.69	-0.537111	0.107413	-5.00045	5.71971e-07	6.2381e-06	Chrm1
16.6439	-1.70955	0.342022	-4.99835	5.78242e-07	6.29859e-06	Gm51874
1524.51	-0.335618	0.0672478	-4.99077	6.01381e-07	6.53698e-06	Gtdc1
470.51	-0.430867	0.0863685	-4.98871	6.07841e-07	6.59895e-06	Armc6
2701.53	-1.12412	0.225343	-4.98849	6.08533e-07	6.60337e-06	Cpne4
1459.82	-0.557376	0.111739	-4.98821	6.09409e-07	6.60497e-06	Mtmr7
2755.8	-0.450396	0.0904802	-4.97784	6.42985e-07	6.95154e-06	Slc4a8
3637.56	-0.304452	0.0611614	-4.97785	6.42935e-07	6.95154e-06	Tmem63b
307.682	-1.07159	0.215297	-4.97728	6.44846e-07	6.96698e-06	Gpr26
239.636	-0.596517	0.119849	-4.97725	6.44948e-07	6.96698e-06	Zfp791
7148.04	-0.282235	0.0567279	-4.97524	6.51685e-07	7.03394e-06	Pafah1b2
5864.47	-0.599988	0.120599	-4.97505	6.52312e-07	7.03779e-06	St8sia3
1374.16	-0.317084	0.0638303	-4.96761	6.77818e-07	7.30089e-06	Dpp9
2327.8	-0.737043	0.148428	-4.96566	6.84674e-07	7.36561e-06	Tafa1
73.8969	-1.14887	0.231413	-4.96461	6.88408e-07	7.39968e-06	Gm32923
599.344	-0.522553	0.105426	-4.9566	7.17393e-07	7.70488e-06	Tceal1
7900.77	-0.351415	0.0709329	-4.95418	7.26357e-07	7.79474e-06	Ilrun
37665.7	-0.559007	0.112876	-4.95241	7.32983e-07	7.85292e-06	Atp2b1
281.478	-0.691708	0.139883	-4.9449	7.61841e-07	8.14536e-06	Gm30439
137.289	-0.708633	0.143364	-4.94289	7.69743e-07	8.21637e-06	Cyp27b1
159.25	-0.749029	0.151664	-4.93875	7.86263e-07	8.38584e-06	Zfp493
3752.93	-0.660762	0.133797	-4.93856	7.8703e-07	8.39059e-06	Gpr158
12330.1	-0.596733	0.120958	-4.93338	8.08192e-07	8.59684e-06	Kcnq2
33.6054	-1.71014	0.346892	-4.9299	8.227e-07	8.73871e-06	Ldoc1
634.093	-0.429409	0.0871405	-4.92777	8.31715e-07	8.8201e-06	Ptcd1
2316.67	-0.450413	0.091422	-4.92675	8.36094e-07	8.85934e-06	Gba2
4037.88	-0.462541	0.0939138	-4.92517	8.42882e-07	8.92039e-06	Ssx2ip
4190.56	-0.354155	0.0719708	-4.92081	8.61857e-07	9.09537e-06	Megf8
2478.38	-0.368404	0.0749092	-4.91801	8.7429e-07	9.21166e-06	Mib2
467.343	-0.524435	0.106689	-4.91556	8.85279e-07	9.30863e-06	Dnajc28
589.868	-0.396931	0.0808338	-4.91046	9.08649e-07	9.54283e-06	Vars2
719.98	-0.567585	0.115632	-4.90854	9.17546e-07	9.62851e-06	Ppp1r14c
1371.24	-0.491474	0.100129	-4.90839	9.1827e-07	9.62923e-06	Fbxl19
9857.76	-0.493196	0.100483	-4.90823	9.19009e-07	9.62923e-06	Sipa1l1
581.102	-0.88595	0.180498	-4.90837	9.1837e-07	9.62923e-06	Arhgdig
2262.74	-0.354182	0.0721793	-4.90698	9.24907e-07	9.68238e-06	Pacs1
645.045	-0.487794	0.0994542	-4.90471	9.35678e-07	9.78727e-06	Tmem126b
11182.6	-0.356628	0.0727139	-4.90454	9.36489e-07	9.78791e-06	Prrc2b
2790.96	-0.574797	0.117195	-4.9046	9.36182e-07	9.78791e-06	Pitpnm1
18.1512	-2.81281	0.573806	-4.90202	9.48568e-07	9.91018e-06	Gm51655
61538.8	-0.53232	0.108615	-4.90098	9.53608e-07	9.95885e-06	Calm3
21275.6	-0.582485	0.11889	-4.89934	9.61574e-07	1.0038e-05	Kalrn
2161.01	-0.290221	0.059238	-4.89923	9.62124e-07	1.00397e-05	Tpgs2
8606.36	-0.230698	0.047132	-4.89472	9.84464e-07	1.02564e-05	Cab39
37.3626	-1.884	0.384969	-4.89391	9.88516e-07	1.02904e-05	Gm30223
1998.28	-0.299292	0.0612	-4.89038	1.0064e-06	1.04599e-05	Dctn6
4921.19	-0.38928	0.0796056	-4.89011	1.00779e-06	1.04702e-05	Dab1
998.752	-0.519755	0.106316	-4.88877	1.0147e-06	1.05336e-05	Ipo11
25349.4	-0.557565	0.114082	-4.8874	1.02178e-06	1.05986e-05	Ppp1r9b
588.335	-0.786773	0.160986	-4.88721	1.02276e-06	1.06046e-05	Gpr63
25357.9	-0.391268	0.0800996	-4.88476	1.03554e-06	1.07291e-05	Dlgap1
1270.15	-0.330342	0.0676644	-4.88207	1.04979e-06	1.08573e-05	Ublcp1
12511.3	-0.472254	0.0967575	-4.8808	1.05656e-06	1.09203e-05	Aak1
31.8311	-1.25894	0.257997	-4.87967	1.06261e-06	1.09763e-05	1700112J16Rik
747.23	-0.513678	0.105294	-4.87851	1.0689e-06	1.10347e-05	Ephb2
4754.43	-0.23087	0.047392	-4.8715	1.10754e-06	1.14021e-05	Vapb
772.537	-0.698932	0.143488	-4.87103	1.11019e-06	1.14248e-05	Nxph1
11888.2	-0.449842	0.092358	-4.87064	1.1124e-06	1.1443e-05	Dpp6
375.727	-0.547313	0.112401	-4.8693	1.11996e-06	1.15026e-05	Zfp354a
1213.32	-0.385088	0.0791172	-4.86731	1.13126e-06	1.16095e-05	Def8
955.485	-0.586185	0.120454	-4.86646	1.13614e-06	1.1655e-05	Gal3st3
1184.15	-0.506037	0.104023	-4.86465	1.1466e-06	1.17351e-05	Ippk
7608.11	-0.281038	0.0577769	-4.86419	1.14929e-06	1.17576e-05	Clcn4
4587.93	-0.726052	0.149274	-4.86387	1.15112e-06	1.1767e-05	Cntnap1
2847.52	-0.423267	0.0870485	-4.86243	1.15956e-06	1.18441e-05	Armcx2
4281.61	-0.457003	0.0940233	-4.86053	1.17071e-06	1.19393e-05	Pip4k2c
117.398	-1.08984	0.22424	-4.86015	1.17295e-06	1.19527e-05	4933409K07Rik
2776.63	-0.509857	0.104904	-4.86022	1.17256e-06	1.19527e-05	Smpd3
1471.34	-0.529491	0.109017	-4.85698	1.19188e-06	1.21267e-05	Tmem178
2055.35	-0.707049	0.145619	-4.85548	1.20097e-06	1.22001e-05	Mctp1
3251.47	-0.274086	0.0564986	-4.8512	1.22718e-06	1.24615e-05	Rab3gap1
804.312	-0.396718	0.081806	-4.8495	1.23774e-06	1.2555e-05	Mier2
20457.1	-0.478343	0.0986956	-4.84665	1.25567e-06	1.2726e-05	Zbtb18
2266.43	-0.299916	0.0618846	-4.84637	1.25742e-06	1.27388e-05	Ube3b
883.026	-0.519766	0.107323	-4.84301	1.27889e-06	1.29412e-05	Il34
4721.32	-0.364817	0.0753332	-4.84271	1.28077e-06	1.29553e-05	Fto
48759.1	-0.679214	0.140337	-4.83989	1.29911e-06	1.31254e-05	Ncdn
3143.85	-0.424035	0.0876214	-4.8394	1.30234e-06	1.31479e-05	Amigo1
1453.43	-0.400506	0.0828079	-4.83657	1.32099e-06	1.33259e-05	Dalrd3
437.493	-0.412592	0.0853644	-4.8333	1.34286e-06	1.35412e-05	Zfp974
8158.4	-0.561487	0.116303	-4.82777	1.38069e-06	1.38959e-05	Nrxn3
2344.9	-0.297816	0.0616998	-4.82686	1.38703e-06	1.39489e-05	Clcn6
563.718	-0.390782	0.0810543	-4.82124	1.4267e-06	1.43257e-05	Pigg
5458.79	-0.414559	0.0859966	-4.82064	1.43099e-06	1.43578e-05	Napg
5995.65	-0.427896	0.0887718	-4.82018	1.43428e-06	1.43852e-05	Cdk5r1
4500.18	-0.338302	0.0701869	-4.82002	1.43545e-06	1.43859e-05	Epn2
7194.76	-0.48412	0.100439	-4.82006	1.43514e-06	1.43859e-05	Bcl11b
322.337	-0.731358	0.151771	-4.81884	1.44394e-06	1.44655e-05	Ankrd35
1334.78	-0.504568	0.104736	-4.81754	1.45338e-06	1.45545e-05	Reln
5405.94	-0.569952	0.11832	-4.81705	1.45696e-06	1.45847e-05	Spock1
2957.67	-0.299507	0.0621805	-4.81674	1.45921e-06	1.45956e-05	Synrg
54.1584	-1.07112	0.222441	-4.81527	1.46998e-06	1.46868e-05	Gm38989
1774.79	-0.401698	0.0834407	-4.81417	1.47815e-06	1.47556e-05	Tmem250-ps
2564.85	-0.359547	0.0746973	-4.81339	1.4839e-06	1.4792e-05	Katnal1
1610.38	-0.343885	0.071447	-4.81315	1.48569e-06	1.48041e-05	Brcc3
2429.59	-0.272891	0.0567127	-4.81182	1.4956e-06	1.48915e-05	Trappc6b
9070.06	-0.610108	0.126876	-4.80868	1.51931e-06	1.51217e-05	Jph4
2224.72	-0.597573	0.124307	-4.80722	1.53046e-06	1.52214e-05	Pcnx2
2200.51	-0.421597	0.0877538	-4.80431	1.55283e-06	1.54083e-05	B4galnt4
1192.9	-0.458359	0.0954227	-4.80346	1.55947e-06	1.54683e-05	Galnt18
42422.1	-0.554851	0.115576	-4.80074	1.58079e-06	1.5662e-05	Atp1a3
6608.31	-0.637098	0.132736	-4.79975	1.58867e-06	1.57341e-05	Atp2b3
4737.84	-0.566559	0.118052	-4.79923	1.59277e-06	1.57687e-05	Pnkd
582.654	-0.414905	0.086507	-4.79621	1.61698e-06	1.59902e-05	E430024I08Rik
1778.19	-0.30478	0.0635565	-4.79542	1.62331e-06	1.60406e-05	Trappc12
5851.17	-0.406733	0.0848504	-4.79353	1.63875e-06	1.61809e-05	Hectd4
1145.32	-0.365956	0.0763904	-4.7906	1.6628e-06	1.63812e-05	Dcaf1
48.1492	-1.51971	0.317458	-4.78712	1.69193e-06	1.66556e-05	Gm52002
7852.28	-0.311014	0.0649806	-4.78626	1.69919e-06	1.67144e-05	Enpp5
2507.59	-0.692198	0.144733	-4.7826	1.73044e-06	1.70025e-05	Kcnc2
19826.3	-0.320745	0.0670862	-4.78109	1.74348e-06	1.70985e-05	Gdi1
2390.15	-0.823212	0.172227	-4.77982	1.75453e-06	1.71938e-05	Panx2
8.58941	-2.92508	0.612363	-4.77672	1.78182e-06	1.74482e-05	Gm29865
410.088	-0.461536	0.0966715	-4.77427	1.8036e-06	1.7635e-05	Zfp93
8846.29	-0.693772	0.145314	-4.77431	1.80321e-06	1.7635e-05	Fam131a
7351.69	-0.574276	0.120454	-4.76761	1.86424e-06	1.82074e-05	Dock9
2468.07	-0.344459	0.0722687	-4.76637	1.87573e-06	1.83128e-05	Dmwd
10836.4	-0.450127	0.0944694	-4.7648	1.89045e-06	1.84427e-05	Mical2
5853.7	-0.438353	0.0920071	-4.76434	1.89476e-06	1.84709e-05	R3hdm4
456.148	-0.510344	0.107153	-4.76276	1.90966e-06	1.86092e-05	Nhlrc1
152.745	-0.730423	0.153511	-4.7581	1.95425e-06	1.90153e-05	C530005A16Rik
762.698	-0.845367	0.177686	-4.75764	1.9587e-06	1.90515e-05	Rab26
1933.81	-0.659481	0.138637	-4.7569	1.96592e-06	1.91146e-05	Rnf165
5690.07	-0.332729	0.069959	-4.75606	1.97406e-06	1.91794e-05	Prkaca
569.683	-0.915883	0.192717	-4.75247	2.00946e-06	1.95016e-05	Cdh24
1105.88	-0.360163	0.0757964	-4.75172	2.01696e-06	1.95671e-05	Wwc2
1386.86	-0.36004	0.0758074	-4.7494	2.04022e-06	1.9778e-05	Ccdc91
2616.18	-0.315081	0.0663434	-4.74924	2.04186e-06	1.97865e-05	Tacc2
6134.89	-0.591248	0.124496	-4.74912	2.04302e-06	1.97904e-05	Matk
7296.56	-0.642319	0.135256	-4.7489	2.04529e-06	1.98051e-05	Plppr4
9409.16	-0.537913	0.11329	-4.74812	2.05313e-06	1.98589e-05	Scn2b
2412.78	-0.476795	0.100428	-4.74762	2.05822e-06	1.99007e-05	C130071C03Rik
1324.2	-0.425823	0.089695	-4.74746	2.05987e-06	1.99093e-05	Trpc1
2080.05	-0.495816	0.104514	-4.744	2.09544e-06	2.02231e-05	Med14
6557.24	-0.265296	0.0559248	-4.74379	2.09753e-06	2.02344e-05	Atxn7l3b
233.688	-1.06052	0.223563	-4.74373	2.09816e-06	2.02344e-05	Efcab1
3389.44	-0.335527	0.0707339	-4.74351	2.10049e-06	2.02419e-05	Hmg20a
71.0906	-1.0386	0.219006	-4.74235	2.11252e-06	2.03503e-05	Gm26974
1523.85	-1.12378	0.237026	-4.74116	2.12496e-06	2.04626e-05	Gabra3
3748.9	-0.288833	0.0609576	-4.73825	2.15569e-06	2.07202e-05	Cnot7
582.318	-0.533788	0.112658	-4.73813	2.15699e-06	2.0725e-05	Zscan18
1729.04	-0.474927	0.100288	-4.73565	2.18352e-06	2.09645e-05	Pde4d
579.45	-0.463897	0.0979732	-4.73493	2.19128e-06	2.10235e-05	A430033K04Rik
967.086	-0.436137	0.0921146	-4.73472	2.19357e-06	2.10301e-05	Ing2
5034.72	-0.425697	0.0899118	-4.7346	2.19483e-06	2.10344e-05	Brd9
150.904	-0.653804	0.138115	-4.73376	2.20397e-06	2.10987e-05	Eda
3362.96	-0.428755	0.0906212	-4.73129	2.23095e-06	2.13439e-05	Amer2
55.7707	-1.10545	0.233897	-4.72622	2.2874e-06	2.18573e-05	Ano5
2363.92	-0.422548	0.0894185	-4.72551	2.2954e-06	2.19257e-05	Gpr155
1047.03	-0.408377	0.0864276	-4.72507	2.30035e-06	2.1965e-05	Acss2
91.4555	-1.07421	0.227379	-4.72432	2.3089e-06	2.20385e-05	Mcmdc2
15.8867	-2.29505	0.48584	-4.72388	2.31385e-06	2.20688e-05	Gm29949
1640.19	-0.314241	0.0665774	-4.71993	2.35923e-06	2.24695e-05	Cbr1
663.06	-0.47623	0.100903	-4.7197	2.36192e-06	2.24788e-05	Dph6
2481.25	-0.30182	0.063969	-4.71822	2.37914e-06	2.26262e-05	Mtor
5686.2	-0.391903	0.0831205	-4.71488	2.41858e-06	2.2951e-05	Otub1
4987.34	-0.430963	0.0914218	-4.71401	2.42893e-06	2.30408e-05	Brsk1
705.598	-0.442984	0.093979	-4.71365	2.43324e-06	2.30733e-05	Gpr89
1773.82	-0.388659	0.0824729	-4.71256	2.44623e-06	2.31796e-05	Tmem68
99374.8	-0.59583	0.126495	-4.71031	2.47339e-06	2.342e-05	Ppp3ca
8346.06	-0.309278	0.0657165	-4.70625	2.52319e-06	2.3831e-05	Copg1
283.056	-0.581661	0.123592	-4.70632	2.52232e-06	2.3831e-05	Zfp551
1095.53	-0.360757	0.0767005	-4.70345	2.55796e-06	2.41418e-05	Dis3l
2769.15	-0.392034	0.0834091	-4.70014	2.59981e-06	2.45102e-05	Nova2
4682.95	-0.463955	0.0987931	-4.69622	2.65014e-06	2.49667e-05	Stau2
5375.75	-0.300217	0.0639364	-4.69556	2.65873e-06	2.50295e-05	Ube2n
117.586	-0.750256	0.159784	-4.69545	2.66022e-06	2.50345e-05	Ngf
1876.73	-0.566725	0.120719	-4.69459	2.67141e-06	2.51307e-05	Golga7b
1261.37	-0.921681	0.196424	-4.6923	2.70154e-06	2.53959e-05	Ndst4
723.064	-0.413045	0.0880498	-4.69103	2.71828e-06	2.5544e-05	Pomgnt2
3666.14	-0.339783	0.0724337	-4.69095	2.71939e-06	2.55452e-05	Zmym3
551.769	-0.414092	0.0883409	-4.68743	2.76658e-06	2.59698e-05	Zfp74
2477.84	-0.354725	0.0756805	-4.68714	2.77047e-06	2.5997e-05	Extl2
28424.5	-0.601945	0.12846	-4.68585	2.78796e-06	2.61516e-05	Olfm1
1695.39	-0.292131	0.0623631	-4.68437	2.80826e-06	2.63232e-05	Cyb5d1
3362.52	-0.369358	0.0788608	-4.68367	2.81785e-06	2.63948e-05	Tmem38a
3193.94	-0.219173	0.0467972	-4.68345	2.8208e-06	2.64122e-05	Ppp1r21
3496.19	-0.28622	0.0611262	-4.68244	2.83481e-06	2.65054e-05	Arid1b
10549.6	-0.719069	0.153581	-4.68203	2.8405e-06	2.65322e-05	Rapgef4
7254.4	-0.318137	0.0679486	-4.68202	2.84062e-06	2.65322e-05	Apba2
73.85	-1.02257	0.21844	-4.68123	2.85154e-06	2.66141e-05	Gm34871
2483.93	-0.377009	0.0805564	-4.68006	2.86785e-06	2.67471e-05	Vps50
3999.75	-0.387953	0.0829001	-4.67977	2.87204e-06	2.67766e-05	Speg
1359.27	-0.577131	0.12335	-4.67882	2.88538e-06	2.68913e-05	Carmil2
2310.74	-0.431012	0.0921509	-4.67724	2.90759e-06	2.70887e-05	Prr14l
2925.81	-0.243585	0.052082	-4.67694	2.91182e-06	2.71184e-05	Fbxw2
4160.35	-0.37488	0.0801763	-4.6757	2.92954e-06	2.72544e-05	Klhdc2
68808.1	-0.404891	0.0865974	-4.67556	2.93157e-06	2.72634e-05	Calm2
12330.7	-0.374185	0.0800628	-4.67364	2.95903e-06	2.7509e-05	Kidins220
21180.2	-0.474062	0.101495	-4.67079	3.00048e-06	2.78744e-05	Dlg4
4542.53	-0.395504	0.0846807	-4.67054	3.00407e-06	2.78978e-05	Shank2
6253.96	-0.397307	0.085131	-4.66701	3.05622e-06	2.83518e-05	Habp4
812.093	-0.374551	0.0802992	-4.66444	3.09463e-06	2.8698e-05	Irak1bp1
850.277	-0.299977	0.0643301	-4.66308	3.11506e-06	2.88464e-05	Zfp334
4658.69	-0.284403	0.0610351	-4.65967	3.16717e-06	2.92977e-05	Cstf2t
1814.01	-0.322729	0.0692959	-4.65725	3.20455e-06	2.9633e-05	Cibar1
1794.43	-0.25566	0.0549233	-4.65486	3.24198e-06	2.99685e-05	Polb
2774.45	-0.447912	0.0962587	-4.65321	3.26801e-06	3.0177e-05	Nol4
10508.3	-0.905849	0.194756	-4.65119	3.30024e-06	3.04423e-05	Neurod6
4253.95	-0.357219	0.0768191	-4.65014	3.31714e-06	3.05874e-05	Trim32
158.825	-0.760596	0.163621	-4.64851	3.34341e-06	3.08102e-05	1700030J22Rik
5769.33	-0.682058	0.146734	-4.64827	3.34726e-06	3.08215e-05	Orai2
4797.68	-0.295774	0.0636452	-4.64723	3.3643e-06	3.09675e-05	Trak1
1277.08	-0.471122	0.101406	-4.6459	3.38602e-06	3.11235e-05	Jdp2
4105.87	-0.320897	0.0690762	-4.64556	3.39157e-06	3.11627e-05	Atrn
3805	-0.599813	0.129127	-4.64515	3.39822e-06	3.12026e-05	Gdap1
741.006	-1.0956	0.235886	-4.64463	3.40683e-06	3.12707e-05	Nrsn2
276.735	-0.645759	0.139048	-4.64415	3.41482e-06	3.1333e-05	Fbxl15
1572.2	-0.407146	0.0876748	-4.64381	3.42034e-06	3.13726e-05	Als2
646.581	-0.442857	0.0953761	-4.64327	3.42939e-06	3.14445e-05	2610507I01Rik
2455.36	-0.378514	0.0815279	-4.64276	3.43789e-06	3.15003e-05	Ramac
2666.32	-0.281337	0.0606559	-4.63826	3.51358e-06	3.21261e-05	Strip1
10068.7	-0.529084	0.114162	-4.63449	3.57813e-06	3.26705e-05	Mast3
22763.6	-0.264264	0.0571098	-4.6273	3.70471e-06	3.37435e-05	Prkar1a
48.1928	-1.63142	0.352571	-4.6272	3.70646e-06	3.37477e-05	Cldn22
968.693	-0.876018	0.189329	-4.62697	3.7105e-06	3.37609e-05	Adra1d
1627.66	-0.219742	0.0475242	-4.62379	3.76798e-06	3.42122e-05	Iars2
656.463	-0.434798	0.0940369	-4.6237	3.76963e-06	3.42153e-05	Zfp738
13839.1	-0.459592	0.0994246	-4.62252	3.79107e-06	3.43621e-05	Adgrb2
1167.43	-0.655391	0.141794	-4.62213	3.79826e-06	3.44033e-05	Syt14
3630.6	-0.249528	0.0540128	-4.6198	3.84114e-06	3.47676e-05	Rgl1
2175.63	-0.404119	0.0874835	-4.61937	3.849e-06	3.48254e-05	Mtx3
18.6805	-1.95212	0.4226	-4.61931	3.85019e-06	3.48254e-05	Tdrd1
244.428	-0.724847	0.156963	-4.61795	3.87546e-06	3.50418e-05	Slc1a6
2048.61	-0.331965	0.0718931	-4.61748	3.88421e-06	3.51087e-05	Zcchc14
7558.77	-0.410471	0.0889185	-4.61626	3.90721e-06	3.52921e-05	Ankrd46
904.621	-0.29825	0.0646316	-4.61461	3.93842e-06	3.55248e-05	Zfp12
455.06	-0.908929	0.197074	-4.61212	3.98585e-06	3.59063e-05	Tle2
81.7101	-1.12096	0.243178	-4.60961	4.0342e-06	3.63134e-05	Gm35102
2512.35	-0.27668	0.0600376	-4.60845	4.05673e-06	3.65036e-05	Elp3
476.399	-0.403536	0.0875908	-4.60706	4.08408e-06	3.6737e-05	Sfxn4
451.414	-1.02988	0.22356	-4.60672	4.09073e-06	3.67841e-05	Rerg
2975.28	-0.240622	0.0522487	-4.60531	4.11852e-06	3.70213e-05	Vps33a
826.827	-0.663664	0.144114	-4.60514	4.12191e-06	3.70389e-05	Slc45a1
1948.44	-0.402161	0.0873427	-4.60441	4.13637e-06	3.71433e-05	Slc36a4
20411.3	-0.383354	0.0832853	-4.60291	4.16638e-06	3.73389e-05	Gabbr1
5107.71	-0.344577	0.0749027	-4.60032	4.21836e-06	3.77755e-05	Mapre3
2226.91	-0.383722	0.0834264	-4.59953	4.23444e-06	3.78934e-05	Spryd7
8799.36	-0.57298	0.124648	-4.5968	4.29036e-06	3.83412e-05	Itpr1
8608.97	-0.553957	0.120559	-4.5949	4.3295e-06	3.86778e-05	Wasf1
4902.31	-0.27775	0.0604595	-4.59398	4.34867e-06	3.88357e-05	Mff
11311.7	-0.393709	0.0857317	-4.59234	4.38313e-06	3.91301e-05	Ppp2r1a
1522.01	-0.36952	0.0804951	-4.59059	4.41992e-06	3.9445e-05	Errfi1
5955.33	-0.379628	0.0827104	-4.58984	4.43579e-06	3.95731e-05	Gnl3l
1613.16	-0.566138	0.123394	-4.58804	4.47431e-06	3.99031e-05	Spred3
853.434	-0.308947	0.0673803	-4.58512	4.53718e-06	4.04085e-05	Mrpl35
408.63	-0.832293	0.181524	-4.58504	4.53907e-06	4.04115e-05	Dlx1as
5040.37	-0.529452	0.115478	-4.58486	4.54294e-06	4.04183e-05	Kcnd2
4633.47	-0.304276	0.0663697	-4.58457	4.54925e-06	4.04607e-05	Mgat3
103.014	-1.60122	0.349336	-4.5836	4.57031e-06	4.06341e-05	Alox12b
7789.86	-0.624726	0.13631	-4.58312	4.58086e-06	4.0714e-05	Unc80
2798.25	-0.334344	0.0730207	-4.57876	4.67731e-06	4.15147e-05	Ppip5k1
1573.06	-0.322558	0.0704494	-4.57858	4.68137e-06	4.15366e-05	Ift172
472.21	-1.03721	0.22659	-4.57748	4.70613e-06	4.17138e-05	Kcnt2
24034.8	-0.608056	0.132842	-4.57728	4.71055e-06	4.17387e-05	Slc17a7
12.4711	-2.23727	0.488797	-4.5771	4.7146e-06	4.17604e-05	Gpr1
101.691	-0.771846	0.168712	-4.57492	4.76394e-06	4.21545e-05	1810021B22Rik
45.2136	-1.28548	0.281134	-4.57248	4.81992e-06	4.26064e-05	LOC118567992
1622.77	-0.407041	0.0890534	-4.57075	4.85981e-06	4.29154e-05	Vps45
341.805	-0.439101	0.0960796	-4.57018	4.87302e-06	4.29884e-05	Zfp937
5990.44	-0.346255	0.0757628	-4.57025	4.87148e-06	4.29884e-05	Mapk9
1712.06	-0.345763	0.0756653	-4.56963	4.88583e-06	4.30869e-05	Nckipsd
1475.14	-0.715758	0.156669	-4.5686	4.90991e-06	4.32553e-05	Erbb4
657.791	-0.562652	0.123217	-4.56635	4.963e-06	4.36935e-05	Sema6c
2073.61	-0.346065	0.0758376	-4.56324	5.03708e-06	4.43008e-05	Fam160a2
5520.52	-0.457065	0.100182	-4.56237	5.05797e-06	4.44546e-05	Ola1
1495.46	-0.329368	0.0722372	-4.55954	5.12665e-06	4.50279e-05	Enox1
324.979	-0.639997	0.140434	-4.55727	5.18226e-06	4.54856e-05	Zfp458
3180.72	-0.336006	0.0737587	-4.55548	5.22664e-06	4.58598e-05	Cpt1c
11852	-0.565568	0.1242	-4.55369	5.27133e-06	4.62052e-05	Ppp3cb
444.892	-0.43062	0.0945692	-4.55349	5.27632e-06	4.62334e-05	Zfp358
5652.76	-0.421075	0.0924884	-4.55273	5.29538e-06	4.63848e-05	Iqsec2
1091.62	-0.464055	0.101944	-4.55206	5.31228e-06	4.65016e-05	Phlpp2
21.0312	-1.73692	0.381867	-4.54851	5.40278e-06	4.72621e-05	Gm33190
3236.65	-0.321997	0.0707975	-4.54815	5.41207e-06	4.73116e-05	Ugcg
2161.49	-0.289007	0.0635812	-4.54548	5.48094e-06	4.78335e-05	Osbpl2
1339.22	-0.574254	0.126424	-4.5423	5.56449e-06	4.8514e-05	LOC118567437
990.442	-0.41329	0.0910131	-4.54099	5.59898e-06	4.87984e-05	Fkrp
643.066	-0.621533	0.136883	-4.5406	5.60939e-06	4.88728e-05	Far2
7062.58	-0.435708	0.0959654	-4.54026	5.61846e-06	4.89354e-05	Smim10l1
9078.43	-0.427091	0.0941285	-4.53731	5.69752e-06	4.96074e-05	Diras2
186.246	-0.584861	0.128907	-4.53707	5.70415e-06	4.96486e-05	BC024063
11496.3	-0.438795	0.0967209	-4.53671	5.71393e-06	4.97005e-05	Syngap1
12579.9	-0.509809	0.112421	-4.5348	5.76571e-06	5.01342e-05	Synj1
1137	-1.02678	0.22662	-4.53083	5.87516e-06	5.10107e-05	Col25a1
16744.4	-0.508724	0.112289	-4.53047	5.88521e-06	5.10711e-05	Rasgrf1
3635.6	-0.376761	0.0831804	-4.52945	5.91372e-06	5.13014e-05	Clock
47200.8	-0.428195	0.0945399	-4.52925	5.91947e-06	5.13342e-05	Norad
8341.18	-0.445384	0.0984678	-4.52314	6.09292e-06	5.27157e-05	Rnf157
1224.41	-0.284806	0.0629701	-4.52287	6.10058e-06	5.27645e-05	Wdr12
451.658	-0.672779	0.148782	-4.52192	6.12819e-06	5.29857e-05	Smim10l2a
381.898	-0.50589	0.111923	-4.51999	6.1842e-06	5.34522e-05	Erich1
16.5349	-2.55011	0.564196	-4.51991	6.18673e-06	5.34563e-05	Gm4926
627.108	-0.412237	0.091226	-4.51886	6.21749e-06	5.37044e-05	Zfp790
8720.62	-0.520491	0.115224	-4.51722	6.26562e-06	5.40843e-05	Baiap2
1839.18	-0.431965	0.0956704	-4.51514	6.32756e-06	5.46009e-05	Ccdc92
4809.93	-0.392986	0.0870685	-4.51353	6.3758e-06	5.49807e-05	Kif3c
1585.37	-0.614188	0.13608	-4.51344	6.37844e-06	5.49853e-05	Cntnap2
14669.4	-0.575774	0.127651	-4.51051	6.46711e-06	5.57129e-05	Phyhip
24715.6	-0.442344	0.0980736	-4.51033	6.47279e-06	5.57433e-05	Eef1a2
1563.1	-0.443567	0.098353	-4.50994	6.48446e-06	5.58254e-05	Ccdc32
956.799	-0.661944	0.146823	-4.50844	6.5305e-06	5.61662e-05	Pip5k1b
925.911	-0.352196	0.0781213	-4.50833	6.53406e-06	5.61782e-05	Cep83os
6211.22	-0.646635	0.14345	-4.50773	6.55264e-06	5.63194e-05	Kcnj6
5750.42	-0.397165	0.0881403	-4.50606	6.60421e-06	5.6744e-05	Iqsec3
3160.84	-0.703852	0.156215	-4.50567	6.61647e-06	5.68306e-05	Bhlhe22
6564.36	-0.367594	0.0816416	-4.50253	6.71481e-06	5.76183e-05	Idh3a
240.723	-0.648169	0.143959	-4.50244	6.71772e-06	5.76243e-05	Zfp128
860.554	-0.495785	0.11013	-4.50181	6.73767e-06	5.77574e-05	Smarcd3
403.88	-0.547624	0.121644	-4.50185	6.73633e-06	5.77574e-05	Zik1
2539.26	-0.229929	0.0510762	-4.50169	6.74152e-06	5.77715e-05	Eif2ak1
9.70587	-3.14449	0.698634	-4.50091	6.76645e-06	5.7928e-05	LOC118567467
2369.49	-0.50319	0.111796	-4.50095	6.76496e-06	5.7928e-05	Ppp1r13b
578.829	-0.423504	0.0941102	-4.50008	6.79266e-06	5.81333e-05	Dars2
5552.82	-0.281953	0.0626599	-4.49974	6.80359e-06	5.82077e-05	Strn4
325.227	-0.570954	0.126897	-4.49935	6.816e-06	5.82948e-05	Zfp882
3860.31	-0.480654	0.106831	-4.4992	6.82081e-06	5.83168e-05	Ksr1
2258.04	-0.570338	0.126782	-4.49856	6.84155e-06	5.8475e-05	Cdc40
1680.66	-0.272944	0.0606915	-4.49723	6.88435e-06	5.88023e-05	Atmin
781.299	-0.364668	0.0810932	-4.4969	6.89511e-06	5.88556e-05	Fam189b
2005.82	-0.259973	0.0578115	-4.49691	6.89474e-06	5.88556e-05	Eif4enif1
8552.09	-0.585387	0.13019	-4.4964	6.91146e-06	5.89758e-05	Ak5
3283.41	-0.308712	0.0686626	-4.49607	6.92214e-06	5.90326e-05	Arl3
4036.74	-0.363477	0.0808857	-4.49372	6.99903e-06	5.96255e-05	Exoc6b
3582.23	-0.432112	0.0961664	-4.49337	7.01035e-06	5.97025e-05	Usp46
1171.4	-0.370388	0.0824583	-4.49182	7.0618e-06	6.01014e-05	Opa3
995.549	-0.336049	0.0748158	-4.49169	7.06601e-06	6.01175e-05	Mrpl58
29045.3	-0.547914	0.122033	-4.48987	7.12667e-06	6.05546e-05	Nsf
9892.3	-0.353887	0.0788211	-4.48975	7.13053e-06	6.05677e-05	Slc25a23
1950.56	-0.376048	0.0837728	-4.4889	7.15929e-06	6.07526e-05	D630045J12Rik
871.105	-0.404785	0.0902443	-4.48544	7.27647e-06	6.16467e-05	Thnsl1
2946.54	-0.304186	0.0678337	-4.48429	7.31577e-06	6.19394e-05	Tnfrsf21
4153.43	-0.670327	0.149583	-4.48131	7.41856e-06	6.2769e-05	Shisa6
636.438	-0.413044	0.0921768	-4.481	7.42956e-06	6.28416e-05	Wdr60
2637.39	-0.361872	0.0807706	-4.48025	7.45562e-06	6.30415e-05	Clec16a
8441.64	-0.543927	0.12147	-4.47787	7.53909e-06	6.36854e-05	Ppp1r9a
872.895	-0.476392	0.106456	-4.47502	7.64055e-06	6.44798e-05	Sh3bgrl2
1568.93	-0.396437	0.0886047	-4.47422	7.66914e-06	6.46792e-05	Nkrf
24378.8	-0.461923	0.103279	-4.4726	7.72759e-06	6.51479e-05	Nsg2
1134.26	-0.4629	0.103498	-4.47254	7.72971e-06	6.51479e-05	Adcy6
1128.95	-0.259987	0.0581425	-4.47155	7.76562e-06	6.54295e-05	Cluap1
5090.02	-0.32925	0.0736598	-4.46987	7.82681e-06	6.58811e-05	Rprd1a
744.74	-0.491856	0.110054	-4.46922	7.8504e-06	6.60583e-05	Fads3
3446.36	-0.291147	0.0651581	-4.46831	7.88404e-06	6.632e-05	Med13l
2816.64	-0.560552	0.125469	-4.46764	7.90871e-06	6.65061e-05	Slitrk3
1286.07	-0.541522	0.121232	-4.46684	7.93851e-06	6.66922e-05	Amer3
2699.29	-0.541738	0.121288	-4.46653	7.94973e-06	6.6765e-05	Pianp
49373.3	-0.565132	0.126565	-4.46514	8.00173e-06	6.71583e-05	Ppp3r1
781.256	-0.580658	0.130194	-4.45996	8.19756e-06	6.86032e-05	Slit3
7169.34	-0.277282	0.0621818	-4.45921	8.22613e-06	6.88203e-05	Vps41
3011.23	-0.330715	0.074205	-4.45678	8.32007e-06	6.95169e-05	Jakmip1
2847.26	-0.701682	0.157515	-4.4547	8.40118e-06	7.01722e-05	Sowaha
5368.08	-0.399279	0.0896652	-4.453	8.46798e-06	7.06396e-05	Celf3
3087.13	-0.347859	0.0781308	-4.45227	8.49679e-06	7.08346e-05	Eftud2
1312.51	-0.355429	0.0798404	-4.45175	8.51736e-06	7.09835e-05	Rnf170
1556.52	-0.543911	0.122218	-4.45035	8.57313e-06	7.14254e-05	Zfp462
183.198	-1.4284	0.321058	-4.44906	8.62477e-06	7.18327e-05	Nek10
196.958	-0.94252	0.211882	-4.44831	8.65468e-06	7.20588e-05	Slc17a8
885.132	-0.451667	0.101598	-4.44564	8.76308e-06	7.28218e-05	A830082N09Rik
11709.4	-0.671266	0.151036	-4.44441	8.81317e-06	7.31681e-05	Cnksr2
459.488	-0.532769	0.119904	-4.44329	8.8594e-06	7.35285e-05	Zfp772
2871.64	-0.678287	0.152709	-4.44168	8.92595e-06	7.40337e-05	Cadps2
21834.6	-0.463284	0.104336	-4.4403	8.98317e-06	7.44373e-05	Thra
314.311	-0.572795	0.129057	-4.4383	9.06702e-06	7.51082e-05	Gm36117
3698.68	-0.220374	0.0497251	-4.43184	9.34306e-06	7.72231e-05	Fxr2
1033.74	-0.436718	0.098555	-4.43121	9.3706e-06	7.74262e-05	Zhx3
199.959	-0.501455	0.113191	-4.43018	9.41561e-06	7.77735e-05	Zfp53
258.102	-0.927919	0.209526	-4.42865	9.48226e-06	7.82496e-05	Sstr4
2291.91	-0.356237	0.0804443	-4.42837	9.49468e-06	7.83273e-05	Cul2
1646.57	-0.491953	0.111208	-4.42372	9.70143e-06	7.99066e-05	Myrip
1959.62	-0.50365	0.113859	-4.42348	9.71255e-06	7.99729e-05	Erc1
4841.99	-0.414916	0.0938112	-4.42288	9.7394e-06	8.01687e-05	Nmnat2
638.18	-0.706241	0.159927	-4.41601	1.00539e-05	8.26013e-05	Ksr2
215.63	-0.438083	0.0992178	-4.41537	1.00838e-05	8.28209e-05	Slc25a53
2475.28	-0.358933	0.0813052	-4.41464	1.01177e-05	8.30729e-05	Ica1
6045.28	-0.408879	0.0926362	-4.41381	1.01567e-05	8.33669e-05	Lrp11
210.636	-0.624733	0.14158	-4.4126	1.02138e-05	8.37561e-05	Gpr45
534.477	-1.0517	0.238363	-4.41216	1.02346e-05	8.39009e-05	Ankrd63
442.608	-0.385163	0.0873509	-4.40937	1.0367e-05	8.49325e-05	Dmac2l
111.644	-0.870865	0.19754	-4.40854	1.04068e-05	8.5205e-05	Zfp85os
1095.19	-0.322005	0.0730714	-4.40672	1.04948e-05	8.58982e-05	Cep68
333.561	-0.650095	0.147572	-4.40528	1.05648e-05	8.63898e-05	4933439C10Rik
11808.3	-0.320108	0.072669	-4.40501	1.0578e-05	8.64707e-05	Mink1
4228.66	-0.34692	0.078761	-4.40472	1.05921e-05	8.65318e-05	9330159F19Rik
397.888	-0.716478	0.162659	-4.40478	1.05889e-05	8.65318e-05	Zfp811
3865.51	-0.31485	0.0714828	-4.40456	1.05997e-05	8.65667e-05	Socs7
10143	-0.254288	0.0577368	-4.40427	1.06143e-05	8.66591e-05	Zmynd11
1568.76	-0.325176	0.0738857	-4.40107	1.0772e-05	8.78367e-05	Bcl9
554.77	-0.349551	0.079463	-4.39892	1.0879e-05	8.86262e-05	Mfsd8
1942.2	-0.335818	0.0763553	-4.3981	1.092e-05	8.89325e-05	Gpalpp1
71.3498	-0.828681	0.188421	-4.39802	1.09244e-05	8.89402e-05	Cage1
2365.09	-0.414005	0.0941455	-4.3975	1.09503e-05	8.9068e-05	Osbp2
4443.01	-0.768596	0.174851	-4.39573	1.10402e-05	8.97146e-05	Gstm5
11182.2	-0.621013	0.141285	-4.39546	1.10536e-05	8.97682e-05	Kifc2
11931.2	-0.323153	0.0735489	-4.39372	1.11427e-05	9.04635e-05	Mapk8ip3
1104.45	-0.401123	0.0913551	-4.39082	1.12925e-05	9.1651e-05	Slc25a16
415.275	-0.766628	0.174808	-4.38555	1.15692e-05	9.37802e-05	Gm50594
1373.55	-0.460956	0.105168	-4.38306	1.17021e-05	9.47414e-05	Ccng2
190.248	-0.69689	0.159055	-4.38144	1.17895e-05	9.53879e-05	Tmem266
801.293	-0.39956	0.0912554	-4.37848	1.1951e-05	9.66047e-05	Gsto1
541.445	-0.922587	0.210814	-4.37631	1.20708e-05	9.75125e-05	Cdkl4
362.05	-0.499902	0.114244	-4.37573	1.21025e-05	9.77384e-05	Fastkd5
7627.72	-0.371497	0.0849074	-4.37532	1.21253e-05	9.78917e-05	Kif3a
1746.4	-0.398922	0.0911831	-4.37495	1.21461e-05	9.80293e-05	Ccnh
380.126	-0.43271	0.0989205	-4.37432	1.21813e-05	9.82837e-05	Dcbld1
24837.1	-0.343604	0.078555	-4.37406	1.21958e-05	9.83697e-05	Chd3
4041.87	-0.502009	0.114785	-4.37349	1.22278e-05	9.85974e-05	Tmem178b
821.382	-0.462156	0.105688	-4.37281	1.22656e-05	9.8872e-05	Fam78b
1345.39	-0.313466	0.0717036	-4.37169	1.23288e-05	9.93201e-05	Pptc7
1116.5	-0.396651	0.0907346	-4.37155	1.23367e-05	9.93524e-05	Rundc1
16833.8	-0.666659	0.152505	-4.3714	1.23453e-05	9.93608e-05	Wipf3
1694.94	-0.372862	0.085333	-4.36949	1.24538e-05	0.000100141	Tmed8
11223.7	-0.321171	0.0735281	-4.36801	1.25385e-05	0.000100698	Atp6v0a1
2353.85	-0.347036	0.0794813	-4.36627	1.26388e-05	0.00010141	Dscam
234.206	-1.26735	0.29032	-4.36537	1.26909e-05	0.000101765	Gm41635
5349.33	-0.289207	0.0662762	-4.36367	1.27901e-05	0.000102469	Lhfpl4
140.184	-1.62898	0.373561	-4.36067	1.29666e-05	0.000103721	Iyd
988.932	-0.358041	0.0821357	-4.35914	1.30572e-05	0.00010435	Pik3r4
4605.33	-0.600415	0.13779	-4.35746	1.31582e-05	0.000105124	Ckmt1
414.232	-0.440078	0.101006	-4.35696	1.31881e-05	0.000105331	L2hgdh
2270.81	-0.794562	0.182437	-4.35527	1.329e-05	0.00010608	Elavl2
2350.25	-0.300805	0.0690815	-4.35434	1.33468e-05	0.000106468	Rnmt
60.7717	-1.14757	0.263618	-4.35315	1.34194e-05	0.000107014	Pcdhb8
12141.9	-0.543881	0.124949	-4.35283	1.34394e-05	0.000107141	Cplx1
1267.35	-0.291259	0.0669191	-4.3524	1.34653e-05	0.000107315	Fam210a
305.088	-0.972628	0.223522	-4.35137	1.3529e-05	0.000107789	Foxo6
9131.63	-0.396819	0.0912193	-4.35017	1.36034e-05	0.000108283	Phactr1
1424.44	-0.471481	0.108452	-4.34736	1.37789e-05	0.000109441	Slc39a3
1027.77	-0.925221	0.21283	-4.34723	1.37866e-05	0.000109441	Trhde
5493.12	-0.425916	0.0980156	-4.34539	1.3903e-05	0.000110264	Rasl10b
648.085	-0.334462	0.0769714	-4.34527	1.39103e-05	0.000110288	Taf6
1278.81	-0.323583	0.0745207	-4.34219	1.41071e-05	0.000111747	Epm2a
50.0616	-1.26813	0.292293	-4.33855	1.43427e-05	0.000113578	Pcdha3
623.698	-0.534077	0.123137	-4.33727	1.44265e-05	0.000114207	Ccdc30
3615	-0.305236	0.070384	-4.33672	1.44627e-05	0.000114459	Tsc2
348.296	-0.416858	0.0961617	-4.33497	1.45779e-05	0.000115301	Fitm2
599.617	-0.740622	0.170861	-4.33463	1.46003e-05	0.000115409	Ankrd34b
2780.11	-0.411574	0.0949683	-4.3338	1.46556e-05	0.000115776	1700025G04Rik
518.599	-0.751074	0.173306	-4.3338	1.46557e-05	0.000115776	Srl
23672.6	-0.530409	0.122394	-4.33361	1.46681e-05	0.000115839	Nell2
4139.12	-0.408922	0.0943729	-4.33304	1.47065e-05	0.000116107	Ube2ql1
45.6906	-1.05338	0.243131	-4.33257	1.47381e-05	0.000116286	Gm41559
9286.2	-0.344269	0.0794659	-4.33229	1.47564e-05	0.000116395	Atp6v0e2
1577.2	-0.497363	0.114862	-4.33008	1.49056e-05	0.00011743	Sidt1
6815.72	-0.557315	0.128713	-4.32989	1.49181e-05	0.000117493	Slc24a3
8022.54	-0.405731	0.093739	-4.32831	1.50258e-05	0.00011827	Cadps
1627.52	-0.418739	0.0967505	-4.32803	1.50449e-05	0.000118369	Tcp11l1
2486.2	-0.456447	0.105473	-4.32761	1.50734e-05	0.000118537	Tmem150c
5151.21	-0.331441	0.0766084	-4.32643	1.51543e-05	0.000119101	Pip4k2b
1269.71	-0.345336	0.0798298	-4.3259	1.51912e-05	0.000119356	Nck2
890.88	-0.488043	0.112837	-4.32519	1.52398e-05	0.000119678	Zfp846
76.078	-1.6878	0.390227	-4.32517	1.52414e-05	0.000119678	Vit
29093	-0.43728	0.10111	-4.32478	1.52684e-05	0.000119854	Ndrg4
2248.79	-0.223753	0.0517398	-4.32458	1.52826e-05	0.000119929	Ythdf1
6746.15	-0.364704	0.0844023	-4.32102	1.55308e-05	0.000121584	Kif21a
9571.44	-0.51379	0.118959	-4.31906	1.56698e-05	0.000122526	Myt1l
1154.27	-0.272827	0.0631791	-4.3183	1.57233e-05	0.000122833	Cog1
130.632	-0.757041	0.175435	-4.31521	1.59451e-05	0.000124454	Vmn2r29
3083.18	-0.379467	0.0879575	-4.3142	1.6018e-05	0.000124948	Usp31
334.96	-0.613834	0.142315	-4.31321	1.60903e-05	0.000125437	5330434G04Rik
50.696	-1.44393	0.334816	-4.31261	1.61342e-05	0.000125742	Htr1f
2340.67	-0.53307	0.12362	-4.31216	1.61669e-05	0.000125959	Ralyl
1942.5	-0.244278	0.0566768	-4.31001	1.63244e-05	0.00012711	Tmem183a
1517.93	-0.493547	0.114517	-4.3098	1.63401e-05	0.000127194	Gpr85
1253.77	-0.548138	0.12721	-4.3089	1.64065e-05	0.000127635	Neurl1b
833.868	-0.508769	0.118134	-4.3067	1.6571e-05	0.000128876	Tmem28
5748.8	-0.428397	0.0995187	-4.30469	1.6722e-05	0.000129973	Herc1
677.518	-0.902344	0.209638	-4.3043	1.67515e-05	0.000130164	Abcc8
8356.59	-0.482793	0.112168	-4.30418	1.67607e-05	0.000130196	Nbea
188.37	-0.551323	0.12819	-4.30083	1.70158e-05	0.000131942	Zfp7
13490.7	-0.337163	0.0784032	-4.30037	1.7051e-05	0.000132175	Reep5
819.598	-0.498919	0.116027	-4.30001	1.70787e-05	0.000132351	Dync2h1
1326.79	-0.664176	0.154469	-4.29973	1.71006e-05	0.000132482	Pkp2
9442.44	-0.451095	0.104936	-4.29878	1.71741e-05	0.000133011	Pex5l
1003.26	-0.928688	0.216165	-4.29621	1.73746e-05	0.000134485	Rasd1
322.907	-0.613925	0.142942	-4.29493	1.7475e-05	0.000135221	Tm7sf2
10947.8	-0.396392	0.0923069	-4.29428	1.7526e-05	0.000135576	Cbx6
69.6494	-0.909376	0.211795	-4.29365	1.75756e-05	0.000135798	Zfp92
1574.81	-0.298275	0.0694787	-4.29304	1.7624e-05	0.000136132	Wrnip1
337.337	-0.632287	0.147289	-4.29282	1.76419e-05	0.00013623	Clvs1
4024.44	-0.334933	0.078033	-4.2922	1.76911e-05	0.000136569	Ctnna2
337.877	-0.468528	0.109182	-4.29128	1.7765e-05	0.000136937	Crppa
2205.94	-0.266056	0.062014	-4.29025	1.78471e-05	0.000137489	Zfp532
6738.54	-0.42931	0.100091	-4.2892	1.79322e-05	0.000138062	Ntrk3
1884.7	-0.320507	0.074765	-4.28686	1.81216e-05	0.000139356	Asic2
7269.75	-0.342305	0.0798786	-4.28532	1.82479e-05	0.000140204	Sucla2
223.667	-0.50992	0.119042	-4.28352	1.83957e-05	0.000141214	Efna2
3566.23	-0.301602	0.0704231	-4.28271	1.84627e-05	0.000141645	Tafa5
2170.51	-0.628401	0.146767	-4.28161	1.85545e-05	0.000142307	Frmpd4
5581.23	-0.388654	0.0907876	-4.28091	1.86127e-05	0.000142712	Setd7
51813.4	-0.305936	0.0714811	-4.27996	1.8693e-05	0.000143286	Ywhaz
615.236	-0.572699	0.13382	-4.27962	1.87213e-05	0.000143418	Camsap3
677.755	-0.494003	0.115439	-4.27936	1.87434e-05	0.000143545	Ptprr
2144.69	-0.397687	0.093007	-4.27589	1.90378e-05	0.000145714	Diaph1
5593.93	-0.198392	0.0463988	-4.27581	1.90446e-05	0.000145723	Ipo9
3688.67	-0.373582	0.0873843	-4.27516	1.91e-05	0.000146062	Sobp
436.619	-0.648326	0.151727	-4.27299	1.9287e-05	0.000147405	Emx2os
7166.91	-0.36731	0.0859635	-4.27286	1.92984e-05	0.000147449	Sec14l1
2174.59	-0.5298	0.124024	-4.27176	1.93933e-05	0.000148044	Ptpn3
1130.12	-0.319202	0.0747342	-4.27117	1.94449e-05	0.000148395	Polr3f
437.377	-0.445409	0.104288	-4.27094	1.94649e-05	0.000148447	BC048403
3742.64	-0.429729	0.10062	-4.27081	1.94765e-05	0.000148462	Spryd3
2119.21	-0.221277	0.0518166	-4.27039	1.95131e-05	0.000148698	Csnk2a2
22232.2	-0.401786	0.0941166	-4.26902	1.96335e-05	0.000149572	Rab6b
8853.53	-0.354726	0.0831401	-4.26661	1.98466e-05	0.000151026	Epn1
257.502	-0.589551	0.138208	-4.26568	1.99296e-05	0.000151606	Ankrd42
2114.4	-0.290837	0.068194	-4.26485	2.00033e-05	0.000152122	Rnf41
16733.2	-0.548556	0.128637	-4.26437	2.00463e-05	0.000152405	Prkcg
9030.83	-0.465866	0.109307	-4.262	2.02605e-05	0.00015386	Gls
2444.18	-0.266067	0.0624274	-4.26202	2.0259e-05	0.00015386	Ppp2r2d
381.994	-0.412544	0.096796	-4.26199	2.02613e-05	0.00015386	Zfp873
5797.58	-0.436225	0.102365	-4.26147	2.03084e-05	0.000154173	Khdrbs3
2795.1	-0.428125	0.100473	-4.26109	2.0343e-05	0.00015439	Rusc1
31441	-0.442973	0.103986	-4.25994	2.04481e-05	0.000155111	Ywhag
15.7198	-1.70729	0.4012	-4.25546	2.08623e-05	0.000158009	Spata4
804.32	-1.31727	0.309667	-4.25383	2.10141e-05	0.000159113	Ccbe1
2483.37	-0.239748	0.0563853	-4.25197	2.11898e-05	0.000160239	Kdm5b
2921.5	-0.484435	0.113931	-4.252	2.1187e-05	0.000160239	Gcc2
3217.74	-0.477432	0.112286	-4.25193	2.11935e-05	0.000160239	Caskin1
34932.8	-0.520501	0.122453	-4.25061	2.13185e-05	0.00016109	Nrgn
496.353	-0.448019	0.105422	-4.24975	2.14012e-05	0.000161668	Pabpc1l2b
2207.24	-0.240806	0.0566721	-4.24911	2.14625e-05	0.000162084	Glrx2
1223.28	-0.304394	0.0716515	-4.24825	2.15443e-05	0.000162608	Rnf123
135.949	-0.942888	0.221988	-4.24748	2.16189e-05	0.000163077	Gm11419
1120.19	-0.397656	0.0936618	-4.24566	2.17955e-05	0.000164314	Fbxl2
758.178	-0.271249	0.0638969	-4.24511	2.18487e-05	0.000164667	Cep104
67.2385	-0.823011	0.194028	-4.24172	2.21816e-05	0.000167031	Zfp114
17658.1	-0.567667	0.133857	-4.24084	2.22686e-05	0.00016759	Grin2a
11745.3	-0.425926	0.100489	-4.23852	2.25e-05	0.000169185	Dlg2
641.828	-0.412236	0.0972689	-4.23811	2.25413e-05	0.000169446	Armt1
1567.16	-0.278394	0.0656914	-4.23791	2.25612e-05	0.000169499	Ndufaf4
4682.88	-0.448782	0.105941	-4.23614	2.27392e-05	0.000170688	Tspyl1
38610.6	-0.535062	0.126366	-4.23421	2.29352e-05	0.00017211	Camk2b
1719.03	-0.411694	0.09724	-4.23379	2.29785e-05	0.000172385	Frs2
1572.92	-0.965315	0.228058	-4.23275	2.30846e-05	0.000173131	Prdm8
1038.75	-0.273961	0.0647276	-4.23252	2.31085e-05	0.000173261	D230025D16Rik
1190.16	-0.324683	0.0767344	-4.23126	2.32384e-05	0.000174135	B3galnt1
190.201	-1.14549	0.270808	-4.22989	2.33805e-05	0.000175048	Tekt5
2514.15	-0.295461	0.0698549	-4.22963	2.34073e-05	0.000175148	Klhl11
3014.31	-0.333774	0.0789379	-4.22831	2.35455e-05	0.000176132	Slitrk5
4041.98	-0.431512	0.102075	-4.22738	2.36425e-05	0.000176807	Wdr47
5188	-0.447477	0.105901	-4.22544	2.38469e-05	0.000178233	Crmp1
2047.57	-0.731816	0.173197	-4.22534	2.38575e-05	0.000178261	Gpr161
1445.73	-0.318571	0.0754248	-4.22369	2.40335e-05	0.000179474	Phc1
4893.48	-0.341341	0.0808158	-4.22369	2.40332e-05	0.000179474	Htatsf1
1418.6	-0.422418	0.100031	-4.22287	2.41213e-05	0.000180026	Ankrd34a
43.9479	-0.92943	0.220115	-4.22248	2.41631e-05	0.000180286	B130034C11Rik
496.182	-0.328556	0.0778272	-4.22161	2.42561e-05	0.000180928	Zswim9
677.167	-0.447648	0.106055	-4.22088	2.43346e-05	0.00018141	Aars2
2245.74	-0.387817	0.0918894	-4.22048	2.43781e-05	0.000181631	Nipal3
1822.48	-0.303892	0.0720081	-4.22024	2.44041e-05	0.000181773	Fam216a
2795.99	-0.420852	0.0997272	-4.22003	2.44268e-05	0.000181889	Cpeb3
582.544	-0.457977	0.108583	-4.21776	2.46745e-05	0.00018363	Lig4
583.265	-0.326768	0.0774761	-4.21766	2.46856e-05	0.000183659	Homez
1733.69	-0.264944	0.0628239	-4.21726	2.47293e-05	0.000183879	Tdrkh
3688.13	-0.241372	0.0572542	-4.2158	2.48895e-05	0.000184965	Ei24
289.893	-0.88446	0.209801	-4.21572	2.48985e-05	0.00018498	Prss35
7221.03	-0.508714	0.120686	-4.21518	2.49575e-05	0.000185365	Elmod1
5311.12	-0.459998	0.109141	-4.2147	2.50113e-05	0.000185712	St6galnac5
560.969	-0.872374	0.206991	-4.21454	2.50285e-05	0.000185786	Lmo1
1443.46	-0.317154	0.0752539	-4.21444	2.50395e-05	0.000185815	Ipmk
1478.77	-0.405991	0.0963798	-4.21241	2.52662e-05	0.000187387	Nr2c2
3623.77	-0.953329	0.226397	-4.21087	2.54388e-05	0.00018851	Sst
2243.29	-0.414774	0.0985363	-4.20936	2.561e-05	0.000189671	Tln2
3979.72	-0.362775	0.086189	-4.20906	2.56432e-05	0.000189863	Ttc19
30.1493	-1.15795	0.275159	-4.20829	2.57315e-05	0.000190463	Ackr2
687.405	-0.345823	0.082191	-4.20756	2.58148e-05	0.000190971	Zfp668
69.7001	-0.845774	0.20103	-4.20719	2.58562e-05	0.000191223	Gm16525
520.755	-0.321863	0.0765181	-4.20637	2.59511e-05	0.000191816	3110053B16Rik
9842.95	-0.229444	0.054548	-4.20627	2.59618e-05	0.000191841	Dnaja2
164.398	-0.627995	0.149306	-4.2061	2.59818e-05	0.000191934	A730017L22Rik
3009.31	-0.376691	0.0896192	-4.20324	2.63125e-05	0.000194157	Fbxo41
5081.14	-0.335536	0.0798698	-4.20103	2.65703e-05	0.000195848	Coro2b
21425.4	-0.390033	0.0928424	-4.20102	2.65717e-05	0.000195848	Nrxn1
6334.78	-0.474292	0.112908	-4.2007	2.6609e-05	0.000196067	Stim2
20099.3	-0.508961	0.121172	-4.20032	2.66532e-05	0.000196338	Camkv
5733.53	-0.285616	0.0680027	-4.20007	2.66832e-05	0.000196503	Usp33
825.392	-0.643383	0.153223	-4.19899	2.6811e-05	0.000197277	Lurap1l
1112.99	-0.393739	0.0937867	-4.19824	2.68999e-05	0.000197764	Mipep
5741.46	-0.384643	0.0916382	-4.19741	2.69987e-05	0.000198435	Npdc1
1669.79	-0.299603	0.0713803	-4.19728	2.70143e-05	0.000198493	Tesk1
770.257	-0.311587	0.0742373	-4.19718	2.70264e-05	0.000198526	AU022252
2728.12	-0.295258	0.0703516	-4.19689	2.70601e-05	0.000198632	Taf9
7149.71	-0.479158	0.11418	-4.19651	2.71055e-05	0.000198883	Clstn3
889.999	-0.429407	0.102328	-4.1964	2.71189e-05	0.000198926	Bcorl1
66.6152	-0.758643	0.180862	-4.1946	2.73353e-05	0.000200287	2210406O10Rik
173.478	-0.657949	0.156855	-4.19464	2.7331e-05	0.000200287	Pcdhb3
659.26	-0.511408	0.121977	-4.19266	2.75702e-05	0.000201782	Rpgrip1l
3266.87	-0.259272	0.0618436	-4.19239	2.76033e-05	0.000201917	Dcaf5
688.483	-0.490873	0.1171	-4.19191	2.76613e-05	0.000202278	Rtl8a
1140.64	-0.47677	0.113805	-4.18935	2.79749e-05	0.000204399	Bicdl1
1764.42	-0.392954	0.0938536	-4.18689	2.82807e-05	0.000206287	Mzt1
59.4931	-1.39733	0.33389	-4.18501	2.85158e-05	0.000207944	Map3k15
105.568	-0.915021	0.218679	-4.18432	2.86026e-05	0.00020846	Ky
4707.65	-0.417335	0.0997478	-4.1839	2.86552e-05	0.000208727	Dapk1
1555.61	-0.41984	0.100363	-4.18319	2.87444e-05	0.000209318	Ranbp6
2250.22	-0.35193	0.0841448	-4.18243	2.8841e-05	0.000209963	Atg4c
2432.45	-0.325012	0.0777282	-4.18139	2.8973e-05	0.00021063	Ube3c
1258.1	-0.732603	0.175237	-4.18063	2.90703e-05	0.00021118	Trp53i11
642.054	-0.272517	0.065199	-4.17978	2.9179e-05	0.000211832	Fastkd2
69.6776	-0.7979	0.19094	-4.1788	2.93051e-05	0.00021257	Pcdhb15
270.717	-0.757893	0.181407	-4.17786	2.94264e-05	0.000213391	Aph1c
557.986	-0.404707	0.0968876	-4.17708	2.95275e-05	0.000214064	Zfp33b
136.518	-0.876537	0.209891	-4.17616	2.96475e-05	0.000214815	Zc3hav1l
494.019	-0.476652	0.114174	-4.1748	2.98245e-05	0.000215977	B4galt7
5363.11	-0.565993	0.135599	-4.17404	2.99251e-05	0.000216465	Pgbd5
4155.04	-0.426203	0.102106	-4.17414	2.99119e-05	0.000216465	Mpp2
9450	-0.209746	0.0502615	-4.1731	3.00481e-05	0.000217234	Fam168b
2014.46	-0.487303	0.116922	-4.16776	3.07611e-05	0.000222204	Fndc4
15646.9	-0.612834	0.147137	-4.16504	3.11291e-05	0.000224614	Pja2
57.3513	-0.900298	0.21618	-4.16458	3.11921e-05	0.000225006	Gm16638
21046.7	-0.383438	0.0920762	-4.16435	3.12238e-05	0.000225172	Dclk1
35.7417	-1.16628	0.280087	-4.164	3.12714e-05	0.000225434	Pcdha10
9547.78	-0.36513	0.0877187	-4.16251	3.14764e-05	0.000226806	Celf5
1106.52	-0.620274	0.149064	-4.16114	3.16665e-05	0.00022805	Eif5a2
11917.8	-0.258009	0.0620172	-4.16028	3.17855e-05	0.000228843	Pitpna
4061.88	-0.397978	0.0956658	-4.16009	3.1812e-05	0.000228971	Cyld
1771.93	-0.235997	0.0567402	-4.15925	3.19289e-05	0.000229685	Terf2ip
3569.47	-0.304586	0.0732372	-4.15889	3.19794e-05	0.000229922	Camsap1
1428.02	-0.27482	0.066115	-4.15669	3.22889e-05	0.000231956	Ric8b
400.966	-0.518498	0.124753	-4.1562	3.23589e-05	0.000232266	Kcnmb4
1671.59	-0.34436	0.0828646	-4.1557	3.24292e-05	0.000232642	Narf
50.4982	-1.09184	0.262766	-4.15519	3.25023e-05	0.000233103	Fam205a2
70.038	-1.10159	0.265117	-4.1551	3.25142e-05	0.000233124	Hdx
1031.79	-0.352793	0.0849582	-4.15255	3.28792e-05	0.000235611	Trub1
605.466	-0.366377	0.0882368	-4.15221	3.29284e-05	0.000235899	Gm12258
3436.32	-0.280674	0.0676053	-4.15165	3.30091e-05	0.000236413	Drosha
982.229	-0.303274	0.0730531	-4.15142	3.30414e-05	0.000236579	Fam118a
1376.74	-0.466665	0.112445	-4.15017	3.32228e-05	0.000237813	Rpusd1
2256.01	-0.408717	0.098518	-4.14866	3.34434e-05	0.00023926	Abl2
3158.38	-0.442605	0.106742	-4.1465	3.37591e-05	0.000241254	Celsr3
2344.72	-0.48912	0.117966	-4.14627	3.37934e-05	0.000241367	Ust
4678.05	-0.308517	0.0744199	-4.14562	3.38893e-05	0.000241985	Arel1
3059.91	-0.387886	0.0935724	-4.1453	3.39362e-05	0.000242254	Dgke
200.765	-0.512653	0.123906	-4.13743	3.51224e-05	0.000250243	Gm10516
2809.52	-0.507062	0.122565	-4.13707	3.51766e-05	0.00025056	Hcn1
8486.35	-0.397333	0.0960666	-4.13601	3.53393e-05	0.000251581	Dbn1
1057.51	-0.361865	0.0874929	-4.13593	3.53517e-05	0.000251601	Krba1
320.206	-1.25011	0.302307	-4.13523	3.54592e-05	0.000252297	Slc9a4
14573.7	-0.275129	0.0666214	-4.12974	3.63177e-05	0.000258194	Gnaq
7254.91	-0.433943	0.10508	-4.12965	3.63323e-05	0.000258228	Nrsn1
1127.06	-0.425458	0.103072	-4.12779	3.66273e-05	0.000260253	Upp2
5483.35	-0.523206	0.126755	-4.12768	3.66434e-05	0.000260297	Kcnq3
483.358	-0.488566	0.118371	-4.12741	3.66878e-05	0.000260541	Mon1a
871.803	-0.436837	0.105886	-4.12553	3.69883e-05	0.000262461	Zfp37
10633.3	-0.434729	0.105388	-4.12502	3.70704e-05	0.0002629	Unc13a
13897.8	-0.413017	0.100151	-4.12395	3.72425e-05	0.000264049	Atp2b2
1106.24	-0.259497	0.0629782	-4.12042	3.78181e-05	0.000267912	Aptx
259.63	-0.504289	0.122422	-4.11928	3.80064e-05	0.000269099	P4ha2
10139.8	-0.648542	0.157547	-4.1165	3.84665e-05	0.000272136	Rph3a
862.161	-0.359803	0.0874067	-4.11642	3.84797e-05	0.000272155	Wdr59
3029.77	-0.282144	0.0685523	-4.11574	3.85934e-05	0.000272811	Ppid
2835.03	-0.470177	0.114278	-4.11433	3.88307e-05	0.00027434	Rims2
7968.4	-0.386503	0.0939583	-4.11356	3.89611e-05	0.000275187	Sez6l2
1764.95	-0.298084	0.072497	-4.11167	3.92813e-05	0.000277148	Get1
6334.24	-0.545999	0.132844	-4.11008	3.95527e-05	0.000278761	Pcsk2
6027.72	-0.562868	0.136977	-4.1092	3.9703e-05	0.000279745	Kcnc3
186.096	-0.567116	0.138016	-4.10906	3.9728e-05	0.000279845	Bag2
2768.14	-0.461474	0.112324	-4.10842	3.9838e-05	0.000280544	Cdh11
3466.68	-0.341607	0.0831845	-4.10662	4.01498e-05	0.000282587	Jakmip2
1438.65	-0.370004	0.0901014	-4.10652	4.01658e-05	0.000282624	Zfp329
2859	-0.317236	0.0772868	-4.10466	4.04919e-05	0.000284611	Dclk2
13.1844	-1.53953	0.375113	-4.10417	4.05774e-05	0.000285058	AW121686
1800.62	-0.195948	0.0477504	-4.10358	4.068e-05	0.000285625	Wdr77
5906.45	-0.341223	0.0831797	-4.10223	4.09182e-05	0.00028722	Atcay
2092.4	-0.289471	0.0705739	-4.10168	4.10169e-05	0.000287759	Synj2bp
3844.75	-0.431192	0.105161	-4.1003	4.12614e-05	0.00028924	Dync1i1
1121.36	-0.585552	0.142837	-4.09945	4.14142e-05	0.000290233	Sirt3
26707.3	-0.525317	0.128146	-4.09936	4.14302e-05	0.000290268	Sptbn2
1136.93	-0.356521	0.0869892	-4.09845	4.15918e-05	0.000291322	Ttc39c
291.759	-0.46181	0.112721	-4.09694	4.18641e-05	0.000293071	Eri2
757.881	-0.46161	0.112697	-4.09602	4.20315e-05	0.000293927	Zswim5
7077.1	-0.42061	0.1027	-4.09551	4.21245e-05	0.000294341	Uhmk1
841.324	-0.282902	0.0690801	-4.09528	4.21656e-05	0.00029455	Taf1b
11.0762	-1.80756	0.441606	-4.09314	4.2557e-05	0.000297124	Gm34877
1922.52	-0.296169	0.0724038	-4.09052	4.30407e-05	0.00030026	Prmt5
590.109	-0.383609	0.0937828	-4.0904	4.3063e-05	0.000300335	Zc4h2
5321.32	-0.436875	0.106852	-4.08859	4.33995e-05	0.000302358	Crtc1
1231.84	-0.556015	0.13605	-4.08683	4.37305e-05	0.00030434	Runx1t1
1468.08	-0.43176	0.105724	-4.08385	4.4295e-05	0.000307858	Nhsl1
777.638	-0.338194	0.0828159	-4.08368	4.43274e-05	0.000308001	Gcc1
290.809	-0.871491	0.213412	-4.08361	4.43415e-05	0.000308016	Tmem196
3976.47	-0.317503	0.0778014	-4.08095	4.48528e-05	0.000311319	Esyt2
23714.2	-0.293323	0.0718835	-4.08053	4.49322e-05	0.000311737	Nptn
11419.3	-0.249061	0.0610404	-4.08027	4.49831e-05	0.000311975	Ahcyl1
1097.77	-0.485498	0.118998	-4.07987	4.50615e-05	0.000312435	Tmem181a
4516.11	-0.475631	0.116588	-4.07958	4.51179e-05	0.00031266	Inka2
5304.27	-0.259384	0.063599	-4.07842	4.53422e-05	0.000313964	Ndufs1
2343.66	-0.214252	0.0525507	-4.07706	4.56089e-05	0.000315727	Tceal8
193.05	-0.676718	0.166063	-4.07507	4.59999e-05	0.000318265	C230034O21Rik
3715.32	-0.496163	0.121825	-4.07275	4.6462e-05	0.000321121	Kcnc1
8821.05	-0.493661	0.12121	-4.07277	4.64565e-05	0.000321121	Opcml
1778.81	-0.387587	0.0951889	-4.07177	4.66571e-05	0.000322299	Zfhx2
1324.04	-0.275365	0.0676318	-4.07153	4.67054e-05	0.000322547	Carm1
1213.91	-0.301555	0.0740691	-4.07126	4.67598e-05	0.000322837	Thop1
1473.48	-0.291191	0.0715297	-4.07092	4.68286e-05	0.000323226	Ubl4a
234.667	-0.549216	0.134924	-4.07057	4.68988e-05	0.000323626	Zfp108
539.736	-0.633286	0.155589	-4.07024	4.69639e-05	0.000323989	Epha3
258.324	-0.717397	0.176389	-4.06712	4.75973e-05	0.000328022	Cib2
1286.11	-0.565868	0.139133	-4.06711	4.75988e-05	0.000328022	Usf3
1763.34	-0.284596	0.0699934	-4.06604	4.78195e-05	0.000329281	Mrpl50
1444.72	-0.283727	0.0697914	-4.06536	4.7958e-05	0.000330061	Rnf168
2336.41	-0.527458	0.129768	-4.06461	4.81132e-05	0.000331041	B230209E15Rik
3033.2	-0.467287	0.114994	-4.06358	4.83266e-05	0.000332247	Miga1
1247.78	-0.278278	0.0684832	-4.06345	4.83536e-05	0.000332345	Stambp
2971.65	-0.306235	0.0753701	-4.06309	4.84278e-05	0.00033268	Anxa7
285.74	-1.04943	0.258399	-4.0613	4.88004e-05	0.000335063	Col11a1
1625.35	-0.221288	0.0544922	-4.06091	4.88828e-05	0.00033554	Xpo5
5944.76	-0.385999	0.0950744	-4.05997	4.9079e-05	0.000336687	Sptbn4
387.864	-0.404678	0.0996763	-4.05992	4.90887e-05	0.000336687	Tmem231
2070.91	-0.34521	0.0850565	-4.05859	4.93695e-05	0.000338346	Nlgn3
1452.09	-0.418848	0.103216	-4.05797	4.95007e-05	0.000339157	Traf3
6859.81	-0.455863	0.112347	-4.05762	4.95752e-05	0.000339488	Dnajc6
3001.02	-0.23222	0.057232	-4.05752	4.95959e-05	0.000339541	Eny2
5132.05	-0.280604	0.069159	-4.05738	4.96273e-05	0.000339613	D5Ertd579e
17.1688	-1.53714	0.378854	-4.05735	4.96325e-05	0.000339613	Gm45994
38.5868	-1.07528	0.265044	-4.05696	4.97152e-05	0.00034009	Asb16
5407.93	-0.599902	0.147884	-4.05658	4.97963e-05	0.000340466	Nr3c2
3781.34	-0.292521	0.0721314	-4.05539	5.00503e-05	0.000342113	Cfap36
16115.1	-0.307343	0.0757877	-4.05531	5.00673e-05	0.00034214	Klc1
31.2679	-1.72231	0.424724	-4.05512	5.01081e-05	0.000342239	Gm30041
17439.3	-0.43698	0.107783	-4.05424	5.02967e-05	0.000343437	Celf4
4543.15	-0.478566	0.118119	-4.05156	5.08784e-05	0.000347227	Rapgef2
8495.46	-0.461568	0.114001	-4.0488	5.14809e-05	0.000351155	Lgi1
4584.43	-0.547656	0.135331	-4.04681	5.19212e-05	0.000353881	Cacng8
1171.14	-0.430745	0.106485	-4.04514	5.22918e-05	0.000356221	Zfp970
2262.18	-0.368524	0.091106	-4.045	5.23222e-05	0.000356335	Dscaml1
640.605	-0.729176	0.180293	-4.04439	5.24591e-05	0.000356988	Gm9866
211.767	-0.616172	0.15241	-4.04286	5.28023e-05	0.000359229	Gm40733
2679.97	-0.324777	0.0803589	-4.04159	5.30903e-05	0.000360812	Ripor1
2730.15	-0.290454	0.0719387	-4.03752	5.40196e-05	0.000366841	Sugp2
8666.56	-0.440203	0.109045	-4.03689	5.41638e-05	0.000367629	Cap2
514.555	-0.405813	0.100528	-4.0368	5.41846e-05	0.000367674	Actr6
378.046	-0.473758	0.117388	-4.03584	5.44066e-05	0.000369085	Zfp759
624.481	-0.30966	0.0767646	-4.03388	5.48628e-05	0.000371986	Pias3
1121.28	-0.30514	0.0756481	-4.03368	5.49098e-05	0.000372208	Zfp938
540.084	-0.85891	0.213011	-4.03224	5.52484e-05	0.000374211	Gm5454
1449.15	-0.43305	0.107407	-4.03187	5.53354e-05	0.000374669	Jazf1
111.963	-0.715746	0.17757	-4.03079	5.55907e-05	0.000376236	Pcdha12
2964.61	-0.359664	0.0892322	-4.03065	5.5622e-05	0.00037635	Ppp1r12b
4158.33	-0.309507	0.076798	-4.03014	5.57438e-05	0.000377076	Dlat
5230.58	-0.363159	0.0901453	-4.0286	5.6111e-05	0.000379462	Synpo
1807.4	-0.291868	0.0724687	-4.0275	5.63725e-05	0.000381033	Reps1
2587.56	-0.55809	0.138574	-4.02737	5.64053e-05	0.000381156	Bend6
2591.08	-0.374495	0.0929931	-4.02713	5.64615e-05	0.000381437	Zbtb11
2905.34	-0.245226	0.060897	-4.02689	5.65188e-05	0.000381725	Hid1
2759.71	-0.384657	0.0956164	-4.02292	5.7481e-05	0.000387521	Macrod2
107.083	-0.839461	0.208787	-4.02067	5.80339e-05	0.000391136	Acot3
1369.62	-0.610321	0.151803	-4.02047	5.80829e-05	0.000391275	Nap1l3
2124.65	-0.211752	0.0527007	-4.01801	5.86922e-05	0.000394671	Tnpo3
2494.74	-0.224649	0.0559106	-4.01801	5.86929e-05	0.000394671	Dop1b
2651.28	-0.482344	0.120075	-4.01702	5.89383e-05	0.000396219	Gse1
1221.89	-0.485905	0.120967	-4.01683	5.89851e-05	0.000396432	Lrrc20
945.091	-0.355833	0.0885932	-4.01649	5.90725e-05	0.000396682	Dnajc15
909.096	-0.467849	0.116498	-4.01594	5.92106e-05	0.000397332	Zc3h12b
2302.34	-0.296317	0.0737937	-4.01548	5.93251e-05	0.000397999	Lrrc49
455.653	-0.563459	0.140375	-4.01395	5.97106e-05	0.000399968	Slc39a2
44.4325	-1.00574	0.250635	-4.01278	6.00075e-05	0.00040175	Tcte1
451.106	-0.490415	0.122232	-4.01215	6.01684e-05	0.000402517	Slc18b1
1894.93	-0.43269	0.107857	-4.01171	6.02799e-05	0.000403159	Dyrk2
37296	-0.408716	0.10191	-4.01056	6.0575e-05	0.000404822	Arf3
5375.94	-0.500843	0.124892	-4.01021	6.06658e-05	0.000405221	Slit1
2311.83	-0.648124	0.161706	-4.00803	6.12266e-05	0.000408548	Kcnh7
179.218	-0.587598	0.146616	-4.00772	6.13067e-05	0.000408875	Zmym1
236.435	-0.782921	0.195511	-4.00448	6.2155e-05	0.000413806	Magee2
494.361	-0.383075	0.0956712	-4.00408	6.22602e-05	0.000414279	Zfp518b
1118.1	-0.304078	0.0759633	-4.00295	6.25565e-05	0.000416144	Gne
116.017	-1.0727	0.268011	-4.00243	6.2696e-05	0.00041686	Hfm1
1131.43	-0.314021	0.0784739	-4.0016	6.29154e-05	0.000418212	Zbtb33
14733.2	-0.455008	0.113719	-4.00118	6.3028e-05	0.000418747	Rgs7bp
100.649	-0.893626	0.223367	-4.00071	6.31539e-05	0.000419477	Dleu7
747.759	-0.299222	0.0748087	-3.99983	6.33877e-05	0.000420708	Gemin5
5384.97	-0.346295	0.0865907	-3.99922	6.35521e-05	0.000421692	Madd
12817.1	-0.254065	0.0635399	-3.9985	6.3744e-05	0.000422857	Rab2a
834.15	-0.324942	0.0813092	-3.99637	6.43208e-05	0.000426467	Stradb
2655.68	-0.449238	0.11242	-3.99608	6.44008e-05	0.000426889	Drap1
7316.04	-0.267034	0.0668307	-3.99568	6.45089e-05	0.000427496	Cdk17
4995.43	-0.267924	0.0670599	-3.9953	6.46134e-05	0.00042808	Wasf3
5377.31	-0.665247	0.166529	-3.99479	6.4751e-05	0.000428883	Stxbp5l
1358.88	-0.625161	0.15651	-3.99439	6.48613e-05	0.000429504	Scn3a
5232.16	-0.221457	0.0555517	-3.98649	6.7057e-05	0.000443152	Adam23
1328.25	-0.24809	0.0622328	-3.98649	6.70582e-05	0.000443152	Med19
941.657	-0.664767	0.166794	-3.98557	6.73194e-05	0.00044454	Palmd
5204.77	-0.342552	0.0859523	-3.98538	6.73735e-05	0.000444784	Adcy2
145.76	-0.601399	0.150915	-3.98502	6.74746e-05	0.000445227	Gm26618
151.059	-0.980513	0.246076	-3.9846	6.75935e-05	0.000445786	Kirrel2
1158.91	-0.465824	0.116911	-3.98442	6.76453e-05	0.000445902	Arntl
9.5608	-1.89311	0.475123	-3.98447	6.76305e-05	0.000445902	Nlrp6
903.371	-0.332183	0.0834112	-3.98247	6.82024e-05	0.000449233	Atpaf1
8107.55	-0.60367	0.151611	-3.9817	6.84233e-05	0.000450461	Pclo
3022.15	-0.229114	0.0575519	-3.98099	6.86275e-05	0.000451691	Pigq
285.448	-0.700844	0.176061	-3.98069	6.87162e-05	0.00045216	Slc25a29
4444.93	-0.192657	0.0484021	-3.98034	6.88165e-05	0.000452707	Dnajc18
1998.14	-0.273755	0.0687942	-3.97933	6.91106e-05	0.000454412	Prkci
1770.79	-0.337208	0.0847487	-3.97891	6.92317e-05	0.000454864	Lman2l
574.941	-0.624338	0.157007	-3.97651	6.99342e-05	0.000458901	Cntnap4
889.63	-0.884853	0.222527	-3.97638	6.99711e-05	0.000459028	Il16
272.047	-0.567671	0.142823	-3.97465	7.04815e-05	0.000462028	Dand5
21851.4	-0.304614	0.0766501	-3.97408	7.06505e-05	0.000463019	Kif1a
494.897	-0.393434	0.0990039	-3.97393	7.06971e-05	0.000463208	Cptp
1514.78	-0.495506	0.124704	-3.97346	7.08362e-05	0.000463951	Ccl27a
874.208	-0.642775	0.161838	-3.97172	7.13567e-05	0.000467178	Col19a1
2989.11	-0.377787	0.0951442	-3.97068	7.16675e-05	0.000468977	Ttc7b
1443.35	-0.257159	0.0648008	-3.96845	7.23422e-05	0.000473273	Dcun1d2
980.038	-0.669433	0.168735	-3.96736	7.26723e-05	0.000475194	Zfp189
13966.4	-0.625826	0.157749	-3.96724	7.27099e-05	0.000475202	Miat
2904.11	-0.271657	0.0685545	-3.96265	7.41219e-05	0.000484309	Orc3
1754.21	-0.322235	0.0813301	-3.96207	7.43042e-05	0.000485379	Mrpl48
22.6803	-1.38858	0.350513	-3.96158	7.44548e-05	0.000486159	Tex50
538.272	-0.357072	0.0901343	-3.96156	7.4461e-05	0.000486159	Agk
3687.71	-0.355228	0.0896817	-3.96098	7.46416e-05	0.000486947	Cep170b
1785.63	-0.423228	0.106857	-3.96067	7.47388e-05	0.000487363	Sestd1
1690.52	-0.470136	0.11871	-3.96036	7.48367e-05	0.000487879	Chpf
10.1673	-2.22967	0.563346	-3.95791	7.56091e-05	0.000492422	Gm34193
4592.27	-0.232469	0.0587474	-3.95709	7.58685e-05	0.000493741	Trim35
190.132	-0.593302	0.149967	-3.95621	7.61479e-05	0.000495436	Radil
3882.86	-0.406752	0.102838	-3.95527	7.64482e-05	0.000497266	Pnmal1
1220.05	-0.280437	0.0709279	-3.95383	7.69097e-05	0.000499645	Gatc
1229.87	-0.322067	0.0814622	-3.95358	7.699e-05	0.000499917	Purg
66.3071	-1.11025	0.280848	-3.95322	7.71069e-05	0.000500552	Pcdha5
1559.31	-0.532453	0.134699	-3.95291	7.7205e-05	0.000501064	Arhgap33
186.264	-0.863902	0.218571	-3.9525	7.73388e-05	0.000501808	Kcnk4
519.981	-0.37632	0.0953196	-3.94798	7.88139e-05	0.000510997	Simc1
1939.01	-0.548472	0.138939	-3.94758	7.89456e-05	0.000511469	Rab11fip2
579.626	-0.862043	0.218419	-3.94674	7.92233e-05	0.000512759	Zfp941
1337.28	-0.328	0.0831115	-3.94651	7.9299e-05	0.000513121	Zfp382
1668.79	-0.330812	0.0838281	-3.94631	7.93638e-05	0.000513414	Klhl26
231.334	-0.554529	0.140523	-3.94618	7.94086e-05	0.000513576	Lekr1
1748.89	-0.239959	0.0608121	-3.9459	7.94997e-05	0.000514037	Dctn5
3779.15	-0.374852	0.0950585	-3.94338	8.03424e-05	0.000518971	Ubqln2
137.507	-0.583723	0.148092	-3.94162	8.09316e-05	0.000522389	3110039M20Rik
765.204	-0.400099	0.10151	-3.94146	8.09888e-05	0.000522629	Skida1
1165.99	-0.28039	0.07116	-3.94027	8.13883e-05	0.000524947	Lrrc40
8067.48	-0.520625	0.132133	-3.94016	8.1426e-05	0.000525061	Plcb1
990.662	-0.595368	0.15115	-3.93891	8.1851e-05	0.000527671	Dcc
10280.2	-0.287368	0.0729749	-3.9379	8.21989e-05	0.000529652	Tomm20
7627.59	-0.632816	0.160761	-3.93638	8.27193e-05	0.000532479	Grm5
2829.8	-0.227277	0.0577431	-3.936	8.28493e-05	0.000533053	Rhot1
3886.48	-0.511502	0.129959	-3.93587	8.28957e-05	0.000533219	Sipa1l3
553.39	-0.44602	0.113338	-3.93532	8.30873e-05	0.00053432	Vipr1
1374.83	-0.328363	0.0834455	-3.93505	8.31783e-05	0.000534774	Paxip1
1466.03	-0.400309	0.101797	-3.93241	8.40974e-05	0.00054015	Trappc9
5152.46	-0.45692	0.116243	-3.93074	8.46855e-05	0.000543714	Cx3cl1
149.064	-0.685786	0.174469	-3.93071	8.46941e-05	0.000543714	Ddx4
22104	-0.763735	0.194359	-3.9295	8.51214e-05	0.00054592	Adcy1
63.7644	-0.724225	0.184318	-3.92923	8.522e-05	0.000546284	Gm39887
6107.77	-0.465929	0.118641	-3.92721	8.59362e-05	0.00055074	Rapgefl1
2426.14	-0.214893	0.0547584	-3.92439	8.69501e-05	0.000556802	Dcun1d1
1594.12	-0.329838	0.0840747	-3.92315	8.73975e-05	0.000559417	Crbn
8273.94	-0.56224	0.143322	-3.92292	8.74836e-05	0.00055983	Cnih2
31.7244	-1.18873	0.30313	-3.92152	8.79927e-05	0.000562687	Lrrn4
27192.7	-0.324599	0.0827751	-3.92145	8.80162e-05	0.000562687	Vamp2
2717.51	-0.252819	0.0644765	-3.92111	8.81412e-05	0.000563348	Kctd3
3923.26	-0.432533	0.110321	-3.92066	8.83061e-05	0.000564125	Pds5b
21.02	-1.53869	0.39247	-3.92054	8.83517e-05	0.000564278	Gm42281
683.718	-0.322423	0.0823622	-3.91469	9.05197e-05	0.000576994	Spout1
905.478	-0.331952	0.084804	-3.91434	9.06503e-05	0.000577685	Klhl15
3610.78	-0.332261	0.0849006	-3.91353	9.09561e-05	0.000579492	Reep1
5599.22	-0.405939	0.103742	-3.91298	9.11647e-05	0.000580679	Syt13
389.93	-0.703339	0.179755	-3.91276	9.12483e-05	0.00058107	Egfem1
4241.18	-0.255629	0.0653613	-3.91101	9.19097e-05	0.000585139	Exoc3
721.861	-0.496272	0.12694	-3.9095	9.2489e-05	0.000588683	Msrb2
2670.36	-0.253491	0.0648702	-3.90766	9.31928e-05	0.000592729	Fam171a1
491.869	-0.301019	0.0770453	-3.90704	9.34332e-05	0.000593968	2610044O15Rik8
4536.35	-0.296594	0.0759892	-3.9031	9.49682e-05	0.000603138	Mcf2l
846.282	-0.395721	0.10139	-3.90294	9.50299e-05	0.000603383	Rab36
4450.98	-0.195772	0.0501727	-3.90197	9.54144e-05	0.00060553	Cand1
4053.08	-0.671299	0.172064	-3.90144	9.56205e-05	0.000606542	Dok6
1191.79	-0.356929	0.0915297	-3.8996	9.63535e-05	0.000610746	Zfp799
2637.39	-0.473078	0.121334	-3.89897	9.66008e-05	0.000611867	Map4k3
656.096	-0.291578	0.0747938	-3.89843	9.68191e-05	0.000612952	Rpap2
2618.25	-0.235964	0.0605449	-3.89734	9.72567e-05	0.000615424	Cdc123
4455.08	-0.406974	0.104433	-3.89697	9.74034e-05	0.000616053	Dlgap3
2338.64	-0.232205	0.0595888	-3.89679	9.74775e-05	0.000616373	Elp1
33524.6	-0.3947	0.101414	-3.89196	9.94369e-05	0.000627697	Serinc1
1331.11	-0.296563	0.0762133	-3.89122	9.97407e-05	0.000629462	Iqcb1
1287.36	-0.357742	0.0919537	-3.89046	0.000100052	0.000631277	Tmem64
2714.95	-0.370726	0.095294	-3.89034	0.000100103	0.000631442	Numbl
3560.35	-0.386118	0.0992598	-3.88997	0.000100255	0.000632252	Mapk8
1984.89	-0.248191	0.0638057	-3.88979	0.000100331	0.000632572	Trappc11
762.593	-0.821082	0.211169	-3.88827	0.000100962	0.000636325	Lsm11
834.87	-0.259738	0.066814	-3.88748	0.000101289	0.000637998	Thtpa
669.518	-0.535462	0.137745	-3.88734	0.000101349	0.000638223	Sertad4
1034.9	-0.357916	0.0920921	-3.8865	0.000101699	0.000640139	Pef1
3820.71	-0.25247	0.064961	-3.88649	0.000101703	0.000640139	Acly
67.2165	-1.16992	0.301105	-3.88542	0.000102152	0.000642812	Zmynd10
1478.99	-0.279208	0.0718702	-3.8849	0.000102372	0.00064404	Atg16l1
139.855	-0.624797	0.160879	-3.88363	0.000102907	0.000646783	Pcdhb19
1558.05	-0.573819	0.14776	-3.88344	0.000102988	0.000646984	Sbk1
703.879	-0.467933	0.120557	-3.88141	0.000103851	0.000652089	Aff2
2774.22	-0.514966	0.132764	-3.87881	0.000104967	0.000657829	Gnal
2177.73	-0.275314	0.0710271	-3.87618	0.00010611	0.000664675	Zfyve27
184.71	-0.674079	0.174038	-3.87318	0.000107425	0.000672746	Gm14169
274.766	-0.60904	0.157301	-3.87181	0.000108031	0.000676223	1500009L16Rik
2702.61	-0.353066	0.0912748	-3.86817	0.000109656	0.000685569	Lrrtm1
15890.1	-0.520907	0.134723	-3.86651	0.000110402	0.000689733	Cacna1e
1712.72	-0.233706	0.0604553	-3.86577	0.000110739	0.000691509	Zfp788
4612.41	-0.220875	0.0571358	-3.86578	0.000110734	0.000691509	Mtmr6
174.984	-0.533646	0.138052	-3.86554	0.000110843	0.000691784	Ccdc159
1346.82	-0.285916	0.0739662	-3.8655	0.000110863	0.000691784	Cdkn2aipnl
14118	-0.58267	0.150734	-3.86556	0.000110834	0.000691784	Ppm1e
2958.58	-0.20291	0.0524985	-3.86505	0.000111064	0.00069271	Vps39
3009.44	-0.296312	0.0766714	-3.8647	0.000111224	0.000693375	Cul5
1352.6	-0.657632	0.170207	-3.86372	0.000111671	0.000695829	Lrrc10b
22759.8	-0.377102	0.0976069	-3.86348	0.000111784	0.000696369	Rab6a
7664.22	-0.352937	0.0913548	-3.86337	0.000111835	0.000696516	Trim9
1589.02	-0.233853	0.0605898	-3.85962	0.000113564	0.000705936	Uchl5
2133.15	-0.348552	0.0903199	-3.85908	0.000113814	0.000706988	Setx
6235.53	-0.363079	0.0940832	-3.85913	0.000113793	0.000706988	Galnt16
142.374	-0.733794	0.190154	-3.85895	0.000113874	0.000707191	Pcdhgb1
422.348	-0.645564	0.167319	-3.85828	0.000114187	0.000708796	Plppr1
6871.38	-0.30861	0.0800144	-3.85693	0.000114818	0.000712095	Cyb5b
4470.14	-0.406439	0.105406	-3.85593	0.000115292	0.000714805	Lonrf2
818.015	-0.310854	0.0806964	-3.85215	0.000117086	0.000724893	Klhl8
947.25	-0.488143	0.126745	-3.85139	0.00011745	0.000726975	Ppp1r16a
4743.4	-0.262447	0.0681584	-3.85054	0.000117859	0.000729288	Ehmt2
2008.17	-0.27728	0.072024	-3.84983	0.000118199	0.000730919	Zmym4
823.053	-0.364332	0.0946506	-3.84923	0.000118488	0.000732532	Bysl
845.361	-0.534748	0.138964	-3.84811	0.000119032	0.000735451	Mgat5b
7184.26	-0.611866	0.159125	-3.84518	0.000120464	0.00074369	Clstn2
1294.67	-0.312949	0.0814023	-3.84447	0.000120813	0.000745492	Men1
27297.5	-0.502629	0.130747	-3.84427	0.000120911	0.000745917	Camk2n1
8756.68	-0.381469	0.0993436	-3.83989	0.000123088	0.000758812	Anks1b
21451.6	-0.255879	0.066686	-3.83707	0.000124513	0.000767049	Gnao1
7378.67	-0.486092	0.126709	-3.83629	0.000124909	0.00076898	Icam5
976.184	-0.260691	0.0679632	-3.83576	0.000125175	0.0007704	Poc5
31551.2	-0.410764	0.107107	-3.83509	0.00012552	0.000772341	Map1a
328.467	-0.45004	0.117371	-3.83433	0.000125909	0.000774371	Tatdn3
6508.72	-0.322503	0.0841401	-3.83293	0.000126627	0.000778233	Snn
3697.66	-0.262947	0.068612	-3.83238	0.00012691	0.000779792	Zmym2
2046.69	-0.262398	0.0684843	-3.83151	0.000127358	0.000782172	Gbf1
395.633	-0.483609	0.126232	-3.8311	0.000127573	0.000783313	Slc25a26
30.335	-1.2901	0.336758	-3.83094	0.000127656	0.000783633	Gm42266
201.212	-0.446465	0.116564	-3.8302	0.000128039	0.000785801	Cmya5
2974.41	-0.254901	0.0665596	-3.82966	0.000128318	0.000787319	Abcf2
1074.6	-0.316372	0.0826217	-3.82917	0.000128579	0.000788558	Zfp316
2820.48	-0.275674	0.0719996	-3.82882	0.00012876	0.000789297	Ppp5c
5397.47	-0.341131	0.0891316	-3.82728	0.000129569	0.000793886	Tusc3
1054.99	-0.436783	0.114147	-3.82648	0.000129987	0.000796256	Pnpo
17555.7	-0.663738	0.173495	-3.8257	0.000130402	0.000798611	Pgm2l1
4829.98	-0.17364	0.0453929	-3.82526	0.000130634	0.000799845	Washc2
1371.43	-0.264428	0.0691295	-3.82511	0.000130712	0.000800136	Cyth3
12770.3	-0.408745	0.106862	-3.82499	0.000130778	0.000800352	Lsamp
169.906	-0.550058	0.14386	-3.82357	0.000131536	0.0008048	Gm15706
1433.61	-0.357157	0.0934127	-3.82343	0.000131609	0.000804873	Senp7
9017.6	-0.321358	0.0840673	-3.82263	0.000132036	0.000807293	Sv2a
74.76	-1.21861	0.318803	-3.82246	0.000132125	0.000807649	Trp73
511.848	-0.867321	0.226914	-3.82224	0.000132244	0.000808185	2900060L22Rik
177.317	-0.905361	0.236889	-3.82189	0.000132435	0.000809161	Cdhr1
2075.41	-0.416783	0.109109	-3.81987	0.000133521	0.000815419	Zdhhc23
2256.36	-0.225086	0.0589277	-3.8197	0.000133615	0.000815727	Vti1a
3147.69	-0.380503	0.0996404	-3.81876	0.000134125	0.000818528	Gnb5
1271.03	-0.281866	0.0738146	-3.81857	0.000134227	0.000818962	Snx16
2246.58	-0.724507	0.189791	-3.8174	0.000134867	0.000822671	Kctd4
1833.67	-0.263979	0.0691613	-3.81686	0.00013516	0.000824269	Ndufb3
264.52	-0.51316	0.134485	-3.81574	0.000135774	0.000827623	B3gat2
6425.35	-0.467153	0.122478	-3.81419	0.00013663	0.000832649	Mir124a-1hg
220.35	-0.449559	0.117887	-3.81349	0.000137018	0.000834235	Zfp354b
643.337	-0.481688	0.126342	-3.81258	0.000137526	0.000836741	Fgf9
2259.31	-0.306102	0.0803289	-3.81061	0.000138624	0.000842846	Vps53
388.58	-0.740866	0.194422	-3.81061	0.000138627	0.000842846	Kcng2
11.9133	-1.60483	0.421213	-3.81003	0.000138949	0.00084461	Tmsb15b2
5148.4	-0.285889	0.075042	-3.80972	0.000139125	0.00084548	Mia3
1014.81	-0.305206	0.0801179	-3.80946	0.000139273	0.000846186	Nxpe3
63.8598	-0.996017	0.261498	-3.80889	0.000139591	0.000847723	Gm4211
22.1933	-1.06595	0.280088	-3.80576	0.000141372	0.000857137	LOC118567517
772.645	-0.634445	0.166712	-3.80565	0.000141435	0.00085732	Clec2l
6.28594	-2.71579	0.713642	-3.80554	0.000141493	0.000857476	Thegl
79.9768	-0.774635	0.203563	-3.80539	0.000141582	0.000857613	Fndc1
1356.09	-0.527564	0.138636	-3.80539	0.000141579	0.000857613	Mas1
6309.95	-0.388061	0.101984	-3.80513	0.000141732	0.000858123	Kcna2
1136.86	-0.244914	0.064364	-3.80514	0.000141724	0.000858123	Ecd
587.382	-1.26005	0.331165	-3.80491	0.000141853	0.000858659	Strip2
571.719	-0.278971	0.0733554	-3.803	0.000142955	0.000864927	Rad51d
3502.36	-0.737254	0.193939	-3.80148	0.000143835	0.000869647	Calb1
1603.35	-0.340153	0.089514	-3.79999	0.0001447	0.00087427	Lrrc45
3779.76	-0.236804	0.0623363	-3.79882	0.000145389	0.000878227	Foxj3
1458.92	-0.217711	0.0573212	-3.79808	0.000145822	0.000880434	Ccndbp1
211.624	-0.713789	0.187943	-3.7979	0.000145929	0.000880876	BC030500
395.176	-0.539999	0.1422	-3.79746	0.000146185	0.000882012	Myo16
1030.41	-0.291464	0.0767791	-3.79614	0.000146969	0.000885923	Pcnx4
1806.39	-0.320838	0.0845322	-3.79546	0.000147373	0.000888152	Wdtc1
862.639	-0.474249	0.125063	-3.79209	0.000149385	0.000899862	Kcnb2
1822.52	-0.461068	0.121609	-3.79141	0.000149795	0.000902097	Crls1
650.44	-0.912533	0.240832	-3.78908	0.000151205	0.000909988	Cdkl5
137.642	-0.706618	0.186498	-3.78887	0.000151335	0.000910348	Gm40474
56.1334	-1.01517	0.268134	-3.78605	0.000153061	0.000920306	Gm9947
3024.11	-0.263544	0.0696111	-3.78595	0.00015312	0.00092045	Dhx36
2190.86	-0.395517	0.104477	-3.78568	0.00015329	0.000921257	Smpd4
510.441	-0.369224	0.0975612	-3.78453	0.000153997	0.000925297	A430046D13Rik
1500.36	-0.428601	0.113281	-3.78351	0.000154634	0.000928908	Uggt2
663.814	-0.291674	0.0771088	-3.78264	0.000155177	0.000931954	Prune1
29093	-0.315642	0.0834558	-3.78214	0.000155485	0.000933378	Gnas
4035.99	-0.334307	0.0884262	-3.78063	0.00015643	0.000938185	Sec23a
3727.58	-0.420854	0.111331	-3.78022	0.000156691	0.000939533	Arhgap39
13487.2	-0.388863	0.102872	-3.78006	0.000156789	0.000939735	Rab3a
7654.04	-0.22506	0.0595592	-3.77877	0.000157604	0.000943925	Gsk3b
8374.29	-0.478886	0.126801	-3.77668	0.000158935	0.000951679	Brinp1
1148.09	-0.294911	0.0781052	-3.77582	0.000159479	0.000954496	Hmgxb3
4234	-0.333633	0.0883866	-3.7747	0.0001602	0.000958592	Usp14
1113.93	-0.229052	0.0606843	-3.77448	0.00016034	0.000959207	Gmppa
729.526	-0.305644	0.0809961	-3.77357	0.000160931	0.0009623	Kbtbd4
755.868	-0.40747	0.108034	-3.77167	0.00016216	0.000968985	Mlh3
368.826	-0.652509	0.173051	-3.77062	0.000162843	0.000972842	Onecut2
8244.14	-0.450109	0.119393	-3.76997	0.000163266	0.000975149	Akt3
527.286	-0.287345	0.076236	-3.76916	0.000163801	0.000977955	Zfp282
10508.9	-0.30031	0.0797149	-3.7673	0.000165024	0.000984743	Dnm1l
1787.47	-0.424475	0.112697	-3.76652	0.00016554	0.000987599	Nin
545.989	-0.519177	0.137922	-3.76429	0.000167024	0.00099554	Abcb9
9.37539	-2.63684	0.700651	-3.76341	0.00016761	0.000998351	Mir6982
427.948	-0.264027	0.0701655	-3.76292	0.000167942	0.0010001	Nsun6
5402.31	-0.382596	0.101679	-3.76277	0.000168044	0.00100047	Acot7
8069.13	-0.397147	0.105559	-3.76232	0.000168347	0.00100195	Grin1
2331.01	-0.288117	0.0765803	-3.76228	0.000168368	0.00100195	Pdk3
1231.58	-0.276893	0.0736077	-3.76174	0.000168738	0.00100369	Gdap2
277.133	-0.45807	0.121778	-3.76152	0.000168883	0.00100433	Zfp112
985.542	-0.311639	0.0828613	-3.76098	0.000169251	0.00100629	Msh2
1423.88	-0.301708	0.0802272	-3.76067	0.000169461	0.0010073	Fam160b2
8650.7	-0.311582	0.0828846	-3.75923	0.000170438	0.00101173	Rundc3a
5448.86	-0.509492	0.135553	-3.75861	0.00017086	0.001014	Rapgef5
193.74	-0.548587	0.145969	-3.75825	0.000171105	0.00101522	Pcdhb5
4609.09	-0.251335	0.0668886	-3.75752	0.000171607	0.00101747	Tbc1d9b
244.604	-0.492126	0.13098	-3.75726	0.000171782	0.00101808	Mzf1
5558.08	-0.410942	0.109417	-3.75573	0.000172838	0.00102364	Sgip1
1832.37	-0.378129	0.10071	-3.75463	0.000173601	0.00102723	2700081O15Rik
2663.42	-0.25674	0.0684006	-3.75348	0.000174395	0.00103146	Thap12
2353.82	-0.219944	0.0586021	-3.75317	0.00017461	0.0010325	Senp5
35.1895	-1.92967	0.514445	-3.75098	0.000176145	0.0010411	Gm32974
625.455	-0.51216	0.136563	-3.75036	0.000176581	0.00104344	Fmn1
2183.83	-0.206668	0.0551228	-3.74923	0.000177376	0.00104766	Sun1
1787.75	-0.42546	0.113506	-3.74834	0.000178008	0.00105092	Zfp932
1615.89	-0.295048	0.0787164	-3.74824	0.000178081	0.00105112	Mapkbp1
1681.59	-0.243029	0.0648451	-3.74785	0.00017836	0.00105252	Polr3k
78.6135	-0.769963	0.205454	-3.74762	0.00017852	0.00105307	Dlx5
2725.28	-0.480293	0.128162	-3.74754	0.000178577	0.00105309	Asphd2
8.30539	-2.28796	0.610638	-3.74683	0.000179082	0.00105582	Gm32185
17.7895	-1.42216	0.379655	-3.74593	0.000179726	0.00105891	Gm33239
3565.8	-0.27741	0.0740701	-3.74523	0.000180229	0.00106139	Phf20
887.673	-0.255814	0.0683037	-3.74524	0.000180218	0.00106139	Zfp763
8693.33	-0.230367	0.0615281	-3.74409	0.00018105	0.00106574	Morf4l2
1132.89	-0.501675	0.134003	-3.74377	0.000181279	0.00106685	Spata2l
306.495	-0.478795	0.127904	-3.7434	0.000181544	0.00106769	Cisd3
1131.92	-0.224586	0.0600246	-3.74157	0.000182876	0.00107504	Gpatch1
603.863	-0.318331	0.0850997	-3.74068	0.000183522	0.00107827	Tasp1
1191.04	-0.358785	0.0959154	-3.74064	0.000183551	0.00107827	Pick1
3006.44	-0.327179	0.0874846	-3.73984	0.000184137	0.00108123	Nol6
508.98	-0.573704	0.153421	-3.73941	0.000184456	0.00108262	B230303A05Rik
682.482	-0.349841	0.0935541	-3.73946	0.000184419	0.00108262	Nudcd1
2793.88	-0.361286	0.0966337	-3.73871	0.000184964	0.00108531	Bcl7a
2080.61	-0.338424	0.090563	-3.7369	0.000186306	0.00109249	Cpsf2
1956.93	-0.285994	0.0766016	-3.73352	0.000188821	0.00110631	Ampd2
1795.46	-0.37004	0.0991311	-3.73284	0.000189336	0.00110901	Tbkbp1
656.499	-0.32619	0.0874283	-3.73094	0.000190768	0.00111639	Zfp27
356.457	-0.472802	0.12676	-3.72989	0.000191564	0.00112042	Acp6
617.295	-0.511502	0.137134	-3.72994	0.000191524	0.00112042	Grip1
1337.08	-0.219013	0.0587276	-3.72931	0.000192006	0.00112263	Scmh1
5301.12	-0.412923	0.110729	-3.72913	0.00019214	0.00112316	Kcnab1
1432.71	-0.317859	0.085285	-3.72702	0.000193754	0.00113209	Hirip3
696.431	-0.436347	0.117125	-3.72549	0.000194936	0.00113772	Gabrg3
105096	-0.34165	0.0917046	-3.72554	0.000194895	0.00113772	Calm1
10166.7	-0.443076	0.118971	-3.72424	0.000195904	0.00114311	Slc12a5
779.27	-0.351097	0.0942779	-3.72406	0.000196041	0.00114366	Zfp507
9.24653	-1.87715	0.5041	-3.72377	0.000196268	0.00114447	Gm28782
5842.68	-0.767652	0.206153	-3.7237	0.000196325	0.00114455	Ano3
462.172	-0.509441	0.136906	-3.7211	0.000198353	0.0011556	Gm14403
6107.94	-0.402087	0.108088	-3.72001	0.000199215	0.00115958	Akap6
3721.12	-0.569465	0.153126	-3.71893	0.00020007	0.00116427	Car11
8107.89	-0.414964	0.111651	-3.71662	0.000201909	0.00117369	Sult4a1
507.993	-0.51871	0.139692	-3.71325	0.000204616	0.00118784	Grhpr
190.676	-0.529134	0.142577	-3.71121	0.000206274	0.00119693	Ccdc120
89.8952	-1.24289	0.334952	-3.71065	0.000206728	0.0011993	Cgn
10256.1	-0.336188	0.090613	-3.71015	0.000207136	0.00120113	Syngr1
2503.9	-0.224482	0.0605058	-3.71009	0.000207184	0.00120114	Sugt1
479.953	-0.64217	0.1731	-3.70982	0.000207406	0.00120216	Kcnh2
1922.55	-0.333616	0.0899367	-3.70945	0.000207709	0.00120312	Aff3
2169.47	-0.297214	0.0801229	-3.70947	0.00020769	0.00120312	Abhd6
3389.09	-0.29403	0.0792983	-3.7079	0.000208988	0.00121026	Fbxo21
949.676	-0.218331	0.0588923	-3.70729	0.00020949	0.00121262	Mrpl37
8526.62	-0.469909	0.126778	-3.70653	0.000210115	0.00121597	Scn2a
1823.57	-0.753776	0.203377	-3.7063	0.000210309	0.00121655	Kcnq5
1426.69	-0.36243	0.0978164	-3.70521	0.000211217	0.00122153	Med9
4241.46	-0.296127	0.0800133	-3.70097	0.000214778	0.00124076	Ap3m2
1972.13	-0.304668	0.0823258	-3.70077	0.00021495	0.00124147	Uqcc1
12597.1	-0.333874	0.0902355	-3.70003	0.000215572	0.00124451	Septin5
1636.4	-0.207991	0.0562181	-3.69972	0.000215834	0.00124575	Actr8
187.794	-0.42635	0.115267	-3.6988	0.000216622	0.00125002	4430402I18Rik
452.788	-0.303564	0.0820969	-3.69763	0.000217621	0.00125551	Mettl8
2059.72	-0.216666	0.0586044	-3.69709	0.000218082	0.00125789	Farsb
145.368	-0.9319	0.252072	-3.69696	0.000218193	0.00125798	Mgat4c
1865.26	-0.251904	0.068156	-3.69598	0.000219036	0.00126254	Ube4a
6501.09	-0.352603	0.095403	-3.69593	0.000219082	0.00126254	Wdr7
14.3371	-1.99514	0.539881	-3.69552	0.000219439	0.00126396	LOC433198
2204.21	-0.458275	0.124013	-3.69539	0.000219553	0.00126401	Slc4a3
1442.88	-0.269189	0.072849	-3.69516	0.000219749	0.00126443	Hif1an
576.093	-0.363311	0.0983226	-3.69509	0.000219808	0.00126449	Ttc8
2376.02	-0.388454	0.105197	-3.69263	0.000221944	0.0012765	Cacnb2
684.777	-0.463565	0.125666	-3.68886	0.000225257	0.00129441	Tbl3
23.864	-1.39221	0.377539	-3.68758	0.000226396	0.00130067	Gm32960
2444.13	-0.404511	0.109718	-3.68682	0.000227072	0.00130426	Cacna1b
1324.1	-0.463083	0.125616	-3.68649	0.000227369	0.00130517	Tmem121b
1948.48	-0.23917	0.0648926	-3.68563	0.000228137	0.00130923	Fbxo3
4352.72	-0.276254	0.0749735	-3.68469	0.000228981	0.00131349	Zbtb7a
990.336	-0.258361	0.0701439	-3.6833	0.000230236	0.00132011	Phkg2
2798.63	-0.641555	0.174201	-3.68284	0.000230651	0.0013222	Myo5b
2545.31	-0.269571	0.0732221	-3.68155	0.000231819	0.00132802	Ocrl
1722.97	-0.223581	0.0607565	-3.67995	0.000233281	0.00133552	Kat5
1609.84	-0.220167	0.0598443	-3.67899	0.000234156	0.00134023	Fem1a
6356.51	-0.413333	0.112353	-3.67886	0.000234278	0.00134063	Wasl
2050.09	-0.434654	0.118156	-3.67864	0.000234482	0.00134122	9930021J03Rik
318.792	-0.314524	0.0855074	-3.67833	0.000234771	0.00134257	Zcchc10
501.79	-0.758423	0.206213	-3.67786	0.000235199	0.00134472	Gm19410
15959	-0.593136	0.161298	-3.67727	0.00023574	0.00134723	Nptx1
1091.35	-0.253923	0.0690685	-3.67639	0.000236554	0.00135129	Metap1
225.234	-0.945503	0.257217	-3.6759	0.000237009	0.00135329	Chrna7
4331.17	-0.428682	0.116624	-3.67577	0.000237135	0.00135371	Gprin1
2060.71	-0.46062	0.125354	-3.67456	0.000238255	0.00135892	Tmem184c
459.643	-0.493196	0.13423	-3.67426	0.000238541	0.00136025	Zfp141
2432.17	-0.29525	0.0803598	-3.6741	0.000238688	0.00136079	Ncaph2
4953.66	-0.283073	0.0770471	-3.67403	0.000238758	0.0013609	Cacng7
14016.9	-0.426216	0.116043	-3.67293	0.000239787	0.00136616	Gng2
12085.9	-0.468693	0.127614	-3.67275	0.000239957	0.00136683	Tmem30a
211.148	-0.742856	0.202322	-3.67165	0.00024099	0.00137238	Zfp853
76.7254	-0.859519	0.234145	-3.67088	0.00024172	0.00137597	Arg2
314.792	-0.477177	0.130006	-3.67043	0.000242139	0.00137805	Zfp975
3288.83	-0.191614	0.0522092	-3.67011	0.000242444	0.00137949	Xpo7
3171.33	-0.182945	0.0498668	-3.66868	0.000243809	0.00138588	Nolc1
207.015	-0.637256	0.17377	-3.66725	0.000245177	0.00139231	Cidea
655.197	-0.327723	0.0894005	-3.66579	0.000246577	0.00139935	Zfp874a
10922.7	-0.244246	0.0666267	-3.66589	0.000246479	0.00139935	Rnf14
507.732	-0.410144	0.111919	-3.66465	0.000247674	0.00140527	Sirt4
4519.87	-0.384399	0.104928	-3.66344	0.00024885	0.00141163	Adcy9
3117.03	-0.215481	0.0588247	-3.6631	0.000249176	0.00141287	Foxk2
4191.74	-0.222596	0.0607939	-3.66148	0.000250764	0.00142125	Nf2
5109.96	-0.559339	0.152792	-3.66078	0.000251449	0.00142482	Galnt17
1524.22	-0.517833	0.141479	-3.66014	0.000252081	0.00142779	Mpped2
37.8193	-1.21879	0.333069	-3.65926	0.000252943	0.00143236	Gm17753
511.08	-0.993561	0.271549	-3.65886	0.000253338	0.00143428	Nyap2
9914.75	-0.532984	0.145697	-3.65818	0.000254013	0.00143779	Dgkz
1108.14	-0.255979	0.0699799	-3.65789	0.000254301	0.00143879	B4galt3
859.524	-0.339775	0.0929146	-3.65685	0.00025533	0.0014443	Dmac2
2756.22	-0.291667	0.0797712	-3.65629	0.000255892	0.00144686	Epc2
32.561	-0.997882	0.27292	-3.65632	0.000255866	0.00144686	Ahrr
1939.25	-0.169053	0.0462456	-3.65555	0.000256636	0.00145043	Atg2b
85.3654	-1.02758	0.281216	-3.65407	0.000258119	0.00145787	Gm8149
19.6731	-1.25325	0.343092	-3.65282	0.000259381	0.00146407	Gm5432
3187.92	-0.376146	0.102997	-3.65201	0.000260192	0.00146798	Dlgap2
40847.7	-0.429055	0.117515	-3.65108	0.000261143	0.00147271	Ywhah
1966.66	-0.286259	0.0784071	-3.65094	0.000261284	0.00147319	Otud7a
299.768	-0.370662	0.101527	-3.65087	0.000261352	0.00147325	Zfp319
128.403	-0.6353	0.174093	-3.64921	0.000263049	0.00148154	Kiss1r
405.268	-0.442695	0.121317	-3.64907	0.00026319	0.00148201	Slf1
400.993	-0.37927	0.103947	-3.64868	0.000263586	0.00148361	Zfp248
2475.43	-0.177272	0.048601	-3.6475	0.000264806	0.00148966	Ddx23
160.209	-0.596373	0.163512	-3.64727	0.00026504	0.0014905	Ninl
3294.51	-0.223494	0.0612779	-3.64721	0.000265098	0.00149051	Scaf1
733.018	-0.386415	0.105961	-3.64678	0.000265543	0.00149236	Il12rb2
430.695	-0.431379	0.118309	-3.64621	0.000266134	0.00149454	Kptn
20601.5	-0.345909	0.0948688	-3.64619	0.00026616	0.00149454	Abr
2215.92	-0.2881	0.0790176	-3.64603	0.000266325	0.00149515	Klhl22
69.0254	-0.862021	0.236477	-3.64526	0.000267122	0.00149856	D630041G03Rik
2089.14	-0.216866	0.059504	-3.64456	0.000267848	0.00150176	Senp3
4497.04	-0.277935	0.0762601	-3.64456	0.000267847	0.00150176	Fasn
119.825	-0.580528	0.159315	-3.6439	0.000268535	0.00150496	4732471J01Rik
50.8288	-0.81133	0.222681	-3.64347	0.000268989	0.00150718	B830017H08Rik
188.781	-0.48056	0.131909	-3.64312	0.000269356	0.00150859	Gm5141
102.351	-0.675843	0.18552	-3.64297	0.000269511	0.00150914	Zfp575
12494.2	-0.483839	0.132842	-3.64222	0.0002703	0.0015129	Gabrb3
150.397	-0.475425	0.130534	-3.64216	0.000270357	0.0015129	BC025920
1145.17	-0.517982	0.142229	-3.64188	0.000270654	0.00151377	Slc32a1
19543.2	-0.266796	0.0732562	-3.64196	0.000270575	0.00151377	Tmod2
4313.75	-0.373859	0.102656	-3.64185	0.000270687	0.00151377	Magee1
1374.25	-0.3626	0.0995773	-3.64139	0.000271168	0.00151613	Mgat4b
100.485	-0.62938	0.172937	-3.63937	0.000273309	0.00152745	LOC102636360
1657.76	-0.220612	0.0606199	-3.63927	0.000273416	0.00152772	Fbxl20
3628.31	-0.267704	0.0735804	-3.63825	0.000274497	0.0015331	Ppp2r5e
672.735	-0.390956	0.107463	-3.63805	0.000274705	0.00153394	Eid2b
131.508	-0.951109	0.261544	-3.63652	0.000276346	0.00154277	Acan
2290.63	-0.29279	0.0805334	-3.63564	0.000277289	0.00154691	Kif3b
6888.4	-0.226496	0.0622974	-3.63572	0.00027721	0.00154691	Tom1l2
196.416	-1.67123	0.459785	-3.63481	0.000278188	0.00155073	Stbd1
1573.25	-0.298624	0.0821662	-3.63439	0.00027864	0.00155226	Myadm
13341.6	-0.542493	0.149267	-3.63439	0.000278641	0.00155226	Rab3c
408.499	-0.329118	0.0906249	-3.63165	0.00028161	0.00156779	Smg8
529.837	-0.702318	0.193434	-3.63079	0.000282556	0.00157272	Filip1
4579.01	-0.263342	0.0725325	-3.63067	0.000282685	0.00157311	Bag6
1702.39	-0.347877	0.0958259	-3.6303	0.000283089	0.00157502	Trerf1
549.571	-0.46345	0.127723	-3.62857	0.000284999	0.00158429	Carf
959.534	-0.340963	0.0939655	-3.62859	0.000284969	0.00158429	Rab4b
3751.68	-0.499361	0.137628	-3.62835	0.000285243	0.00158531	Ccdc85a
2091.83	-0.487513	0.134378	-3.62792	0.000285719	0.00158728	Tmem179
4942.92	-0.320392	0.0883178	-3.62772	0.000285939	0.00158788	Tmcc2
3869.13	-0.378706	0.104435	-3.62624	0.000287581	0.00159524	Rbfox2
1328.04	-0.304607	0.0840074	-3.62596	0.000287893	0.00159664	Ttc33
826.54	-0.267747	0.0738712	-3.62451	0.000289511	0.00160459	Zfp553
9.62332	-1.82823	0.504499	-3.62385	0.00029025	0.001608	Gm30504
4282.84	-0.284293	0.078469	-3.623	0.000291203	0.00161294	Zc3h13
111.824	-0.828916	0.228833	-3.62237	0.000291919	0.00161621	Stk26
131.255	-0.878463	0.242588	-3.62122	0.000293221	0.00162274	Slc27a2
2476.32	-0.23382	0.0646066	-3.61913	0.00029559	0.00163446	Wbp4
431.782	-0.332592	0.091913	-3.61855	0.000296263	0.00163783	Alg6
10975.4	-0.219073	0.0605548	-3.61777	0.000297158	0.00164243	Adgrl1
8508.81	-0.526349	0.145512	-3.61721	0.000297795	0.00164526	Ids
2298.53	-0.577866	0.159814	-3.61586	0.000299354	0.00165282	Cracd
1255.99	-0.280394	0.0775597	-3.6152	0.00030011	0.00165664	Rexo1
2418.34	-0.405685	0.112236	-3.61457	0.000300844	0.00165999	Cacng2
13951.1	-0.256207	0.0709424	-3.61148	0.000304455	0.00167814	Mtpn
4082.76	-0.410375	0.11364	-3.61119	0.000304797	0.00167967	Usp32
3252.93	-0.564752	0.156399	-3.61097	0.000305052	0.00168072	Akap5
2559.85	-0.218186	0.0604687	-3.60825	0.000308266	0.00169735	Emsy
2374.33	-0.404956	0.112237	-3.60805	0.00030851	0.00169821	Csrnp3
1782.98	-0.315571	0.0874665	-3.6079	0.000308683	0.00169821	Zfp704
2362.85	-0.228085	0.0632241	-3.60756	0.000309089	0.00169995	Ppp2cb
718.71	-0.323673	0.0897314	-3.60713	0.000309598	0.00170181	Fam136a
3616.49	-0.195685	0.054252	-3.60698	0.000309787	0.00170249	Snx27
1895.52	-0.286975	0.0795684	-3.60665	0.000310178	0.00170392	Snrk
1090.8	-0.454431	0.126029	-3.60577	0.000311231	0.00170934	Rnf182
79.03	-0.801608	0.222358	-3.60503	0.000312113	0.00171383	D830030K20Rik
647.638	-0.263819	0.0731896	-3.6046	0.000312639	0.00171636	Mrps31
8476.06	-0.442372	0.122735	-3.60428	0.000313018	0.00171807	Slc6a1
1178.01	-0.315876	0.0876479	-3.60392	0.000313459	0.00171988	Lemd3
5968.82	-0.421902	0.11708	-3.60353	0.000313924	0.0017216	Scg5
3091.2	-0.410627	0.114031	-3.60101	0.000316981	0.0017369	Diras1
926.727	-0.285206	0.0792126	-3.60052	0.000317587	0.00173986	Nup133
4138.32	-0.621556	0.172648	-3.60012	0.000318066	0.00174211	Neto1
1052.44	-0.247499	0.0687498	-3.6	0.000318216	0.00174257	Gpatch4
133.35	-0.945771	0.262861	-3.59799	0.000320691	0.00175446	Gm33533
1050.09	-0.363119	0.100921	-3.59807	0.00032059	0.00175446	Ccm2
928.485	-0.433453	0.120472	-3.59796	0.000320723	0.00175446	Zfp942
14091.4	-0.617778	0.171763	-3.59668	0.000322303	0.00176161	Grin2b
1005.29	-0.298549	0.0830081	-3.59663	0.000322368	0.00176161	Zfp35
2979.36	-0.707406	0.196856	-3.59351	0.000326251	0.0017813	Cnr1
2398.25	-0.500327	0.139233	-3.59346	0.000326313	0.0017813	Scrt1
3851.37	-0.26423	0.073536	-3.59321	0.000326625	0.00178226	Rab11fip3
69.4619	-0.756567	0.21066	-3.59141	0.000328889	0.00179423	C230012O17Rik
1936.39	-0.337773	0.0940596	-3.59106	0.000329341	0.00179632	Zc2hc1a
316.848	-0.555607	0.154724	-3.59095	0.000329469	0.00179638	Rwdd3
2316.86	-0.254637	0.0709154	-3.59071	0.000329783	0.00179761	Ankrd13b
4716.1	-0.236408	0.0658547	-3.58984	0.00033088	0.00180321	Fam8a1
7887.22	-0.337822	0.0941147	-3.58947	0.00033135	0.00180502	Myh10
2464.06	-0.220366	0.0614029	-3.58885	0.000332145	0.00180859	Ap3s2
5331.18	-0.420162	0.117079	-3.58872	0.000332309	0.00180911	Mmp17
14.4987	-1.70467	0.475032	-3.58854	0.000332539	0.0018096	LOC118567833
91.041	-0.650383	0.181267	-3.58799	0.000333243	0.00181306	Fam228a
1314.07	-0.24775	0.0690786	-3.5865	0.000335147	0.00182265	Bcl2l13
10400.2	-0.420825	0.117342	-3.58631	0.000335386	0.00182358	Slc22a17
39.0951	-1.36277	0.380357	-3.58288	0.000339829	0.00184658	Gm51481
907.746	-0.289605	0.0808337	-3.58273	0.000340024	0.00184687	Eid2
464.715	-0.403637	0.112683	-3.58206	0.000340901	0.00185009	Plekha8
894.538	-0.291587	0.0814057	-3.5819	0.000341103	0.0018508	Tars2
1976.07	-0.247769	0.0691926	-3.58086	0.000342463	0.00185609	Fam120b
717.773	-0.417273	0.116576	-3.5794	0.000344389	0.00186591	Rabl2
67.441	-0.611568	0.17088	-3.57894	0.000344997	0.00186882	Gm12059
841.232	-0.304663	0.0851458	-3.57813	0.000346056	0.00187378	Zfp420
49.5348	-0.821367	0.22956	-3.578	0.00034623	0.00187433	Pcdha9
662.592	-0.771761	0.215845	-3.57553	0.000349515	0.00189094	Nkain3
448.224	-0.366861	0.102642	-3.57419	0.000351315	0.0018991	Fastkd1
6693.83	-0.402791	0.112728	-3.57312	0.000352757	0.0019061	Lmo3
1637.47	-0.615971	0.172413	-3.57264	0.000353404	0.0019092	Nexmif
6196.76	-0.317011	0.088736	-3.57252	0.000353558	0.00190924	Pja1
1882.49	-0.203934	0.0570934	-3.57193	0.000354357	0.00191276	Rptor
12705.9	-0.313403	0.0877727	-3.57062	0.000356141	0.0019216	Myo5a
1583.62	-0.231843	0.0649396	-3.57013	0.000356798	0.00192435	Icmt
1445.5	-0.248155	0.069533	-3.56889	0.000358499	0.00193312	Ubfd1
2197.05	-0.203449	0.0570125	-3.5685	0.000359034	0.00193521	Vps52
2072.78	-0.322247	0.0903152	-3.56802	0.000359683	0.00193831	Emc4
18.9808	-1.26138	0.35355	-3.56774	0.000360069	0.00193958	Pcdha1
50.3232	-0.831891	0.233206	-3.56719	0.000360829	0.00194328	Gm52328
1904.94	-0.229049	0.0642128	-3.56703	0.000361048	0.00194405	AU040320
7621.36	-0.561892	0.157569	-3.56601	0.00036246	0.00195085	Ryr2
223.362	-0.830757	0.233098	-3.56398	0.000365276	0.00196519	Krt77
5180.03	-0.262929	0.0737895	-3.56323	0.000366317	0.00197007	Bex3
82.0657	-0.676552	0.189888	-3.5629	0.000366782	0.00197208	Fxyd2
2546.38	-0.322995	0.0906615	-3.56265	0.000367135	0.00197357	St8sia1
999.349	-0.267296	0.0750387	-3.56211	0.000367887	0.0019768	Vps36
852.424	-0.395889	0.111171	-3.56108	0.000369333	0.00198415	Impdh1
651.922	-0.335009	0.0941151	-3.55957	0.000371466	0.00199479	Clybl
8552.52	-0.273878	0.0769477	-3.55927	0.000371886	0.00199614	Srcin1
13.5452	-1.64475	0.462108	-3.55923	0.000371946	0.00199614	Aldh3b2
43.6027	-0.94132	0.264533	-3.55842	0.000373094	0.00200189	Efhc2
3232.58	-0.251004	0.0705688	-3.55687	0.0003753	0.00201248	Suds3
4289.37	-0.40292	0.113282	-3.55679	0.00037542	0.00201271	Rogdi
4968.21	-0.281837	0.0792566	-3.55601	0.000376533	0.00201785	Dcaf6
1642.09	-0.398442	0.112056	-3.55575	0.000376897	0.00201938	Togaram1
793.015	-0.337171	0.0948433	-3.55503	0.000377931	0.00202409	Arl16
4498.64	-0.255603	0.0719087	-3.55456	0.000378616	0.00202666	Vps29
173.465	-0.510943	0.143746	-3.55448	0.000378721	0.00202666	Atp23
395.167	-0.457091	0.128595	-3.5545	0.000378701	0.00202666	Cryl1
57.1104	-1.24321	0.34989	-3.55314	0.000380656	0.00203618	Nhlh1
429.447	-0.420794	0.118435	-3.55294	0.000380955	0.00203694	4930430F08Rik
4869.96	-0.48951	0.137836	-3.55139	0.000383196	0.0020485	TrnP
900.906	-0.573873	0.161633	-3.55047	0.000384538	0.00205399	Gstm7
55.4363	-0.926327	0.260977	-3.54945	0.000386033	0.00206113	Gm37292
88.297	-1.6567	0.466876	-3.54847	0.000387477	0.00206842	Tmem215
867.164	-0.452801	0.127626	-3.54789	0.000388337	0.00207217	Mycl
9485.55	-0.318435	0.089798	-3.54612	0.000390941	0.00208435	Snph
385.944	-0.364963	0.102961	-3.54466	0.000393117	0.00209424	4931428F04Rik
5045.91	-0.363512	0.102567	-3.54415	0.000393874	0.00209784	Hdac11
7012.12	-0.408648	0.11534	-3.54298	0.000395638	0.00210552	Tspan13
1807.5	-0.350467	0.0989183	-3.54299	0.000395614	0.00210552	Msra
4490.56	-0.36908	0.104212	-3.54161	0.000397697	0.00211605	Sgtb
2334.3	-0.410338	0.11588	-3.54104	0.000398546	0.00212013	Lrrn3
5419.51	-0.36203	0.102257	-3.5404	0.000399516	0.00212443	Flywch1
1314.02	-0.324886	0.0917678	-3.5403	0.000399674	0.00212483	Cyb5r4
120.729	-0.811825	0.229318	-3.54017	0.000399867	0.00212543	Syndig1l
593.887	-0.303808	0.0858491	-3.53886	0.000401856	0.00213426	Zfp597
10701.2	-0.384141	0.108589	-3.53757	0.000403834	0.00214433	Pde2a
8742.94	-0.355891	0.100652	-3.53587	0.000406432	0.0021568	Dmtn
257.201	-0.411474	0.116391	-3.53526	0.000407369	0.0021609	Prss36
29.877	-1.07338	0.303647	-3.53496	0.00040784	0.00216295	Gm16894
1378.75	-0.454783	0.128747	-3.53238	0.000411833	0.00218324	Ltbp4
3802.31	-0.323163	0.091492	-3.53214	0.000412204	0.00218477	Plxna2
1960.73	-0.27262	0.0771846	-3.53205	0.000412358	0.00218514	Kctd1
25.932	-1.22612	0.347155	-3.53192	0.000412553	0.00218573	Clrn1
4972.52	-0.410566	0.116289	-3.53055	0.000414691	0.00219616	Faah
19.0791	-1.40141	0.397124	-3.52889	0.000417307	0.00220822	Slc38a4
3072.22	-0.430894	0.122109	-3.52877	0.00041749	0.00220874	Tmem151b
4574.84	-0.409873	0.116191	-3.52757	0.000419392	0.0022179	Ash1l
996.314	-0.349675	0.0991443	-3.52692	0.000420417	0.00222258	Rybp
621.005	-0.793563	0.225003	-3.52691	0.000420446	0.00222258	Tnfaip8l3
9435.07	-0.372199	0.105562	-3.52588	0.000422077	0.00223029	Mtch1
3225.24	-0.506186	0.143582	-3.5254	0.000422842	0.00223298	Adgrb3
3887.79	-0.193861	0.0550096	-3.52413	0.000424875	0.00224235	Acvr1b
19036.9	-0.322457	0.0915104	-3.52372	0.000425533	0.00224492	Actr2
13759.6	-0.236869	0.0672456	-3.52245	0.000427585	0.00225392	Ociad1
1629.99	-0.403422	0.114547	-3.52189	0.000428475	0.0022577	Nrip1
981.652	-0.320389	0.0910373	-3.51931	0.000432669	0.00227703	Fam174b
3247.82	-0.474715	0.134893	-3.51919	0.000432859	0.00227757	Tmem130
961.342	-0.3164	0.08991	-3.51907	0.000433064	0.00227819	Ift122
131.635	-0.998705	0.283827	-3.51871	0.00043365	0.00228036	Bean1
2285.16	-0.283073	0.0804678	-3.51785	0.000435061	0.00228645	Golga3
2789.98	-0.313035	0.0889899	-3.51764	0.000435401	0.00228772	Ggt7
8757.22	-0.262348	0.0745977	-3.51683	0.000436726	0.00229422	Tmx4
1093	-0.239531	0.0681229	-3.51615	0.000437846	0.00229912	Ubtd2
8806.35	-0.170331	0.0484537	-3.51533	0.00043921	0.00230463	Sf3b2
1620.6	-0.419307	0.119284	-3.51519	0.000439444	0.00230478	Shisal1
2563.18	-0.838309	0.23855	-3.51418	0.000441108	0.00231258	Fibcd1
5106.63	-0.197368	0.056179	-3.51319	0.000442756	0.00232029	Zc3h7b
2183.32	-0.336987	0.0959281	-3.51291	0.000443221	0.00232226	Kdm4b
1082.41	-0.25124	0.0715459	-3.5116	0.000445425	0.0023324	Prdm4
1862.41	-0.218657	0.06229	-3.51031	0.000447582	0.00234275	Wdr11
2521.11	-0.172543	0.0491602	-3.5098	0.000448445	0.0023468	Cep120
19.4216	-1.3387	0.381438	-3.50961	0.000448765	0.002348	E130006D01Rik
12357.5	-0.519076	0.147924	-3.50908	0.000449656	0.00235219	Cadm2
104.36	-0.811095	0.231165	-3.50872	0.00045026	0.00235488	Fam183b
43061.4	-0.399426	0.113846	-3.50849	0.000450654	0.00235634	Syp
17477	-0.322193	0.0918802	-3.50666	0.000453766	0.00237131	Ppp2r2c
2485.95	-0.255363	0.0728338	-3.50611	0.000454714	0.00237579	Zfp651
20976.4	-0.265298	0.0756734	-3.50583	0.00045519	0.00237733	Tppp
1882.06	-0.233896	0.0667425	-3.50445	0.000457546	0.00238915	Cnot10
1314.58	-0.373291	0.106625	-3.50097	0.000463567	0.00241431	Zfp322a
8821.6	-0.357712	0.102199	-3.50015	0.000464999	0.0024208	Snap47
5309.27	-0.538357	0.153808	-3.50018	0.00046494	0.0024208	Fgf13
1470.38	-0.288689	0.0824948	-3.49948	0.000466161	0.0024254	Coro7
98.7789	-0.726349	0.207607	-3.49867	0.000467583	0.00243231	Gm38661
1949.42	-0.291429	0.0833183	-3.49778	0.00046915	0.00243949	Dtd1
484.036	-0.474949	0.135795	-3.49753	0.000469583	0.00244125	Cnnm4
523.46	-0.582409	0.166567	-3.49654	0.00047134	0.0024499	Nptxr
545.598	-0.322776	0.0924044	-3.49308	0.000477492	0.00247987	Twnk
906.491	-0.355227	0.10171	-3.49257	0.000478405	0.00248266	Zfp770
1224.27	-0.309176	0.0885233	-3.4926	0.000478351	0.00248266	Bahd1
2226.99	-0.434304	0.124361	-3.4923	0.000478881	0.00248414	LOC118568705
2428.07	-0.224386	0.0642766	-3.49094	0.000481319	0.0024953	Ggps1
1371.35	-0.234071	0.0670842	-3.48921	0.000484453	0.00250938	Cdk7
787.779	-0.281883	0.0807914	-3.48901	0.000484805	0.00251038	Rdh14
1105.1	-0.428	0.122734	-3.48722	0.000488071	0.00252629	Rhbdl1
2866.11	-0.268543	0.0770252	-3.48643	0.000489509	0.00253273	Mat2b
5020.59	-0.268834	0.0771365	-3.48518	0.000491809	0.00254362	Ap2a1
662.999	-0.303347	0.0870581	-3.48443	0.000493194	0.00255027	Zfp414
562.719	-0.572146	0.164275	-3.48286	0.000496094	0.00256425	Mn1
[truncated: 1,767 more rows]

## Sheet: H2A.Z.1 WT > Myc
baseMean	log2FoldChange	lfcSE	stat	pvalue	padj	GeneName
430.695	23.5335	2.23724	10.519	7.06178e-26	1.23838e-21	Igkv6-32
157.253	27.506	2.62655	10.4723	1.15786e-25	1.23838e-21	Igkv8-24
827.185	1.59933	0.157837	10.1328	3.95316e-24	1.84606e-20	Csf3r
75125	2.18573	0.215518	10.1418	3.60494e-24	1.84606e-20	Gfap
186.757	22.5801	2.23031	10.1242	4.31504e-24	1.84606e-20	Ighv3-6
4543.63	2.33668	0.231306	10.1021	5.40782e-24	1.92798e-20	Lgals3bp
1705.41	2.30209	0.233366	9.86471	5.92073e-23	1.80929e-19	Lag3
11243.6	2.29867	0.240316	9.56521	1.1197e-21	2.99394e-18	C4b
509.468	3.04359	0.323914	9.39631	5.65122e-21	1.34317e-17	Ly9
929.911	3.57402	0.383577	9.31759	1.19012e-20	2.54578e-17	Itgax
516.304	22.1933	2.42102	9.16689	4.86865e-20	9.46776e-17	Ighg1
449.429	2.68176	0.293142	9.14832	5.78276e-20	1.03082e-16	Tlr2
1363.89	4.21905	0.462448	9.12331	7.28663e-20	1.19899e-16	Cst7
144.821	23.8112	2.64267	9.01027	2.05546e-19	3.1406e-16	Igkv6-25
8.55953	23.8173	2.65722	8.96326	3.15206e-19	4.49505e-16	Igkv3-2
7653.94	1.80513	0.208487	8.65825	4.79061e-18	6.40474e-15	C1qb
1798.42	1.71934	0.2055	8.36662	5.92963e-17	7.46122e-14	Trem2
1776.53	1.72515	0.208127	8.28893	1.14268e-16	1.35795e-13	Tyrobp
1382.59	1.60074	0.198101	8.08042	6.45452e-16	6.90344e-13	Cd68
10288.3	1.96045	0.244376	8.02227	1.03812e-15	1.05745e-12	C1qa
155.299	4.0138	0.50085	8.01397	1.11067e-15	1.07992e-12	Glycam1
6.58438	27.4172	3.4584	7.92771	2.23224e-15	2.07608e-12	Ighv8-11
25.3916	24.8713	3.14522	7.90763	2.62334e-15	2.33816e-12	Ighv5-12
217.684	3.31834	0.429885	7.71913	1.17127e-14	9.63641e-12	Dach2
335.986	2.43717	0.317439	7.67762	1.62073e-14	1.28404e-11	Ddx60
432.806	1.47411	0.193694	7.61054	2.72952e-14	2.08526e-11	Cd300c2
5.57133	32.5945	4.32351	7.5389	4.73959e-14	3.49602e-11	Igkv3-5
104.433	3.18507	0.422769	7.53383	4.92751e-14	3.51348e-11	Fgr
74.5908	2.93197	0.39206	7.47837	7.52491e-14	5.19243e-11	Ccl3
593.087	1.90075	0.256703	7.40446	1.31688e-13	8.80296e-11	Tent5c
842.822	1.74317	0.236219	7.37948	1.58911e-13	1.03008e-10	Cd84
6412.34	1.68047	0.229225	7.3311	2.28275e-13	1.43619e-10	C1qc
15238.7	1.73806	0.237524	7.31741	2.52807e-13	1.54509e-10	Ctss
1609.99	2.84502	0.391538	7.26628	3.69519e-13	2.19566e-10	Cd52
2212.82	3.32097	0.463164	7.17017	7.49031e-13	4.33041e-10	Clec7a
152.424	2.23298	0.31171	7.16363	7.85662e-13	4.42266e-10	Gpr84
191.949	2.19383	0.31167	7.03895	1.93693e-12	1.06238e-09	Siglecf
5710.81	1.28843	0.183686	7.01428	2.31139e-12	1.20663e-09	Cd9
2442.7	1.30487	0.186033	7.0142	2.31274e-12	1.20663e-09	Ifi27
11.3289	22.5771	3.23719	6.97427	3.07468e-12	1.56597e-09	Igkv1-122
165.309	1.73678	0.249918	6.9494	3.66839e-12	1.8249e-09	Naip5
2864.7	1.57514	0.226937	6.94086	3.89725e-12	1.89468e-09	Ly86
1035.76	0.960961	0.138799	6.9234	4.40929e-12	2.09598e-09	Phyhd1
203.853	1.94438	0.28133	6.9114	4.79886e-12	2.20539e-09	Tlr1
34578.4	1.33987	0.195705	6.84637	7.5747e-12	3.37564e-09	Ctsd
133.3	1.3016	0.190486	6.83305	8.31267e-12	3.62891e-09	Gm20743
107.203	2.69503	0.39461	6.8296	8.51533e-12	3.64303e-09	Ccl4
231.98	2.02399	0.297599	6.80106	1.03853e-11	4.34725e-09	Mx2
529.039	1.66697	0.245293	6.7958	1.07711e-11	4.34725e-09	Myo1f
2246.23	2.2574	0.332064	6.79809	1.06013e-11	4.34725e-09	Ifit3b
1228.99	1.01991	0.150436	6.7797	1.20423e-11	4.7703e-09	2810459M11Rik
426.308	1.79046	0.265441	6.74525	1.52768e-11	5.85173e-09	Slc11a1
150.226	2.44607	0.362793	6.74234	1.55856e-11	5.85173e-09	Oas1b
700.444	1.3217	0.196031	6.74227	1.55929e-11	5.85173e-09	H1f2
317.036	4.09795	0.608301	6.73671	1.62008e-11	5.97501e-09	Tgm1
2760.57	2.67435	0.400991	6.66935	2.56942e-11	9.31568e-09	Oasl2
537.192	2.90642	0.436578	6.65727	2.78951e-11	9.94507e-09	Ifi204
1936.33	1.33746	0.20183	6.62665	3.43383e-11	1.18473e-08	Plek
455.762	2.53966	0.383489	6.62252	3.53138e-11	1.19904e-08	Usp18
825.39	0.992793	0.150203	6.60968	3.85161e-11	1.28734e-08	Hpgds
240.67	1.68399	0.256047	6.57688	4.80424e-11	1.55708e-08	Atf3
334.304	2.26202	0.343896	6.57763	4.78001e-11	1.55708e-08	Oas2
898.366	1.42372	0.217503	6.54575	5.9197e-11	1.86218e-08	Plce1
6028.05	1.11716	0.171034	6.5318	6.49839e-11	2.01459e-08	Hexb
117.982	1.58008	0.242856	6.50625	7.70485e-11	2.35449e-08	Ctla2b
1363.82	1.11189	0.171156	6.49639	8.22703e-11	2.47865e-08	Slc14a1
104.309	1.48622	0.22949	6.47618	9.40711e-11	2.79483e-08	Gm38562
245.72	3.0798	0.476173	6.46781	9.94305e-11	2.87735e-08	Cd72
250.511	1.67889	0.259582	6.46765	9.9539e-11	2.87735e-08	Naip2
253.007	2.02766	0.313801	6.46162	1.03588e-10	2.95445e-08	Bcl2a1b
39.2081	2.95394	0.458293	6.44552	1.15206e-10	3.15945e-08	LOC118567383
872.791	2.15707	0.334579	6.44711	1.14005e-10	3.15945e-08	Cd180
918.156	1.51313	0.234697	6.44716	1.13969e-10	3.15945e-08	Osmr
1363.21	1.64605	0.255927	6.43169	1.26189e-10	3.41685e-08	Xaf1
524.874	3.06504	0.477345	6.42102	1.35366e-10	3.61951e-08	Lilrb4a
222.456	2.78938	0.43527	6.40838	1.47074e-10	3.88403e-08	Cd22
92.6409	2.68293	0.419248	6.39937	1.56018e-10	4.06999e-08	Tmem154
92.9203	1.8099	0.283324	6.38809	1.67971e-10	4.329e-08	Tasl
78.6396	23.2947	3.65912	6.36622	1.93742e-10	4.93374e-08	Igkv8-30
4119.37	1.25625	0.197463	6.36197	1.99182e-10	5.01258e-08	Ctsz
359.057	2.97763	0.468336	6.35789	2.04549e-10	5.08779e-08	Ccl12
576.497	1.49771	0.235918	6.34845	2.17495e-10	5.34762e-08	Dock2
13.92	15.5566	2.46274	6.31678	2.67076e-10	6.49208e-08	Trbv17
11775.3	1.13323	0.17987	6.3003	2.9707e-10	6.98311e-08	Prdx6
10.6573	21.5759	3.42444	6.30057	2.96551e-10	6.98311e-08	Ighv1-66
890.806	1.98506	0.315038	6.30102	2.95702e-10	6.98311e-08	Rtp4
61.3931	27.5902	4.40215	6.26744	3.67044e-10	8.52404e-08	Igkv4-80
96.0896	22.1217	3.53047	6.26594	3.70593e-10	8.52404e-08	Ighv9-1
80.3772	1.66362	0.26563	6.26294	3.77788e-10	8.5971e-08	Il1rl2
541.22	1.72459	0.276195	6.24411	4.26211e-10	9.49697e-08	C3ar1
902.102	1.59926	0.257189	6.21821	5.02853e-10	1.10892e-07	Itgb2
55.5369	2.62764	0.423335	6.20698	5.40115e-10	1.17894e-07	Gm5431
222.574	1.8632	0.300581	6.19867	5.69414e-10	1.23034e-07	Cd48
5125.94	2.40851	0.389043	6.19086	5.98379e-10	1.27999e-07	Ifit3
1649.98	0.658398	0.106635	6.17429	6.64596e-10	1.38023e-07	Rgs20
12312.1	2.07896	0.337389	6.16192	7.18661e-10	1.47816e-07	H2-D1
107.609	1.44409	0.234532	6.15731	7.39917e-10	1.50739e-07	Pkd2l1
312.22	1.61159	0.261949	6.1523	7.63672e-10	1.5411e-07	Hspb6
527.755	2.91117	0.475057	6.12805	8.89621e-10	1.74586e-07	Ifi27l2a
1777.46	0.759462	0.123897	6.12981	8.79867e-10	1.74586e-07	H2bc4
92.4798	2.08617	0.340368	6.12917	8.83399e-10	1.74586e-07	Lox
1515.45	1.36459	0.22291	6.1217	9.2581e-10	1.80036e-07	Ctsh
9087.41	7.5401	1.23421	6.10924	1.00106e-09	1.91639e-07	Igkc
1129.7	0.493923	0.0808735	6.10735	1.01299e-09	1.9176e-07	Phka1
3170.51	0.76737	0.125795	6.10015	1.05966e-09	1.98835e-07	Hexa
80.0967	16.0873	2.64469	6.08286	1.18054e-09	2.19592e-07	Igkv6-17
384.772	1.94463	0.320179	6.07358	1.25092e-09	2.28705e-07	Trim30d
1319.33	1.44063	0.237322	6.07037	1.27615e-09	2.29395e-07	Fcer1g
712.658	0.672702	0.110811	6.07072	1.27336e-09	2.29395e-07	Atp13a4
486.357	1.25006	0.206323	6.05876	1.37177e-09	2.4453e-07	Tlr7
2956.27	8.93522	1.47509	6.05741	1.38333e-09	2.44552e-07	Ighg2b
19.6214	23.6745	3.92129	6.03744	1.56575e-09	2.74533e-07	Ighv1-19
249.198	1.42253	0.23576	6.03381	1.6014e-09	2.76255e-07	Gngt2
608.118	2.31924	0.38436	6.03403	1.59917e-09	2.76255e-07	Rsad2
93.9992	1.87015	0.310649	6.02014	1.74266e-09	2.95897e-07	Plaur
45721.6	0.875468	0.145424	6.02012	1.74293e-09	2.95897e-07	Clu
92.211	3.18751	0.531267	5.99983	1.97523e-09	3.32693e-07	Oas1g
146.995	2.17459	0.3634	5.98401	2.17703e-09	3.58222e-07	St14
611.48	1.68335	0.281703	5.9756	2.29244e-09	3.74333e-07	Trim34a
787.829	1.65706	0.27768	5.96752	2.40882e-09	3.90357e-07	Ggta1
217.859	1.00332	0.168184	5.96562	2.43702e-09	3.91957e-07	Gm43380
2164.19	0.791742	0.132966	5.95449	2.60889e-09	4.16469e-07	Lgi4
4673.04	0.889021	0.149754	5.93652	2.91134e-09	4.61307e-07	Cx3cr1
148.618	1.18466	0.199675	5.93296	2.9753e-09	4.67976e-07	Ido2
286.284	1.46732	0.247674	5.9244	3.13442e-09	4.89404e-07	Samsn1
408.819	1.45249	0.245405	5.91874	3.2442e-09	5.02875e-07	Clec5a
143.313	2.02452	0.342817	5.90554	3.51498e-09	5.40928e-07	Treml2
1423.57	2.4668	0.419522	5.88002	4.10223e-09	6.26791e-07	Irf7
347.451	1.35473	0.230476	5.87796	4.15361e-09	6.30141e-07	Tlr13
530.859	1.26001	0.214418	5.87642	4.19245e-09	6.31554e-07	Cdkn1a
165.568	3.81423	0.652534	5.84526	5.05775e-09	7.48736e-07	Hcar2
2040.48	0.635832	0.108788	5.84468	5.07534e-09	7.48736e-07	Gm6145
3475.18	2.33692	0.403426	5.7927	6.92645e-09	1.01482e-06	Lyz2
1969.15	2.42514	0.419054	5.78717	7.1581e-09	1.04162e-06	Ifit1
806.124	1.41793	0.245169	5.78346	7.31791e-09	1.05769e-06	Lgals9
75.8553	2.67507	0.463382	5.77293	7.79045e-09	1.11097e-06	Tnfsf8
1092.77	1.18636	0.20568	5.76799	8.02231e-09	1.12898e-06	Pld4
2601.74	0.947813	0.164453	5.76342	8.24271e-09	1.15242e-06	Itgb5
294.049	2.88892	0.50201	5.75471	8.67892e-09	1.19775e-06	Ifi207
116.553	2.37414	0.412855	5.75054	8.89614e-09	1.21985e-06	Gpr65
6679.21	1.63594	0.284785	5.74449	9.21976e-09	1.25618e-06	Mpeg1
1901.57	1.06597	0.186018	5.73045	1.00162e-08	1.35605e-06	Olfml3
699.155	1.16317	0.203365	5.71961	1.06768e-08	1.43639e-06	Anxa3
587.338	1.02177	0.179272	5.69954	1.20128e-08	1.58944e-06	Apbb1ip
880.063	1.38844	0.24362	5.6992	1.20373e-08	1.58944e-06	Ddx58
107.779	1.15132	0.202094	5.69695	1.21973e-08	1.60068e-06	LOC118568377
472.971	2.65478	0.466909	5.68587	1.3015e-08	1.69759e-06	Ifi44
638.023	1.38806	0.244318	5.68136	1.33631e-08	1.72199e-06	Adgre1
403.685	1.04132	0.183656	5.66993	1.42857e-08	1.81895e-06	Cryzl2
818.764	1.29915	0.229364	5.66415	1.47753e-08	1.87017e-06	Fyb
631.148	1.00415	0.177314	5.66311	1.4865e-08	1.87045e-06	Hmox1
1032.6	1.14191	0.201727	5.66069	1.5077e-08	1.88603e-06	Cd53
3671.79	1.02211	0.180789	5.65361	1.57108e-08	1.95377e-06	Grn
415.471	2.13555	0.378763	5.63823	1.71809e-08	2.11217e-06	Ccl9
3458.76	1.02371	0.181943	5.62657	1.8383e-08	2.24703e-06	Laptm5
56.2732	3.73645	0.665059	5.61823	1.9292e-08	2.3315e-06	Cd200r4
249.702	1.29121	0.229927	5.61576	1.95704e-08	2.35185e-06	Klhl6
419.593	1.09537	0.195281	5.60922	2.03246e-08	2.42885e-06	Blnk
229.373	1.42145	0.253496	5.6074	2.05385e-08	2.44077e-06	Igsf6
133.271	3.91206	0.699584	5.59198	2.24492e-08	2.6531e-06	Ifi206
1411.07	2.0707	0.370611	5.58727	2.30673e-08	2.69635e-06	Bst2
274.191	2.39773	0.429124	5.5875	2.30363e-08	2.69635e-06	Phf11b
2686.16	0.839672	0.150484	5.5798	2.40801e-08	2.76934e-06	Axl
1269.98	1.80044	0.322638	5.58036	2.40018e-08	2.76934e-06	Ifitm3
322.499	1.43745	0.257901	5.57367	2.49434e-08	2.85328e-06	Pycard
393.942	1.33477	0.239708	5.56831	2.57219e-08	2.92668e-06	Lat2
596.306	1.69416	0.304921	5.55607	2.75924e-08	3.1229e-06	Fcgr2b
1646.24	1.14117	0.205457	5.55431	2.78709e-08	3.13782e-06	Fcgr3
668.62	0.954646	0.172006	5.55009	2.85521e-08	3.19768e-06	Tnfrsf1a
616.298	1.91651	0.345658	5.54454	2.94723e-08	3.28355e-06	Aspg
851.93	1.92953	0.348118	5.54275	2.97749e-08	3.29438e-06	Trim30a
2004.51	3.59644	0.648924	5.54215	2.98775e-08	3.29438e-06	C3
276.048	10.8427	1.96012	5.53166	3.17211e-08	3.47972e-06	Ighv1-9
106.608	2.25284	0.4082	5.51896	3.41015e-08	3.70287e-06	Bcl3
43.5137	2.77213	0.503252	5.50843	3.6205e-08	3.91142e-06	4930512H18Rik
25.7841	2.2407	0.406948	5.50611	3.66849e-08	3.94335e-06	Lilra5
691.893	2.74425	0.499189	5.49743	3.85376e-08	4.12179e-06	Cybb
211.175	1.73396	0.315644	5.4934	3.94278e-08	4.19602e-06	Plekha4
125.904	3.26957	0.595287	5.49243	3.9643e-08	4.19803e-06	Pdcd1
1152.12	1.09488	0.20126	5.44015	5.32351e-08	5.58211e-06	Lair1
7.02947	18.2722	3.36356	5.43241	5.55995e-08	5.80161e-06	Trav16n
1215.18	0.581079	0.107192	5.42094	5.92868e-08	6.12659e-06	Bmpr1b
98.9052	2.00238	0.369641	5.41708	6.05804e-08	6.20036e-06	Milr1
2603.15	0.753297	0.139115	5.41494	6.13085e-08	6.245e-06	Sox9
201.995	0.923939	0.170753	5.41096	6.26867e-08	6.35512e-06	Gadd45a
1341.43	1.15256	0.213046	5.40992	6.30536e-08	6.36216e-06	Irf9
531.053	1.41349	0.261349	5.40845	6.35737e-08	6.38453e-06	Ifih1
658.975	1.41993	0.262862	5.40183	6.59654e-08	6.59376e-06	Fcgr1
62.16	2.01564	0.373463	5.39715	6.77076e-08	6.73643e-06	Olfr111
2512.93	0.713803	0.132754	5.3769	7.57801e-08	7.50468e-06	Rida
1213.34	0.715716	0.133397	5.36531	8.08115e-08	7.89333e-06	Plcd4
113.735	3.70674	0.691277	5.36216	8.22319e-08	7.99555e-06	Oas3
2155.3	2.07419	0.387045	5.35903	8.36686e-08	8.06196e-06	Gbp3
95.6583	2.29515	0.431758	5.31581	1.06183e-07	1.01855e-05	Slamf6
579.094	0.95577	0.179982	5.31037	1.09405e-07	1.04013e-05	Ddo
359.992	1.18605	0.223785	5.29996	1.15828e-07	1.07855e-05	Ncf2
1095.04	2.53927	0.479117	5.29989	1.15875e-07	1.07855e-05	Cd44
1192.19	0.86942	0.16398	5.302	1.14541e-07	1.07855e-05	Tgfbr2
226.2	1.74225	0.328742	5.29974	1.15968e-07	1.07855e-05	Endou
19.8336	19.0216	3.59145	5.29636	1.18135e-07	1.09395e-05	Ighv4-1
568.173	2.03377	0.384709	5.28652	1.24666e-07	1.14945e-05	Ccl6
302.664	1.00891	0.190905	5.2849	1.25775e-07	1.1547e-05	Dnase2a
462.736	1.03982	0.197108	5.27539	1.32477e-07	1.21103e-05	Dnah1
131.697	1.69445	0.321914	5.26368	1.41203e-07	1.28531e-05	Nlrp1b
6092.25	1.90686	0.362531	5.25987	1.44159e-07	1.30665e-05	H2-K1
407.235	1.71151	0.325486	5.25833	1.45373e-07	1.3121e-05	Capg
542.701	1.09974	0.209741	5.24334	1.577e-07	1.40556e-05	Havcr2
1014.37	1.67592	0.319701	5.24214	1.58726e-07	1.40884e-05	Ptpn6
6023	0.851334	0.162716	5.23204	1.67651e-07	1.47581e-05	Sdc4
3752.71	4.65406	0.890047	5.22901	1.7042e-07	1.49404e-05	Cxcl13
281.098	2.32256	0.445018	5.21901	1.79878e-07	1.56414e-05	Oas1a
186.546	9.66843	1.85238	5.21947	1.79436e-07	1.56414e-05	Ighv8-5
567.348	0.970847	0.186106	5.21663	1.82206e-07	1.57797e-05	Trim25
2740.33	0.965369	0.185725	5.19784	2.01619e-07	1.73904e-05	Cd63
44.6541	1.76748	0.340648	5.18858	2.11901e-07	1.82039e-05	F9
1564.23	0.651787	0.125817	5.18044	2.21358e-07	1.88649e-05	Siglech
24.3868	2.96721	0.573401	5.17475	2.28214e-07	1.93493e-05	Il1r2
243	2.95696	0.571478	5.17423	2.28852e-07	1.93493e-05	Ifi213
447.554	1.57505	0.305536	5.15503	2.5359e-07	2.12727e-05	Slc15a3
581.412	1.10782	0.215251	5.14665	2.65183e-07	2.20721e-05	Angpt1
724.979	1.69301	0.329152	5.14355	2.69601e-07	2.22404e-05	AU020206
4272.46	0.757154	0.147197	5.14383	2.69198e-07	2.22404e-05	Mfap3l
67.6095	3.28827	0.639363	5.14304	2.70324e-07	2.22404e-05	H2-Q9
50.0152	3.50123	0.682135	5.13276	2.8553e-07	2.34014e-05	Phf11a
4015.99	0.854086	0.166762	5.12159	3.02978e-07	2.47366e-05	Pbxip1
1285.6	1.03549	0.202738	5.10752	3.26415e-07	2.65488e-05	Unc93b1
33.0427	1.89789	0.373202	5.08543	3.66792e-07	2.9419e-05	Gm38748
1974.13	0.908107	0.178538	5.08634	3.65044e-07	2.9419e-05	Itgam
2410.07	0.627226	0.123343	5.08522	3.67204e-07	2.9419e-05	Man2b1
83.036	1.20765	0.237879	5.07675	3.83944e-07	3.05314e-05	Hpn
317.642	1.215	0.239526	5.07252	3.92581e-07	3.11026e-05	Rasal3
4576.66	0.940572	0.185457	5.07164	3.94401e-07	3.11315e-05	Npc2
103.43	1.60254	0.316354	5.06566	4.06989e-07	3.2007e-05	Arl11
462.568	1.00223	0.1984	5.05156	4.3822e-07	3.43369e-05	Tmem176a
938.538	1.77106	0.35119	5.04302	4.58242e-07	3.55154e-05	Ptprc
1377.51	0.775549	0.154117	5.03219	4.84906e-07	3.73428e-05	Rapgef3
12949.7	1.09321	0.21725	5.03203	4.85311e-07	3.73428e-05	Aqp4
600.908	1.33208	0.264933	5.02798	4.9567e-07	3.80031e-05	Cyba
750.649	0.709681	0.141187	5.02652	4.99457e-07	3.8021e-05	Aldh1l2
489.186	1.45371	0.28918	5.02702	4.98171e-07	3.8021e-05	Cd86
2626.71	2.03502	0.40515	5.02287	5.09053e-07	3.8614e-05	H2-Q4
43.1312	2.24122	0.44686	5.01548	5.2902e-07	3.99868e-05	Glrp1
219.864	1.42074	0.283578	5.01008	5.44087e-07	4.09809e-05	Spint1
1151.73	0.901283	0.180138	5.00328	5.63631e-07	4.18633e-05	Nckap1l
293.213	1.11723	0.223289	5.00351	5.62951e-07	4.18633e-05	Renbp
76.9607	2.28923	0.458165	4.99652	5.83756e-07	4.30591e-05	Bcl2a1a
517.687	1.49042	0.298254	4.99714	5.81874e-07	4.30591e-05	Pik3ap1
9.30278	5.05623	1.01315	4.9906	6.0193e-07	4.42471e-05	BC039966
4267.18	0.687122	0.137732	4.98883	6.07471e-07	4.44811e-05	Gpam
340.745	2.16954	0.435586	4.98074	6.33416e-07	4.5775e-05	Slfn9
304.757	1.4435	0.290089	4.97604	6.48979e-07	4.67418e-05	Fbln2
22049.2	1.49645	0.301049	4.97077	6.66866e-07	4.78689e-05	B2m
16.0398	19.0149	3.82957	4.96529	6.86003e-07	4.90779e-05	Igkv4-86
2830.73	0.612855	0.123728	4.95324	7.29885e-07	5.18704e-05	Abhd4
35.3932	1.44728	0.292405	4.94959	7.43685e-07	5.26011e-05	Gm30464
940.34	0.570018	0.115188	4.94859	7.47546e-07	5.26011e-05	Npas3
191.606	2.35504	0.47657	4.94164	7.747e-07	5.43331e-05	Timp1
728.105	2.11151	0.428326	4.92968	8.2366e-07	5.73906e-05	Slfn8
176.156	8.90705	1.80763	4.92747	8.33003e-07	5.78532e-05	Iglc1
1087.48	0.72439	0.147089	4.92483	8.44335e-07	5.82618e-05	S100a13
453.775	0.695612	0.141303	4.92284	8.5298e-07	5.84811e-05	Aox1
807.061	2.41906	0.491362	4.92318	8.515e-07	5.84811e-05	Nlrc5
163.22	1.47024	0.299658	4.90637	9.27766e-07	6.30027e-05	Runx1
83.7715	0.910371	0.186039	4.89344	9.90884e-07	6.68643e-05	Gm5086
142.982	1.68755	0.344996	4.8915	1.00068e-06	6.73133e-05	Neurl3
1599.74	0.426224	0.0873666	4.87856	1.06861e-06	7.14329e-05	Entpd5
371.687	0.773846	0.158648	4.87776	1.07296e-06	7.15004e-05	Gdpd2
260.58	1.51991	0.31195	4.87229	1.10314e-06	7.32802e-05	Il21r
102.137	1.06494	0.218625	4.87107	1.10994e-06	7.32802e-05	H4c9
647.257	1.08161	0.222178	4.86819	1.12627e-06	7.41291e-05	Adcy7
57.7252	1.81426	0.373477	4.85777	1.18717e-06	7.76599e-05	Gm46220
50.9982	3.06364	0.631485	4.85149	1.22535e-06	7.99133e-05	Il1rn
977.507	1.15698	0.238563	4.84979	1.23591e-06	8.03569e-05	Tor3a
6.32065	5.72978	1.1825	4.84549	1.263e-06	8.18694e-05	Gm29414
556.16	3.03132	0.626005	4.84232	1.28333e-06	8.29355e-05	Zbp1
139.795	1.38019	0.28508	4.84142	1.28917e-06	8.30619e-05	Glipr1
125.058	1.63926	0.339385	4.83009	1.36471e-06	8.71417e-05	Fblim1
375.798	1.5259	0.315989	4.82897	1.37242e-06	8.73733e-05	Apobec1
6053.52	0.681342	0.141297	4.82204	1.42098e-06	9.01964e-05	Mlc1
48.7226	1.8503	0.384519	4.81199	1.49433e-06	9.42929e-05	Haao
674.344	1.27686	0.26544	4.81034	1.50674e-06	9.47961e-05	Hcls1
106.752	2.21657	0.461627	4.80164	1.57374e-06	9.87211e-05	Oasl1
394.774	2.48379	0.51753	4.79932	1.59208e-06	9.95796e-05	Ifi209
66.9662	1.35615	0.283324	4.78656	1.69665e-06	0.000105811	Vis1
1702.55	4.62088	0.965597	4.78552	1.70544e-06	0.00010605	Jchain
33.6772	8.9074	1.86297	4.78129	1.74176e-06	0.000107994	Igkv2-137
58.8099	1.38441	0.289675	4.7792	1.75991e-06	0.000108804	Tmem273
27.3942	3.01259	0.630537	4.77782	1.77204e-06	0.000109239	LOC118568626
316.143	1.13715	0.23845	4.76892	1.85218e-06	0.000113524	Spi1
867.047	1.03636	0.217766	4.75905	1.94502e-06	0.000118199	Lyn
2241.16	1.62986	0.342441	4.75955	1.94022e-06	0.000118199	Rnf213
853.236	1.5432	0.324847	4.75055	2.02866e-06	0.000122932	S100a6
988.163	0.617328	0.13013	4.74395	2.09595e-06	0.000125704	Phkg1
393.248	1.08401	0.228486	4.74431	2.09218e-06	0.000125704	Cd37
1066.16	2.2577	0.476525	4.73783	2.16016e-06	0.000128356	A2m
2243.2	2.22545	0.470119	4.73381	2.20346e-06	0.000130566	Ighm
279.765	1.41963	0.299938	4.73307	2.21144e-06	0.000130677	Fam111a
1956.84	1.048	0.221488	4.73163	2.2272e-06	0.000131245	Fxyd1
1018.07	7.30009	1.54425	4.72726	2.27564e-06	0.000133732	Igha
68.362	0.975001	0.206448	4.72276	2.3267e-06	0.000136357	Oacyl
200.916	1.10147	0.233825	4.71064	2.4694e-06	0.000143931	Btk
346.788	1.26397	0.268639	4.70508	2.53769e-06	0.000147484	D17H6S56E-5
121.671	1.74071	0.37013	4.70296	2.56412e-06	0.000148241	Isg20
213.594	1.23975	0.263647	4.70231	2.57235e-06	0.00014828	Cd14
82.1455	1.47841	0.314435	4.70181	2.57865e-06	0.00014828	Tex11
1257.97	1.79737	0.382424	4.69993	2.60246e-06	0.000149247	Chil1
463.658	1.08199	0.230423	4.69566	2.65747e-06	0.000151589	Ikzf1
528.72	9.30831	1.98226	4.6958	2.65564e-06	0.000151589	Ighv1-12
49.9957	1.84125	0.392973	4.68544	2.79364e-06	0.000158933	Gm46116
320.465	1.15899	0.247489	4.68299	2.82718e-06	0.000160414	Tfcp2l1
243.837	0.99477	0.212611	4.67884	2.88506e-06	0.000163265	Hvcn1
13066.7	0.779677	0.166735	4.67615	2.92313e-06	0.000164549	Bcas1
193.917	1.17148	0.250717	4.6725	2.97562e-06	0.000167065	Gm10432
124	0.675786	0.144716	4.66975	3.01566e-06	0.000167989	AA986860
45.9101	2.0948	0.448587	4.66977	3.0153e-06	0.000167989	Gm13391
1491.57	0.70367	0.150685	4.66981	3.01482e-06	0.000167989	Vsir
152.308	2.42825	0.520455	4.66564	3.0766e-06	0.000170939	H2-Q5
209.698	1.80684	0.387455	4.66334	3.11117e-06	0.000172412	Socs3
4920.72	0.604213	0.129588	4.66257	3.12283e-06	0.000172611	Ctsl
149.465	0.743226	0.159532	4.6588	3.18063e-06	0.000175353	Pdzd7
237.3	2.30633	0.495812	4.65163	3.29318e-06	0.000180627	Cxcl5
951.288	0.788683	0.169999	4.63934	3.49528e-06	0.000190248	Lpcat2
2586.52	0.380372	0.0822103	4.62682	3.71315e-06	0.000201594	Rasa3
374.652	0.900666	0.194801	4.62351	3.77303e-06	0.000204326	Dock8
944.178	8.19031	1.77224	4.62145	3.81059e-06	0.000205839	Igkv10-96
133.022	4.46129	0.966275	4.617	3.89333e-06	0.000209779	Cd3g
459.122	1.93842	0.419918	4.61618	3.90874e-06	0.00021008	Cxcl16
894.804	2.87789	0.623629	4.61475	3.93567e-06	0.000210997	Gm4951
1265.94	1.11789	0.242729	4.60549	4.11489e-06	0.000218959	Arpc1b
214.58	0.611853	0.132884	4.60442	4.13613e-06	0.000219543	Col7a1
665.942	0.810257	0.176279	4.59644	4.29777e-06	0.000227559	F11r
470.581	1.33299	0.290419	4.58988	4.43495e-06	0.000234242	Igfbp6
1251.07	0.842594	0.183896	4.58191	4.6075e-06	0.000240709	LOC108167751
411.502	0.808102	0.176378	4.58164	4.61338e-06	0.000240709	Cd33
261.293	1.59443	0.348005	4.58163	4.61366e-06	0.000240709	Epsti1
18.3261	3.53648	0.772983	4.5751	4.75984e-06	0.000247199	Gm34983
181.377	4.44727	0.972975	4.5708	4.85867e-06	0.000250947	H2-M2
147.445	2.93793	0.643019	4.56897	4.90135e-06	0.000251675	Cd300lf
613.107	0.918432	0.201069	4.56775	4.92981e-06	0.000252281	Il13ra1
146.437	0.934466	0.204752	4.5639	5.02116e-06	0.000256343	BC028528
769.502	1.45597	0.319088	4.56293	5.04458e-06	0.000256925	Aif1
803.235	2.30669	0.505867	4.55988	5.1182e-06	0.000260056	Isg15
272.273	2.84721	0.626188	4.54689	5.44452e-06	0.000274032	Fcgr4
64.8869	1.19334	0.262623	4.54392	5.52181e-06	0.00027727	Muc1
2723.98	0.551982	0.121607	4.53909	5.64988e-06	0.000283037	S100a1
1143.25	0.846212	0.18651	4.53707	5.70401e-06	0.00028508	Pros1
200.096	1.35346	0.298376	4.5361	5.73032e-06	0.000285728	Rab7b
446.722	3.02246	0.66685	4.53244	5.83071e-06	0.000290057	F830016B08Rik
308.913	1.01463	0.223944	4.53075	5.87733e-06	0.000291698	Plcb2
288.742	2.52624	0.557836	4.52864	5.93636e-06	0.000293946	Mx1
723.606	1.64718	0.363947	4.52588	6.01452e-06	0.000297128	Parp3
4490	0.594039	0.13127	4.52531	6.03071e-06	0.000297242	Ddah1
385.581	1.16712	0.258437	4.51606	6.30021e-06	0.000309101	Cybrd1
72.6451	2.69536	0.597022	4.51468	6.3413e-06	0.000310405	Ifi208
32.4792	3.03164	0.67309	4.50406	6.66668e-06	0.000321912	Gm51680
1472.82	1.00267	0.223141	4.49342	7.00893e-06	0.000336917	Id3
142.202	0.801679	0.178403	4.49364	7.0015e-06	0.000336917	C4a
886.228	1.41105	0.314311	4.48934	7.14446e-06	0.000341895	Herc6
4863.4	0.752318	0.167566	4.48969	7.13285e-06	0.000341895	Csf1r
2408.88	0.669614	0.149204	4.48792	7.19218e-06	0.000343411	Tgfbr1
3269.43	0.860197	0.19177	4.48557	7.27184e-06	0.000346441	Abca1
12.0561	3.2492	0.724542	4.48449	7.30899e-06	0.000347437	LOC118567846
31.317	3.48629	0.778095	4.48055	7.44501e-06	0.000352116	Cd244a
267.496	0.77718	0.173491	4.47966	7.47612e-06	0.000352116	Frrs1
176.387	1.05356	0.235207	4.47927	7.48973e-06	0.000352116	Xlr
84.4452	8.11029	1.81676	4.46415	8.03877e-06	0.000373009	Ighv1-52
1952.13	0.321012	0.0719847	4.45945	8.21695e-06	0.000377997	Ifrd1
239.539	1.21298	0.272034	4.45894	8.23668e-06	0.000378092	Tlr4
837.543	1.47548	0.331322	4.4533	8.45597e-06	0.000387327	Irf8
174.061	9.05743	2.03648	4.44759	8.68387e-06	0.00039639	Igkv8-19
76.6949	2.42888	0.547239	4.43843	9.06166e-06	0.000410673	LOC68395
491.822	0.829892	0.187192	4.43338	9.27674e-06	0.000417766	Rasgef1b
115.26	11.5201	2.59846	4.43345	9.27364e-06	0.000417766	Igkv4-61
3543.47	3.2055	0.72483	4.42241	9.76049e-06	0.000435915	H2-Aa
166.787	1.31391	0.297104	4.4224	9.76127e-06	0.000435915	Gm5637
32.3599	1.27831	0.289617	4.41381	1.01568e-05	0.000451691	Mroh6
916.048	0.73334	0.166314	4.40936	1.03677e-05	0.000459693	Tcn2
8453.04	3.13654	0.711376	4.40911	1.03797e-05	0.000459693	Cd74
1177.09	1.11189	0.252214	4.40854	1.04072e-05	0.00045996	Eif2ak2
73.469	1.45117	0.329372	4.40588	1.05356e-05	0.000464676	Akr1b8
81.9129	0.919888	0.208814	4.40531	1.05634e-05	0.000464941	Lpar5
325.747	0.994291	0.225784	4.40373	1.06406e-05	0.000467377	Galnt15
334.695	0.520426	0.118396	4.39566	1.10438e-05	0.000483105	Fggy
26.0485	3.12601	0.711731	4.39212	1.12248e-05	0.000490021	Gm52546
100.34	0.882772	0.201553	4.37986	1.18757e-05	0.000515279	Pycr1
137.364	2.45357	0.560158	4.38014	1.18605e-05	0.000515279	H2-Q7
221.377	0.818593	0.186945	4.37879	1.1934e-05	0.000516761	H2bc6
393.472	0.830345	0.189656	4.37815	1.1969e-05	0.000517228	Gm46162
1298.18	1.72245	0.393796	4.37396	1.22013e-05	0.000526206	Gpnmb
62.0842	1.78588	0.408736	4.36928	1.24657e-05	0.000536527	Ip6k3
356.457	0.947713	0.216927	4.3688	1.24931e-05	0.000536626	Tbxas1
39.5969	2.05108	0.4699	4.36493	1.27163e-05	0.00054403	B430306N03Rik
177.525	1.25443	0.287679	4.36053	1.2975e-05	0.000553987	Tgif1
54531.7	0.702362	0.161154	4.35832	1.31064e-05	0.000557372	Cst3
3131.93	0.459395	0.105404	4.35842	1.31007e-05	0.000557372	Plxnb1
336.026	1.9502	0.448254	4.35066	1.35726e-05	0.000572644	Phf11d
1261.38	0.656198	0.150871	4.34939	1.36516e-05	0.000574845	Nfe2l2
1204.49	1.74883	0.402364	4.34638	1.384e-05	0.000581633	Parp14
62.6571	10.212	2.35056	4.3445	1.39596e-05	0.000585511	Ighv1-72
113.556	1.40799	0.324379	4.34055	1.42125e-05	0.000594949	A630001G21Rik
826.894	0.664749	0.153271	4.3371	1.44376e-05	0.000602018	Fgfrl1
787.383	1.15946	0.267416	4.33578	1.45246e-05	0.000604465	Trim12a
123.858	1.56545	0.361157	4.33455	1.46057e-05	0.000606662	Mamdc2
227.863	1.16462	0.269021	4.32911	1.49715e-05	0.000618254	Fermt3
74.8427	1.80871	0.419232	4.31435	1.60073e-05	0.000659752	Gm39429
644.694	0.376446	0.0873192	4.31115	1.62407e-05	0.000668084	Trim17
5292.44	0.548454	0.127295	4.30852	1.64354e-05	0.000674797	Id4
37.7941	1.62714	0.377972	4.30492	1.67049e-05	0.000684548	Fam167b
78.8924	0.87158	0.202667	4.30056	1.70367e-05	0.000692837	Gm31419
166.941	1.20357	0.280197	4.29545	1.74338e-05	0.000706301	Trim5
61.0802	1.44824	0.337293	4.29371	1.75714e-05	0.000710528	Gm26740
3672.33	0.54721	0.127537	4.2906	1.78187e-05	0.000717817	Kcnip3
104.505	1.03636	0.241639	4.28886	1.79589e-05	0.000722104	Pipox
405.658	1.07086	0.249737	4.28796	1.80319e-05	0.000723677	Col27a1
630.679	0.665055	0.155129	4.2871	1.81024e-05	0.000725145	Dhrs3
619.123	0.970237	0.226489	4.28382	1.8371e-05	0.000733159	Mgst1
280.518	2.43422	0.568395	4.28262	1.84708e-05	0.00073577	Lgals3
17606.5	0.470671	0.110072	4.27603	1.90257e-05	0.000755536	Scg3
372.352	1.05576	0.246909	4.27589	1.90376e-05	0.000755536	Pdlim4
13603.5	0.953533	0.223198	4.27214	1.93604e-05	0.000765503	Sparc
23.84	4.69342	1.09917	4.26999	1.95483e-05	0.000771507	Afp
11.9625	3.11158	0.728873	4.26903	1.96328e-05	0.000773416	Fam187a
100.784	1.43243	0.335682	4.26722	1.97924e-05	0.000778269	C530044C16Rik
1333.37	0.734214	0.17244	4.25779	2.06455e-05	0.000808841	Peg10
46.4968	1.08278	0.254387	4.25644	2.07704e-05	0.000812249	Tmem202
74.2669	2.94119	0.691255	4.25486	2.09179e-05	0.000815036	Cd4
2137.21	0.521191	0.122543	4.25315	2.10788e-05	0.000819811	Tsc22d4
409.346	0.97222	0.228683	4.25139	2.12446e-05	0.000824762	Serinc2
29.9915	1.95406	0.459725	4.2505	2.1329e-05	0.000826536	Serpina3h
2735.05	0.693991	0.163366	4.24808	2.15608e-05	0.000834011	Sat1
8389.72	0.777094	0.18299	4.24664	2.17e-05	0.000837878	Mt1
49.5695	3.58285	0.845779	4.23615	2.27388e-05	0.000868581	Serpina3i
269.143	0.836913	0.197671	4.23387	2.29703e-05	0.000874301	Cmklr1
1001.03	0.724212	0.171134	4.23184	2.31791e-05	0.000880684	Gpr34
90.8074	1.26171	0.298278	4.22997	2.33728e-05	0.000886466	Slc2a4
1323.88	0.689768	0.163105	4.22899	2.34743e-05	0.000888742	Tmem176b
197.158	0.79	0.186972	4.22524	2.38688e-05	0.000902079	Car5b
317.296	0.819647	0.194008	4.22481	2.39142e-05	0.000902202	Naprt
36.2321	16.4072	3.88939	4.21844	2.45995e-05	0.000926422	Ighv3-1
636.103	1.14452	0.272242	4.20407	2.62161e-05	0.000976984	Sp100
1942.32	0.323715	0.0770799	4.19974	2.67225e-05	0.000994123	Abhd3
55.4999	1.12455	0.267868	4.19817	2.69085e-05	0.000997918	Mfsd7a
146.693	0.994312	0.237238	4.1912	2.77485e-05	0.00102339	I830077J02Rik
560.371	0.910617	0.217435	4.188	2.81428e-05	0.00103615	Col16a1
908.045	0.687604	0.164262	4.18602	2.8389e-05	0.00104163	Tst
289.164	0.906028	0.216497	4.18495	2.85228e-05	0.00104475	Mlxipl
752.175	0.626999	0.14989	4.18306	2.87609e-05	0.00105167	Gusb
506.407	2.66649	0.637792	4.18081	2.90466e-05	0.0010603	Ccl5
19.6369	2.13149	0.509896	4.18024	2.91198e-05	0.00106116	Clca4a
360.525	0.850739	0.203695	4.17654	2.95982e-05	0.00107676	Tifab
518.636	0.717834	0.172169	4.16935	3.05475e-05	0.00110941	Abi3
928.401	0.546977	0.131222	4.16832	3.06859e-05	0.00111067	Rasgrp3
261.204	1.43951	0.345579	4.16551	3.10656e-05	0.00112251	Dhx58
843.588	0.801637	0.192582	4.16258	3.14674e-05	0.00113202	Inpp5d
306.266	1.35623	0.325826	4.16243	3.14878e-05	0.00113202	Trim21
1188.37	0.632879	0.152039	4.16261	3.1463e-05	0.00113202	Adap2
23.2067	16.9928	4.08439	4.16042	3.17656e-05	0.0011401	Igkv14-100
74.3316	1.75236	0.421435	4.15809	3.20925e-05	0.0011499	Sctr
91.2977	2.07814	0.500104	4.15542	3.24688e-05	0.00116144	AI662270
119.938	0.842622	0.203	4.15084	3.31258e-05	0.00118245	Castor1
557.636	1.45013	0.350187	4.14103	3.45745e-05	0.00122348	Uba7
76.0875	1.9883	0.480217	4.14041	3.46683e-05	0.00122375	Siglec1
984.064	0.585332	0.141462	4.13774	3.50748e-05	0.00123606	Hmgb3
2717.63	0.762287	0.184512	4.13136	3.60624e-05	0.00126668	Anxa5
219.55	3.96402	0.959797	4.13007	3.62659e-05	0.00127175	Arhgap36
2730.08	0.881626	0.21351	4.1292	3.64021e-05	0.00127443	Gsn
3219.08	0.408602	0.0989739	4.12839	3.65318e-05	0.0012748	Epb41l2
438.982	0.928777	0.225101	4.12605	3.69042e-05	0.0012857	Rassf4
218.844	1.23557	0.299895	4.12	3.78869e-05	0.00131779	Ms4a6d
842.669	1.37922	0.334882	4.11853	3.81299e-05	0.0013192	Parp9
2939.79	0.344452	0.0836848	4.11606	3.85397e-05	0.00132968	Pitpnc1
532.017	0.816414	0.198388	4.11525	3.86768e-05	0.00133226	Hpgd
35.8513	1.19693	0.291018	4.11288	3.90747e-05	0.0013438	Grin3b
5873.54	5.42547	1.3203	4.10927	3.96909e-05	0.00136281	Ighg2c
150.234	0.883137	0.215099	4.10572	4.03056e-05	0.00138169	Gna15
257.846	0.928005	0.226126	4.10394	4.06177e-05	0.00138794	Slc37a2
23.6669	2.1396	0.521857	4.09997	4.13197e-05	0.0014052	Lemd1
660.418	0.629435	0.153543	4.09942	4.14194e-05	0.00140635	Fmnl3
73.4803	1.08997	0.265994	4.09771	4.17251e-05	0.00141449	A830021F12Rik
225.542	0.729292	0.178062	4.09571	4.2088e-05	0.00142453	Chac1
328.764	0.855821	0.209126	4.09237	4.26979e-05	0.00144289	Fes
50.4136	1.34111	0.32774	4.09199	4.27687e-05	0.00144301	Sh2d6
1870.17	0.646634	0.158109	4.08981	4.31734e-05	0.00145208	Ier5
1854.74	0.605186	0.148045	4.08786	4.3537e-05	0.00145972	Padi2
978.139	0.928299	0.227183	4.08612	4.38642e-05	0.00146839	Parp12
656.303	0.477348	0.116845	4.08531	4.40183e-05	0.00147124	Dusp16
407.451	0.697757	0.170833	4.08445	4.4182e-05	0.00147441	Gmip
864.544	0.661358	0.162211	4.07714	4.55938e-05	0.00149793	Bcl2
5.75663	5.21327	1.2781	4.07893	4.52427e-05	0.00149793	Sprr1a
2468.13	2.42257	0.594147	4.07739	4.5545e-05	0.00149793	Gbp6
60.9576	1.76396	0.432566	4.0779	4.5445e-05	0.00149793	Rab20
27.1523	3.06182	0.751094	4.07648	4.57232e-05	0.00149793	Mmp12
2251.75	0.420509	0.103164	4.0761	4.57972e-05	0.00149793	Adk
301.764	0.484251	0.11878	4.07687	4.56455e-05	0.00149793	Dleu2
423.968	1.8577	0.456031	4.07363	4.62851e-05	0.00151037	S100a4
1132.39	0.813616	0.199736	4.07347	4.63186e-05	0.00151037	Ucp2
404.119	0.789846	0.193931	4.07282	4.64464e-05	0.00151056	Slc22a4
1199.96	0.399472	0.0981837	4.06862	4.72928e-05	0.00153512	Nln
1230.79	0.495741	0.121908	4.06652	4.77209e-05	0.00154666	Itpr2
581.322	0.61218	0.150617	4.06449	4.8138e-05	0.00155547	Nedd9
980.31	2.65809	0.654289	4.06256	4.85372e-05	0.00156364	Cxcl10
237.917	2.12098	0.522036	4.06289	4.8468e-05	0.00156364	Serpinf2
222.958	3.31818	0.817217	4.06034	4.9002e-05	0.00157624	Lcn2
2956.24	2.94788	0.726379	4.05832	4.94279e-05	0.00158756	H2-Ab1
351.881	1.36595	0.336824	4.05538	5.00535e-05	0.00160284	Parp10
8706.48	1.67435	0.413647	4.04778	5.17056e-05	0.0016508	Serpina3n
48.8471	1.51555	0.374539	4.04644	5.20017e-05	0.00165531	Cnr2
169.881	0.815468	0.201751	4.04196	5.30059e-05	0.00168477	Mlph
122.252	1.58852	0.393257	4.03939	5.35907e-05	0.00169935	Casp4
1324.6	0.57979	0.143645	4.03626	5.43112e-05	0.00171859	Slco2b1
379.866	0.638561	0.15829	4.03413	5.48059e-05	0.00173169	Sardh
131.946	2.7016	0.669765	4.03364	5.49183e-05	0.00173268	Ifi211
5443.45	0.458447	0.113859	4.02644	5.66276e-05	0.00178135	Lamp2
38.083	1.63807	0.40724	4.02237	5.76145e-05	0.00180974	Abcc12
1799.2	0.468018	0.116384	4.02133	5.78701e-05	0.00181245	Lrp4
731.614	0.714735	0.177937	4.01679	5.89957e-05	0.00183962	Gsap
236.657	1.2473	0.310501	4.01704	5.89339e-05	0.00183962	Slc1a5
88.87	2.62123	0.653097	4.01353	5.98166e-05	0.00185709	Ms4a4c
364.125	0.907579	0.22646	4.00768	6.13174e-05	0.00190093	Sh3bp2
63.6131	1.077	0.268758	4.00732	6.14122e-05	0.00190111	Gm32652
1488.54	0.772717	0.193196	3.99965	6.34374e-05	0.00195342	Ccdc190
3636.65	0.508981	0.127264	3.99939	6.35052e-05	0.00195342	Kndc1
977.072	1.06885	0.267352	3.99791	6.39031e-05	0.00196119	Ncf1
387.412	0.477897	0.119681	3.9931	6.52139e-05	0.00199481	Trdmt1
165.75	1.05696	0.264712	3.99287	6.52784e-05	0.00199481	Dennd1c
6682.66	0.766699	0.192136	3.99039	6.5965e-05	0.00201102	Cnn3
46.1156	1.32164	0.331323	3.98898	6.63568e-05	0.00201387	Ugt1a7c
341.087	0.525288	0.131676	3.98926	6.62804e-05	0.00201387	Mtmr11
314.83	0.791802	0.19858	3.98732	6.68249e-05	0.00202472	Tgfb1
791.615	0.302357	0.0759257	3.98228	6.82575e-05	0.0020652	Abhd5
225.048	1.43184	0.361	3.96631	7.29926e-05	0.00219295	Csf2rb
2838.13	0.824314	0.208058	3.96194	7.43444e-05	0.00222731	Msn
477.702	0.627604	0.158457	3.96071	7.47272e-05	0.00223565	Hsd3b7
1025.22	0.467393	0.118109	3.95729	7.58044e-05	0.00226471	Ddit3
8.33962	2.41086	0.609969	3.95243	7.73628e-05	0.00230483	Gm36875
3170.23	0.517179	0.130863	3.95207	7.74781e-05	0.00230505	Bhlhe41
1325.62	0.637036	0.16137	3.94768	7.89117e-05	0.00234354	Tlr3
96.7042	1.45462	0.368569	3.94667	7.92452e-05	0.00234564	Gm32216
219.264	0.752163	0.190857	3.94099	8.1147e-05	0.00239753	Gal3st4
49.7062	0.87686	0.222608	3.93903	8.18102e-05	0.00241047	LOC118567922
2687.48	0.478884	0.121654	3.93643	8.27033e-05	0.00243343	Plxdc2
68.9579	0.932234	0.236861	3.93579	8.29241e-05	0.00243658	Rrad
3792.74	0.365643	0.0929645	3.93315	8.38413e-05	0.00245678	Elovl5
2359.49	0.238679	0.0606957	3.93239	8.41065e-05	0.00246118	Mical3
2543.12	0.283419	0.0721131	3.9302	8.48752e-05	0.00247802	Hmgn2
1109.25	0.429038	0.10927	3.92639	8.62299e-05	0.00250958	Sall1
2010.57	0.316973	0.0807699	3.9244	8.69469e-05	0.00252701	Vcl
78.4189	1.54702	0.39453	3.92116	8.81232e-05	0.00255426	Fbxw23
512.803	0.631219	0.161089	3.91845	8.91204e-05	0.00257618	Rnaset2a
610.198	0.717314	0.183224	3.91495	9.0424e-05	0.00261034	Itpripl2
86.3796	0.629777	0.160885	3.91445	9.06114e-05	0.00261222	Gm40468
253.994	0.413643	0.105813	3.90917	9.26122e-05	0.00266016	5031425E22Rik
202.419	1.89247	0.48412	3.90908	9.26475e-05	0.00266016	H2-Q6
103.036	0.930421	0.238135	3.90711	9.34061e-05	0.00267476	Ticam2
5970.35	0.444302	0.113739	3.90632	9.37111e-05	0.00267991	Daam2
198.9	8.37988	2.15086	3.89607	9.77657e-05	0.00278841	Igkv4-59
177.7	0.583121	0.14974	3.89423	9.85105e-05	0.00280218	Tmc4
487.603	1.08839	0.280022	3.8868	0.000101575	0.00288552	Trim12c
175.627	2.7515	0.708082	3.88586	0.00010197	0.00289289	Ccl2
175.455	0.902702	0.232491	3.88274	0.000103287	0.00292141	Trim56
224.973	0.637473	0.164279	3.88043	0.000104271	0.00294255	Gm5089
182.074	0.9747	0.251335	3.87809	0.000105281	0.00296715	Nfam1
1206.62	0.558313	0.144355	3.86764	0.000109892	0.00308896	Wnt7b
83.7554	1.40154	0.363024	3.86074	0.000113046	0.0031693	Tdgf1
515.82	0.859755	0.222807	3.85875	0.000113969	0.00318682	Bin2
2309.28	0.431584	0.111935	3.85568	0.000115408	0.00321747	Rgs2
352.657	2.33823	0.606474	3.85545	0.000115517	0.00321747	Slc43a3
95.6951	8.8029	2.28448	3.85335	0.000116512	0.00324098	Igkv6-15
490.41	0.727454	0.188891	3.85118	0.000117548	0.00326554	Ppp1r18
1050.83	1.64278	0.426627	3.85062	0.000117817	0.00326877	Psmb8
87.9203	0.94714	0.246014	3.84994	0.000118148	0.00327365	Lpin3
21267.4	0.367823	0.0955477	3.84963	0.000118299	0.00327365	Rian
46.9118	2.6585	0.691061	3.84698	0.000119584	0.00330067	Klrb1b
451.917	1.36581	0.355116	3.84611	0.000120008	0.0033081	Glipr2
408.52	0.408273	0.106176	3.84526	0.000120427	0.00331537	Gm14827
964.111	0.724431	0.188448	3.84419	0.000120951	0.00332552	Hspb8
494.933	0.541896	0.141115	3.8401	0.000122984	0.00336912	Agtrap
952.738	0.981197	0.255538	3.83974	0.000123166	0.00336912	Slfn5
63.834	8.42962	2.19532	3.83982	0.000123124	0.00336912	Ighv1-59
97.0233	1.11231	0.289858	3.83743	0.00012433	0.00339347	Naip6
113.42	1.01757	0.265276	3.83591	0.000125102	0.00340899	H4c8
382.072	1.57112	0.409739	3.83444	0.000125853	0.00342508	Tmc6
6.26414	4.55614	1.18908	3.83165	0.000127288	0.00345704	Gcm2
1917.01	0.284918	0.0743785	3.83065	0.000127803	0.00346494	Cars
212.183	0.784718	0.2049	3.82977	0.000128265	0.00346568	Card9
1123.67	0.619978	0.161867	3.83016	0.000128059	0.00346568	Cav2
998.089	0.699107	0.182596	3.8287	0.000128819	0.00347488	Tunar
1351.91	0.425958	0.111292	3.82739	0.000129508	0.00348466	Pik3ip1
52.2856	0.767386	0.200651	3.82449	0.000131045	0.00352159	Gm40820
39.9433	1.11671	0.29207	3.82345	0.0001316	0.00352764	A130077B15Rik
1838.11	0.368582	0.0964351	3.82207	0.000132335	0.0035429	Rin2
348.07	0.4293	0.11246	3.81737	0.000134879	0.003602	Gm31305
55.2864	3.43294	0.899683	3.81572	0.000135786	0.00362171	Il18r1
12.9664	2.27904	0.597633	3.81344	0.000137043	0.00365018	Gm34056
290.39	0.595623	0.156201	3.81317	0.000137195	0.00365018	Prob1
5824.06	0.873842	0.229273	3.81137	0.0001382	0.00367143	Mt2
326.709	0.617047	0.161972	3.80959	0.000139195	0.00368961	Gm32164
174.35	0.681111	0.178861	3.80804	0.000140072	0.00370369	Ssc5d
10.5423	2.77902	0.730725	3.80309	0.000142902	0.00377384	Gm35154
51.9867	1.24639	0.327928	3.80082	0.000144219	0.00380394	Hlx
20.1962	1.76665	0.465886	3.79202	0.000149428	0.00392679	Trp53cor1
190.817	1.29164	0.340679	3.79137	0.00014982	0.00393227	Tmem106a
684.891	0.245083	0.064705	3.7877	0.000152047	0.00398096	Donson
93.1118	1.85199	0.489334	3.78471	0.00015389	0.00400279	Pirb
207.596	0.758993	0.200584	3.78392	0.000154378	0.00400279	Gm39673
101.668	0.954637	0.252152	3.78596	0.000153114	0.00400279	Gpr183
2081.05	1.76672	0.466887	3.78404	0.000154303	0.00400279	H2-T23
183.833	2.73909	0.723812	3.78425	0.000154174	0.00400279	Gm4841
27.1473	1.87113	0.495129	3.77908	0.00015741	0.00406661	Gm12530
337.946	2.02355	0.535441	3.77922	0.000157317	0.00406661	Il2rg
76.5555	1.55139	0.410566	3.77866	0.000157673	0.00406849	Tdrd12
137.813	1.16776	0.309183	3.77694	0.00015877	0.00409186	Traf3ip3
934.392	0.347871	0.0922098	3.77261	0.000161551	0.00415853	Chchd7
137.436	0.648148	0.17193	3.76984	0.000163354	0.00419989	Gm52092
77.0503	0.860006	0.228253	3.76778	0.000164709	0.00422456	A730036I17Rik
44.1481	1.19848	0.318405	3.76401	0.000167209	0.00427842	Pilra
150.052	1.16074	0.308803	3.75883	0.000170713	0.00435766	Il1a
6595.51	0.210508	0.0561066	3.75192	0.000175483	0.00445814	Anp32e
2068.9	0.20363	0.0542956	3.75039	0.00017656	0.00446959	Timm44
85.0861	3.70337	0.987441	3.75047	0.000176503	0.00446959	Acod1
25.1839	1.19425	0.318633	3.74803	0.000178228	0.00450272	Gm27252
19037.7	0.758677	0.202425	3.74794	0.00017829	0.00450272	Trf
172.225	1.04093	0.277972	3.74473	0.000180587	0.00455534	Plpp4
24.3205	2.06584	0.551877	3.74331	0.000181615	0.00457589	Tmem221
1338.54	0.445344	0.118993	3.74262	0.000182115	0.0045777	Necap2
985.584	0.300013	0.0802029	3.74067	0.000183528	0.00460686	Pwwp3a
13.7519	2.02957	0.542773	3.73925	0.000184569	0.00462215	Gm35529
2048.25	0.220199	0.0588925	3.73901	0.000184748	0.00462215	Prr14
154.038	2.82349	0.755576	3.73687	0.000186325	0.00465616	Ms4a4b
2111.64	0.349279	0.0934829	3.73629	0.000186756	0.0046615	Asah1
38.2995	1.0837	0.290618	3.72896	0.000192273	0.00476862	Tnfrsf23
22.8041	1.85513	0.497513	3.72881	0.000192386	0.00476862	Guca1a
1094.66	0.72458	0.194386	3.72754	0.000193359	0.00478721	Olfm2
9631.84	0.525998	0.141195	3.72533	0.000195061	0.00481818	Tmem47
31.8677	1.34392	0.360793	3.72491	0.000195381	0.00481957	Gm32908
66.8843	9.10749	2.44537	3.72438	0.000195793	0.00481957	Ighv2-9
317.321	1.49782	0.402815	3.71838	0.000200504	0.00487644	Sp110
1152.83	0.525088	0.141133	3.72053	0.000198804	0.00487644	Itga6
811.171	3.15912	0.849653	3.71812	0.000200708	0.00487644	Gbp10
34.6852	1.77683	0.477837	3.71848	0.000200425	0.00487644	Gm32389
920.609	0.518822	0.139545	3.71796	0.000200839	0.00487644	Tspan15
2006.9	0.422917	0.113724	3.71882	0.000200154	0.00487644	Myo10
88.3782	0.823453	0.221729	3.71379	0.000204179	0.00494378	S1pr2
131.311	0.646923	0.174308	3.71137	0.00020614	0.00497691	Pik3r6
1016.32	0.706139	0.190318	3.71031	0.000207006	0.0049831	Vwa1
1719.7	1.12868	0.304211	3.7102	0.000207095	0.0049831	Lcp1
8.18935	2.91559	0.786017	3.70932	0.000207816	0.00498923	Gm46048
52.9759	1.32755	0.357887	3.70941	0.000207746	0.00498923	Lpo
215.117	0.756196	0.204148	3.70416	0.000212092	0.00508048	Tnfrsf11a
65.9984	2.97761	0.803964	3.70366	0.000212507	0.00508473	Cd2
1163.51	0.245931	0.0664134	3.70304	0.000213033	0.00508593	Trim39
79.3579	1.11033	0.299919	3.70209	0.000213828	0.00509921	Gm30158
502.347	0.610751	0.16503	3.70084	0.000214885	0.00511571	Ptchd1
334.846	1.71813	0.46464	3.69776	0.000217512	0.00516978	Ms4a6c
4079.79	0.412244	0.111524	3.69647	0.000218619	0.00519031	H1f0
42.4823	2.03802	0.551407	3.69605	0.000218983	0.00519321	BC147527
18631.1	0.471174	0.127621	3.69198	0.000222512	0.00525359	Atp1b2
348.051	0.523455	0.141812	3.69119	0.000223205	0.00526413	Aga
74.7457	1.13033	0.30651	3.68775	0.000226245	0.0053124	Fam83d
814.786	0.411715	0.111657	3.68731	0.00022664	0.00531586	Suclg2
438.155	1.34982	0.366429	3.68371	0.00022986	0.00538546	Tspo
1921.07	0.369205	0.100254	3.6827	0.000230776	0.00539989	Slc1a4
19.0049	1.322	0.358998	3.68248	0.00023098	0.00539989	Msh5
36.6282	1.14612	0.311262	3.68217	0.000231261	0.0054	Echdc3
81.3261	0.916193	0.248836	3.68191	0.00023149	0.0054	Myh6
10.7815	2.97317	0.807863	3.68029	0.000232967	0.00542263	Gm35597
547.136	0.506153	0.137522	3.68051	0.000232763	0.00542263	Pbld2
465.929	1.85778	0.505726	3.6735	0.000239254	0.00555687	Kcne1l
1923.53	0.308332	0.0839767	3.67163	0.000241006	0.0055788	Cebpg
2762	0.248201	0.0676043	3.67138	0.000241241	0.0055788	Lonp1
482.119	0.678382	0.184839	3.67013	0.000242424	0.0056001	Rhbdf1
6339.59	0.281693	0.0768174	3.66704	0.000245372	0.00566208	Cd81
4171.96	1.82176	0.496955	3.66585	0.000246517	0.00568237	Irgm1
850.576	0.381548	0.104111	3.66482	0.00024751	0.00569299	Hadhb
606.717	1.42602	0.389205	3.66392	0.000248382	0.00570149	Gm8995
623.953	0.551368	0.150503	3.66349	0.0002488	0.00570426	Gadd45g
1130.74	0.488415	0.13337	3.6621	0.000250156	0.00572922	Atf5
143.462	7.16745	1.9582	3.66023	0.00025199	0.00575969	Igkv17-127
2434.63	0.283155	0.0773606	3.66019	0.000252025	0.00575969	Dnm2
2085.45	0.645903	0.176612	3.65718	0.000255006	0.00580918	Slc7a2
2856.27	0.28328	0.0774971	3.65537	0.000256813	0.00584413	Ddhd1
230.88	0.591972	0.162003	3.65408	0.000258105	0.00586729	Plcxd1
300.615	1.08907	0.298202	3.65213	0.000260078	0.00590587	Rasa4
102.481	1.74485	0.477999	3.65032	0.00026191	0.00594116	Ucma
56.2085	1.0279	0.281714	3.64874	0.000263534	0.0059688	Gm32296
161.036	0.863359	0.236806	3.64585	0.000266506	0.00601988	Tnfaip8l2
18360.3	0.394644	0.108352	3.64224	0.000270274	0.00608572	Lamp1
799.517	0.428222	0.117763	3.63629	0.000276591	0.00620835	Pcsk6
30044	0.560788	0.154274	3.63502	0.000277954	0.0062324	Ctsb
190.9	1.28212	0.352846	3.63366	0.000279424	0.0062588	Adamtsl3
922.591	0.343712	0.0946	3.63332	0.0002798	0.00626066	Coq10b
504.558	0.532249	0.146565	3.63149	0.000281791	0.00629828	Dapp1
15.4075	1.61891	0.445863	3.63096	0.000282364	0.00629828	LOC102639683
472.372	0.905891	0.249523	3.63049	0.000282884	0.0063033	Vav1
5.16553	4.3572	1.20068	3.62895	0.000284573	0.00632775	Gm35440
297.569	6.42186	1.77109	3.62594	0.000287915	0.00639541	Igkv12-44
1474.59	1.08472	0.299436	3.62255	0.000291713	0.00646636	Thbs4
2085.66	0.22868	0.0631628	3.62049	0.000294047	0.00651134	Epc1
652.357	0.672496	0.185826	3.61895	0.000295796	0.00653654	Tspan4
7394.02	0.25567	0.0706731	3.61763	0.000297308	0.0065564	Dtna
389.537	0.554384	0.153306	3.61619	0.000298974	0.00658636	Ndp
183.055	1.15043	0.318321	3.61404	0.000301457	0.00663422	Elf4
3435.25	0.386677	0.107053	3.61203	0.000303815	0.00666754	Zcchc24
153.08	0.681327	0.188726	3.61015	0.000306025	0.00670714	Rgl3
292.803	1.08563	0.300907	3.60786	0.000308734	0.00675269	Hck
476.872	0.745633	0.206735	3.6067	0.000310111	0.00676897	Hk2
502.77	0.955585	0.264943	3.60676	0.000310041	0.00676897	Anxa4
361.25	0.938362	0.260199	3.60632	0.000310569	0.00677205	Helz2
13665.9	0.730517	0.202776	3.60259	0.000315061	0.00684934	Neat1
70.807	0.771487	0.214212	3.6015	0.000316381	0.0068638	Pcdhgb8
46.3227	1.84037	0.511066	3.60104	0.000316953	0.00686924	Gm29593
947.29	0.265888	0.0738642	3.59969	0.000318594	0.00689781	Tulp3
131.424	0.804793	0.22362	3.59894	0.000319521	0.0069109	Abcc3
542.85	0.404925	0.112602	3.59607	0.000323062	0.00695933	Acsf2
318.52	1.01925	0.283532	3.59485	0.000324578	0.00697587	Plau
470.977	0.368963	0.102642	3.59467	0.000324808	0.00697587	Gm33257
804.243	0.48083	0.133793	3.59385	0.000325829	0.00699011	Oplah
260.548	1.21596	0.338422	3.59302	0.000326865	0.00699896	Casp1
13.0114	2.39453	0.666814	3.591	0.000329412	0.00704266	LOC118567924
65.2397	2.21207	0.616626	3.58738	0.000334016	0.00713068	Lax1
5604.79	1.47076	0.410133	3.58605	0.000335729	0.00716009	Vim
167.808	1.01319	0.282866	3.58187	0.000341143	0.00723948	Lpxn
379.174	0.474693	0.132582	3.58039	0.000343086	0.00727294	Glb1l
25.5343	1.33525	0.372987	3.57989	0.00034374	0.00727294	B4galnt2
1765.89	0.313618	0.0876722	3.57717	0.000347336	0.00733452	F3
22.7854	3.4462	0.96396	3.57504	0.000350174	0.00738715	Csprs
26.6285	1.21702	0.34057	3.57348	0.00035227	0.0074109	Gm52520
3721.31	0.319728	0.0894947	3.5726	0.000353458	0.00741985	Hepacam
7.25243	4.00577	1.12308	3.56678	0.000361392	0.00757153	Muc4
31.8449	1.50064	0.421005	3.56442	0.000364664	0.00762515	Trim34b
18.8866	17.189	4.82706	3.56097	0.000369492	0.00770352	Igkv2-109
706.568	0.697706	0.195918	3.56122	0.000369136	0.00770352	Ppp1r14a
930.066	0.626029	0.175893	3.55915	0.000372054	0.00774938	Sbno2
652.741	0.558596	0.157008	3.55775	0.000374049	0.0077607	Ehd4
71.1253	1.20944	0.339927	3.55795	0.000373755	0.0077607	Tlr6
22.5141	1.3222	0.371632	3.55782	0.000373947	0.0077607	TrnI
342.877	0.807216	0.226918	3.5573	0.000374689	0.00776644	Irf5
415.27	0.575624	0.161949	3.55434	0.000378922	0.00784658	Gadd45b
46.455	3.58289	1.00817	3.55383	0.000379658	0.00784664	Ctse
440.495	0.858233	0.241487	3.55395	0.000379497	0.00784664	Gm16168
138.431	0.637798	0.17958	3.5516	0.000382891	0.00790581	Sugct
813.035	0.372136	0.104829	3.54995	0.000385302	0.00794793	Unk
344.48	0.984018	0.277797	3.54222	0.000396776	0.00814533	Sting1
292.648	0.593004	0.167504	3.54023	0.000399771	0.00819895	Lrrc3
12.9915	2.53389	0.716064	3.53863	0.000402204	0.00824094	Olr1
16.1313	4.07406	1.15151	3.53802	0.000403145	0.00825232	C920009B18Rik
42.1422	2.94701	0.833576	3.53539	0.000407181	0.00831439	Ptpn7
72.372	1.49313	0.42235	3.53528	0.000407343	0.00831439	Gm40158
316.301	1.37972	0.390835	3.53017	0.000415287	0.00845234	Plin4
488.686	0.976348	0.276772	3.52763	0.000419301	0.00851782	Asap3
401.611	0.381646	0.108209	3.52692	0.000420417	0.0085324	Pacc1
159.475	0.880394	0.249676	3.52614	0.000421658	0.00854947	Mocos
8.63623	2.41595	0.686297	3.52026	0.000431116	0.00869499	Gm31701
175.417	1.0399	0.296178	3.51105	0.000446333	0.00897323	Fbxw15
41.2705	1.04823	0.298547	3.51109	0.000446273	0.00897323	Gm35823
136.063	0.995918	0.283794	3.5093	0.000449295	0.00902429	Fam167a
1530.15	0.834171	0.237761	3.50844	0.000450736	0.00904474	Pdpn
114.249	0.953293	0.271738	3.50813	0.000451266	0.00904689	Cd300a
52.5114	2.14173	0.610623	3.50746	0.000452408	0.00906129	Lilr4b
1941.1	0.307586	0.0877498	3.50526	0.000456157	0.00912783	Pik3r3
190.611	0.543563	0.15517	3.50302	0.000460018	0.00917934	Zfp488
4901.19	0.412028	0.117724	3.49996	0.000465331	0.0092767	Ctsa
810.045	0.627143	0.179291	3.49791	0.000468917	0.00932739	Icosl
190.972	0.626585	0.179122	3.49809	0.000468597	0.00932739	Slc7a7
433.167	0.470851	0.134615	3.49776	0.000469182	0.00932739	As3mt
16.8006	2.08361	0.59582	3.49704	0.000470444	0.0093438	Gm11545
595.61	0.327664	0.0937643	3.49455	0.000474857	0.00941397	Adpgk
791.415	0.337224	0.096516	3.49397	0.000475893	0.0094205	Shmt2
1944.85	0.526508	0.150834	3.49063	0.000481879	0.00952669	Csf1
18.7315	1.66167	0.47614	3.48988	0.000483231	0.00954459	LOC118568336
1393.83	0.253873	0.0728569	3.48454	0.000492986	0.00970026	Cpne1
46.0312	0.834634	0.23954	3.48433	0.000493379	0.00970026	Foxf1
5.62836	4.15454	1.19244	3.48405	0.000493886	0.0097013	Syt8
194.007	2.45081	0.703859	3.48196	0.00049776	0.00976843	Slamf7
12.5574	1.85314	0.532677	3.47892	0.000503431	0.00987067	H2ac7
222.446	1.51672	0.436207	3.47708	0.000506911	0.00992979	Hk3
10.8876	4.66702	1.34333	3.47422	0.000512338	0.0100269	Saa3
71.1292	1.15575	0.332886	3.47192	0.000516759	0.0100766	Col2a1
62.6043	0.782604	0.22544	3.47145	0.000517649	0.0100847	Etohd2
400.379	1.00855	0.290819	3.46796	0.000524421	0.0101888	Lcp2
80.4176	1.70604	0.492118	3.46674	0.00052682	0.0102261	Gm40594
176.393	1.90688	0.550234	3.46557	0.000529105	0.0102457	Slamf8
13.1352	4.90734	1.41611	3.46537	0.000529512	0.0102457	Iglv3
12.2915	2.95071	0.852585	3.4609	0.000538366	0.0103937	Gm39556
2268.47	0.447164	0.129224	3.46037	0.000539424	0.0104047	Sdc2
22.0965	1.44176	0.416769	3.45938	0.000541413	0.0104337	TrnT
15.9088	1.43298	0.414386	3.45809	0.000544015	0.0104744	Gm34589
228.607	0.462889	0.133982	3.45487	0.000550558	0.0105813	Fmo5
878.656	0.444029	0.128514	3.45509	0.000550102	0.0105813	Trp53inp1
9.33015	2.34304	0.678928	3.45108	0.00055834	0.0107212	H4c18
5643.22	0.337309	0.0977965	3.44909	0.000562481	0.0107814	Psat1
387.196	0.343734	0.0996752	3.44853	0.000563637	0.0107842	C330018D20Rik
1648.86	0.24155	0.0701837	3.44169	0.000578099	0.0110313	Rbm28
281.93	0.806249	0.234286	3.44129	0.000578938	0.0110336	Pik3cg
237.796	1.21317	0.352725	3.43942	0.000582967	0.0110733	P4ha3
53.0602	2.22473	0.646747	3.43987	0.000581989	0.0110733	Apol9b
80.0007	0.915248	0.266101	3.43947	0.000582854	0.0110733	Tmprss7
151.684	1.01963	0.29659	3.43784	0.000586367	0.0111098	Was
94.8429	0.656956	0.191127	3.43727	0.000587606	0.0111234	Gm12592
252.336	0.557186	0.162159	3.43604	0.000590277	0.0111543	Fkbp10
1813.35	0.346782	0.100973	3.43441	0.000593843	0.0112117	Igdcc4
2177.57	2.60044	0.757743	3.43183	0.000599533	0.0112992	H2-Eb1
456.59	0.41469	0.120889	3.43034	0.000602822	0.0113512	Rhbdd1
196.347	1.13911	0.332146	3.42954	0.000604599	0.0113647	Ikbke
267.53	0.514456	0.150004	3.42961	0.000604452	0.0113647	Sqor
670.907	0.606812	0.17698	3.4287	0.000606475	0.0113899	Parvg
107.322	1.36313	0.398079	3.42428	0.000616441	0.0115366	Sp140
88.7215	1.36261	0.397969	3.4239	0.000617297	0.0115425	Apoc1
987.588	0.540276	0.157813	3.42352	0.000618167	0.0115463	Naaa
386.009	0.657794	0.192152	3.4233	0.000618658	0.0115463	Gfpt2
205.849	0.716312	0.209328	3.42196	0.000621722	0.0115746	P2ry6
986.278	0.250272	0.0731431	3.42167	0.000622373	0.0115767	Kdm2b
483.134	1.72255	0.504469	3.41457	0.00063882	0.011845	Psmb9
341.938	0.658102	0.192773	3.41387	0.000640477	0.0118619	Plin2
97.1899	1.22155	0.358425	3.40811	0.000654145	0.012081	Maff
107.523	1.46317	0.429438	3.40716	0.000656417	0.0121047	Cnmd
151.09	1.08443	0.318407	3.40581	0.00065968	0.0121544	Trim14
897.639	0.464566	0.136442	3.40486	0.000661969	0.012186	Decr1
39.393	1.02781	0.302137	3.40179	0.000669461	0.012292	Airn
2286.71	0.271745	0.0798884	3.40156	0.000670023	0.012292	Mxi1
100.954	0.745804	0.219291	3.40098	0.000671445	0.0123075	Eif4ebp1
46.6961	2.30355	0.677445	3.40035	0.000673005	0.0123256	Sfrp5
817.302	1.36909	0.402879	3.39827	0.000678143	0.0123722	Samd9l
43.3809	4.27893	1.2592	3.39814	0.000678446	0.0123722	Iglc3
1644.76	0.626347	0.18434	3.39779	0.000679335	0.0123773	Col11a2
267.73	0.721419	0.212368	3.39702	0.000681232	0.0123914	Kcnk6
129.415	0.669016	0.197105	3.39422	0.000688249	0.0125084	4930506C21Rik
24.1974	1.46013	0.430624	3.39072	0.000697083	0.0126474	Platr14
3049	0.16534	0.0487612	3.39081	0.000696851	0.0126474	Sec24c
49.7165	1.7972	0.530234	3.38945	0.000700336	0.0126849	Cdk1
2563.4	0.338376	0.0998632	3.3884	0.000703019	0.012712	Ankrd13a
139.817	0.889963	0.262881	3.38542	0.000710698	0.0128292	Arl5c
40.251	2.08326	0.616062	3.38157	0.000720737	0.0129775	Gm13715
830.75	2.68651	0.794582	3.38103	0.000722142	0.0129919	Cxcl9
8.81704	4.01378	1.18739	3.38032	0.000724007	0.0129932	Gm34891
133.944	1.21459	0.359359	3.37988	0.000725179	0.0129932	Cela1
73.3853	0.855789	0.253139	3.3807	0.00072301	0.0129932	Liph
7.65451	2.57917	0.763223	3.37931	0.000726685	0.013008	E330035G20Rik
123.639	0.655458	0.194041	3.37793	0.000730339	0.0130531	Gm40462
537.203	1.02464	0.30348	3.37629	0.000734701	0.0131185	Il10ra
388.825	0.796209	0.235876	3.37554	0.000736704	0.0131433	Fgd2
44.5488	1.03881	0.30777	3.37527	0.000737425	0.0131452	Slc4a11
167.733	0.657311	0.194847	3.37347	0.000742275	0.0132096	Ttc12
989.423	0.660644	0.195935	3.37175	0.000746922	0.0132703	Tcirg1
31.7308	1.16722	0.34625	3.37103	0.000748865	0.0132938	H1f4
58.3176	0.764153	0.226993	3.36642	0.000761506	0.0134958	Trim72
13436.8	0.234103	0.0696247	3.36235	0.000772817	0.0136622	Ptma
47.3653	2.56173	0.76205	3.36163	0.000774832	0.013664	A530040E14Rik
680.357	0.673765	0.200809	3.35526	0.000792908	0.0138798	Cdk18
103.715	0.706166	0.210613	3.35291	0.000799655	0.0139522	Sh2b2
16.9364	1.74513	0.52059	3.35221	0.000801696	0.0139651	Gm24175
5052.83	1.35699	0.405036	3.35029	0.00080728	0.0140509	Stat1
42.4288	1.08965	0.325479	3.34783	0.000814476	0.0141531	Gm41701
278.008	0.444782	0.132873	3.34742	0.000815673	0.0141624	Gli3
964.561	0.501515	0.149883	3.34604	0.000819744	0.014219	Pou2f2
92052.7	0.353448	0.105654	3.34535	0.000821794	0.014234	Cpe
4352.74	0.473274	0.141511	3.34443	0.000824516	0.0142696	Rragd
23.1115	1.39796	0.418029	3.34416	0.000825314	0.0142719	LOC118568223
563.153	0.55316	0.165425	3.34387	0.000826171	0.0142751	Tmem86a
189.82	1.10947	0.331834	3.34346	0.000827399	0.0142848	Wdfy4
852.409	0.871178	0.260581	3.34321	0.000828139	0.0142861	Arhgdib
7.71035	4.39172	1.31599	3.33719	0.000846298	0.0145524	Calml3
30.7785	1.07825	0.323259	3.33555	0.000851301	0.0146266	Axdnd1
119.668	0.825771	0.247624	3.33478	0.000853676	0.0146557	Tead3
520	0.532681	0.159798	3.33347	0.000857701	0.0147012	Ptgfrn
540.673	0.528939	0.158694	3.33308	0.000858909	0.0147101	Abca9
217.895	0.696218	0.208904	3.33271	0.00086004	0.0147177	Pth1r
3952.03	0.156031	0.0469203	3.32544	0.000882796	0.0150349	Emc7
1092.73	0.478243	0.143787	3.32606	0.000880815	0.0150349	Pdrg1
348.048	1.4969	0.450121	3.32556	0.000882425	0.0150349	Ppl
999.487	0.202629	0.0609706	3.32338	0.000889337	0.0150863	Ddx55
124.723	0.499054	0.150155	3.32358	0.000888691	0.0150863	Gm33746
22.3386	1.48913	0.44815	3.32283	0.000891094	0.0150921	Prom2
863.338	0.430104	0.129436	3.32292	0.000890812	0.0150921	Klhdc7a
105.958	0.480427	0.14462	3.32199	0.00089378	0.0151164	Serinc4
17.4382	1.61998	0.487662	3.32194	0.000893937	0.0151164	Gm33487
31.9828	1.34654	0.405584	3.31999	0.000900204	0.0152103	Tnni2
417.385	0.487024	0.146714	3.31954	0.000901651	0.0152227	Dusp15
30.7604	7.48865	2.25708	3.31785	0.000907122	0.0152789	Ighv1-62-3
13.3286	2.24973	0.678537	3.31557	0.000914577	0.0153682	Mexis
337.983	2.07926	0.627061	3.31588	0.000913536	0.0153682	Gimap4
77.8853	1.01626	0.306568	3.31496	0.000916563	0.0153774	Gpr55
4010	0.260593	0.0786548	3.31312	0.000922618	0.0154669	Slc3a2
7460.4	0.373663	0.112826	3.31187	0.000926758	0.0155002	Dbndd2
245.766	1.34007	0.404625	3.31188	0.000926719	0.0155002	Plscr2
692.531	0.354874	0.107285	3.30777	0.000940422	0.0156597	Kmt5c
304.213	0.326991	0.098858	3.30768	0.000940711	0.0156597	Zfp963
60.914	3.53168	1.06813	3.3064	0.000945021	0.015707	Ccl8
6.17921	3.37645	1.0216	3.30506	0.000949563	0.0157336	Gm39359
51.5862	2.35371	0.71215	3.30507	0.000949531	0.0157336	Apol9a
10.2249	2.60617	0.788704	3.30437	0.000951898	0.0157433	Gm41693
5944.48	0.405383	0.122793	3.30136	0.000962169	0.0158687	6330403K07Rik
1158.32	1.35538	0.411011	3.29768	0.000974864	0.0160146	S1pr3
2151.97	0.362221	0.110017	3.2924	0.00099335	0.0162826	Plxnb2
154.889	0.578586	0.175799	3.29118	0.000997684	0.0163286	LOC115488130
51.7362	0.747165	0.227056	3.29066	0.000999515	0.0163391	Gm32059
234.534	0.879279	0.267229	3.29035	0.00100062	0.0163391	Tnfrsf12a
298.983	0.679507	0.206563	3.28959	0.00100333	0.0163709	Syk
15001.5	0.267826	0.0814368	3.28876	0.00100631	0.016407	Ttyh1
3213.35	0.315001	0.0958456	3.28654	0.00101426	0.0164984	Nfia
1525.7	0.442831	0.134723	3.28696	0.00101274	0.0164984	Cyp2d22
76.3116	1.44453	0.439558	3.28633	0.001015	0.0164984	Ch25h
547.821	0.2877	0.0875605	3.28572	0.0010172	0.0165216	Mtg2
29.5576	4.33157	1.31906	3.28384	0.00102403	0.0166198	Prg2
95.0658	1.9191	0.584685	3.28228	0.0010297	0.0166664	AB124611
222.634	0.514088	0.156614	3.28251	0.00102889	0.0166664	Gm26908
222.304	0.951402	0.289867	3.2822	0.00103001	0.0166664	Nfkb2
5942.98	0.728194	0.221991	3.28028	0.00103703	0.016742	Dbi
400.613	0.746642	0.227594	3.28058	0.00103593	0.016742	Nmi
1239.32	0.474049	0.144508	3.28044	0.00103646	0.016742	Selplg
21.4784	1.61316	0.491907	3.2794	0.00104027	0.0167817	Tecta
12.7347	1.47324	0.449701	3.27605	0.0010527	0.0169438	Gm46786
3941.72	2.09144	0.638733	3.27435	0.00105905	0.0170205	Iigp1
2369.94	0.371444	0.113467	3.27359	0.0010619	0.0170534	Gna13
1329.91	0.335763	0.102635	3.27144	0.00107001	0.0171579	Rftn2
178.158	0.66587	0.203771	3.26773	0.00108412	0.0173322	Creb3l1
17.178	1.74849	0.535122	3.26746	0.00108517	0.017336	Gm39348
127.658	1.04319	0.319311	3.26699	0.00108696	0.0173516	Rec8
31.1443	22.4956	6.89276	3.26365	0.00109987	0.0175185	Igkv12-38
1188.82	0.616678	0.188978	3.26322	0.00110153	0.0175195	Cd82
49.9699	1.20707	0.369907	3.26318	0.00110171	0.0175195	Tcaf2
335.319	0.40548	0.12436	3.26055	0.00111198	0.0176588	Dok7
33.8288	1.11611	0.34273	3.25651	0.0011279	0.0178718	S100a7a
447.992	0.438621	0.134795	3.25399	0.00113794	0.0180043	Mthfd2
89033.6	0.312228	0.0959841	3.25291	0.0011423	0.0180464	Slc1a2
418.155	0.547988	0.168479	3.25255	0.00114373	0.0180557	Trip10
877.692	0.275247	0.0847642	3.2472	0.00116545	0.0183175	Rint1
27.1957	1.38253	0.425754	3.24725	0.00116527	0.0183175	Gm36409
407.559	0.513695	0.158193	3.24726	0.00116522	0.0183175	Hhatl
636.809	0.738179	0.227388	3.24635	0.00116896	0.0183505	Arhgap45
197.061	2.58137	0.795232	3.24607	0.00117012	0.0183505	Ly6c2
448.681	0.304501	0.093934	3.24165	0.00118839	0.0185825	Rmnd1
8276.09	0.276169	0.0852164	3.2408	0.00119194	0.0186244	Scarb2
48.8381	1.41571	0.437058	3.23918	0.00119873	0.018711	Gvin1
22.0738	1.28484	0.396886	3.23729	0.0012067	0.0187863	Gm41604
9.55651	4.41541	1.36427	3.23646	0.00121023	0.0188144	4930438A08Rik
820.191	0.81357	0.251572	3.23395	0.00122091	0.0189662	Clic1
139.941	0.887363	0.274583	3.23167	0.00123069	0.0190628	Gem
24.9746	1.99844	0.618382	3.23172	0.00123048	0.0190628	Soat2
911.388	0.395147	0.122291	3.2312	0.0012327	0.0190801	Stxbp3
13.4993	1.80685	0.559631	3.22864	0.0012438	0.0192241	Gm14321
8310.59	0.561132	0.17385	3.22768	0.00124798	0.0192412	Ftl1
1899.23	0.428459	0.132728	3.2281	0.00124614	0.0192412	B930095G15Rik
1349	0.170065	0.0527157	3.22609	0.00125494	0.019315	Zfp672
1151.15	0.447458	0.138713	3.22578	0.00125629	0.0193193	Iqgap1
101.678	0.78434	0.243458	3.22166	0.0012745	0.0195239	Dna2
6682.06	0.179375	0.0556772	3.2217	0.00127433	0.0195239	Acox1
52.0537	1.16387	0.361199	3.22225	0.00127189	0.0195239	Eda2r
1493.04	0.223764	0.0694795	3.22057	0.00127934	0.0195614	Zfp869
484.143	0.481228	0.149507	3.21877	0.0012874	0.0196564	Retsat
31.0619	4.1771	1.29941	3.2146	0.00130625	0.0199016	Ly6d
171.621	0.667412	0.207738	3.21276	0.00131465	0.0200154	Insc
115.142	0.807107	0.251315	3.21153	0.00132029	0.020084	Gm4876
521.792	0.519971	0.161915	3.21137	0.00132103	0.020084	Smoc1
1083.92	0.645628	0.201057	3.21116	0.00132198	0.0200842	Cyth4
7786.88	0.21435	0.0667701	3.21027	0.0013261	0.0201119	Sars
4689.34	2.07478	0.646308	3.21021	0.00132639	0.0201119	Gbp2
670.137	0.619992	0.193135	3.21016	0.00132663	0.0201119	Cpq
2099.24	0.276402	0.0861254	3.20929	0.00133061	0.020158	Dennd11
4373.85	0.266388	0.0830352	3.20814	0.00133597	0.0202106	Septin2
17.0366	1.52525	0.476243	3.20268	0.00136153	0.0205827	9630028I04Rik
30.042	1.72373	0.538282	3.20229	0.0013634	0.0205963	3830403N18Rik
13968.8	0.19524	0.0610143	3.19991	0.00137471	0.020686	Sirpa
57.0568	0.82379	0.257481	3.19942	0.00137707	0.020686	1700001J03Rik
186.556	0.652406	0.203873	3.20007	0.00137396	0.020686	St8sia2
18.1948	1.16453	0.364024	3.19905	0.00137881	0.0206976	Spdef
14.7822	1.53698	0.480493	3.19875	0.00138025	0.0207047	Mymk
66.9501	0.963253	0.301307	3.19691	0.00138907	0.0208078	C5ar1
99.7802	0.66094	0.206792	3.19615	0.00139274	0.0208482	2410080I02Rik
3067.09	0.35396	0.110757	3.19583	0.0013943	0.0208569	Tns3
862.307	0.249754	0.0781815	3.19454	0.00140055	0.0209212	N4bp2l1
106.565	0.554282	0.173655	3.19186	0.00141362	0.0211017	Gm38424
7794.64	0.36916	0.11572	3.19011	0.00142216	0.0211996	Trp53inp2
142.982	0.75244	0.235907	3.18956	0.00142487	0.0212253	Trim47
109.823	2.41032	0.755954	3.18845	0.00143038	0.0212924	Slfn1
3022.66	0.335634	0.10539	3.18468	0.00144916	0.0215271	Pxdn
5.11966	4.38993	1.37956	3.18212	0.00146199	0.0217026	Gm20506
51.4958	0.857493	0.26962	3.18038	0.00147082	0.0218185	Gm32267
14.5069	1.37215	0.431535	3.17968	0.00147437	0.0218557	Fcnaos
11.9244	2.48027	0.780352	3.1784	0.0014809	0.0219225	Gdf15
593.147	0.71494	0.225156	3.17531	0.00149674	0.0221258	H2-T24
76.7051	0.732049	0.230622	3.17424	0.00150232	0.0221628	Gpr160
1655.54	0.287229	0.0904871	3.17425	0.00150223	0.0221628	Shc2
297.14	1.21326	0.382301	3.17356	0.00150583	0.0221993	Ccn1
100.396	0.666885	0.210259	3.17173	0.00151533	0.022315	Sbk3
105.953	1.40873	0.444163	3.17165	0.00151577	0.022315	H2-Ob
108.531	0.71792	0.226412	3.17085	0.00151993	0.022361	Gm31047
721.385	0.551242	0.173881	3.17023	0.00152318	0.0223827	Ctnnal1
167.746	0.820207	0.258726	3.17017	0.0015235	0.0223827	Tnfrsf13b
979.932	0.420733	0.132897	3.16586	0.00154627	0.0227016	Adam17
175.283	0.820214	0.259138	3.16517	0.00154994	0.0227399	8030453O22Rik
24.4378	1.69039	0.534097	3.16495	0.00155112	0.0227416	AU022793
151.855	0.794285	0.250995	3.16454	0.00155326	0.0227574	Irak4
1480.48	1.64839	0.521042	3.16364	0.00155808	0.0227968	Irgm2
6.34083	3.11374	0.984425	3.163	0.00156151	0.0228216	Gm31410
226.755	0.924355	0.292246	3.16293	0.00156191	0.0228216	H2-M3
27.0638	1.93471	0.611737	3.16265	0.00156338	0.0228275	Scimp
62.6317	1.29984	0.411202	3.16107	0.0015719	0.0229362	Tlr12
1221.99	0.342355	0.10834	3.16001	0.00157764	0.0229886	Grb10
7023.46	0.344735	0.109147	3.15844	0.00158616	0.0230786	Prdx1
12.9468	1.79105	0.567132	3.15808	0.00158813	0.0230786	H2bc23
1034.05	0.313345	0.0992166	3.15819	0.00158753	0.0230786	Tspan14
774.693	0.391339	0.12391	3.15825	0.00158718	0.0230786	Plcb3
27.1663	1.75315	0.555291	3.15718	0.00159303	0.0231329	Slc44a3
94.9552	0.510008	0.161549	3.157	0.00159403	0.0231329	Gm16861
794.449	0.287962	0.0912453	3.15591	0.00160001	0.0231882	Slc35d1
17277.7	0.445089	0.141032	3.15594	0.00159983	0.0231882	Fam107a
10.9605	1.86865	0.592462	3.15404	0.00161029	0.0233056	Gm51926
2874.99	0.792416	0.251256	3.15382	0.00161151	0.0233075	Dhrs1
13.1126	2.07878	0.659504	3.15203	0.00162138	0.0233869	Pvrig
1119.28	0.397077	0.126045	3.15028	0.00163113	0.0234959	Stk40
200.641	1.1412	0.36243	3.14876	0.00163966	0.0236029	Ncf4
111.471	0.874727	0.277836	3.14835	0.00164193	0.0236053	Cacng6
189.434	0.444912	0.141354	3.1475	0.00164676	0.0236573	D130007C19Rik
160.212	1.13917	0.361977	3.14709	0.00164904	0.0236743	LOC118568479
19.9848	0.988495	0.314283	3.14524	0.0016595	0.0237606	Snora34
15.5991	2.16427	0.68807	3.14542	0.00165849	0.0237606	Psors1c2
184.543	1.90911	0.607202	3.14411	0.00166595	0.0238371	Gimap3
52.9563	0.741098	0.235747	3.14362	0.00166873	0.0238608	Snora31
334.833	0.386966	0.123151	3.14222	0.00167673	0.0239432	Pvr
29.4049	7.4214	2.36254	3.14128	0.00168212	0.0240042	Ighv8-12
9721.08	0.178745	0.0569261	3.13996	0.00168973	0.0240807	Ncam1
122.384	1.0236	0.326047	3.13944	0.00169273	0.0241073	Gmfg-ps
1037.7	0.49393	0.157377	3.13851	0.0016981	0.0241516	Niban2
35.9244	1.88109	0.599498	3.13777	0.0017024	0.0241806	Kcnn4
23.3967	1.51395	0.482469	3.13793	0.00170143	0.0241806	Gm31939
393.79	0.911888	0.290635	3.13757	0.00170357	0.0241812	Arhgap30
120.921	1.04116	0.331894	3.13701	0.00170679	0.0241948	Arhgap9
8.69705	3.98115	1.27008	3.13456	0.00172112	0.0243496	Gm30474
9.95436	1.87249	0.597461	3.13408	0.00172395	0.0243735	H4c11
1325.6	0.725391	0.231548	3.13279	0.00173153	0.0244645	Car12
7.3533	2.07601	0.662852	3.13194	0.00173654	0.0245191	Gm31423
9.17307	1.75105	0.559264	3.13098	0.00174225	0.0245545	Gm30524
6.27512	4.32098	1.38036	3.13033	0.0017461	0.0245891	Trbv15
261.985	0.572388	0.182906	3.12941	0.0017516	0.0246179	Efna1
1100.34	0.406653	0.129941	3.12953	0.00175088	0.0246179	Mfsd12
89763.5	0.670163	0.214393	3.12586	0.00177285	0.0248513	Apoe
38.8392	1.04897	0.335622	3.12546	0.00177526	0.0248688	Dqx1
54.3896	1.90366	0.609848	3.12153	0.00179915	0.0251541	Bcl2a1d
434.632	0.394538	0.126425	3.12073	0.00180405	0.0251896	LOC118568094
12.4324	2.70058	0.865511	3.12022	0.00180717	0.0252	LOC118567498
636.966	0.277403	0.0889105	3.12003	0.00180833	0.0252	Gm46430
342.615	0.907544	0.291217	3.11639	0.00183083	0.0254638	Gsdmd
135.009	0.60993	0.195884	3.11372	0.00184744	0.0256448	Gm3740
1933.77	1.3631	0.437884	3.11292	0.00185246	0.0256978	Gbp7
390.702	1.10716	0.356002	3.10998	0.00187099	0.0259044	Ifi35
15.1239	2.77549	0.892625	3.10936	0.00187495	0.0259425	Gm32985
20.231	3.53214	1.13749	3.10519	0.00190155	0.0262596	Ifi214
375.235	0.63787	0.205467	3.10449	0.0019061	0.0262885	Arhgap4
61.6324	0.711771	0.22944	3.10221	0.00192082	0.0264403	Gm29417
46.6108	0.938835	0.302664	3.10191	0.00192277	0.0264502	Wdr95
6.0094	2.2489	0.725113	3.10145	0.00192577	0.0264574	LOC118568327
25.9269	1.01748	0.328202	3.10015	0.00193421	0.0265406	Cpa2
58.8255	0.910067	0.293557	3.10014	0.00193431	0.0265406	E230029C05Rik
174.348	1.76004	0.569099	3.09267	0.00198363	0.0271476	H2-Oa
1738.27	0.46505	0.15043	3.09146	0.00199173	0.0272237	Sel1l3
84.7737	0.599775	0.194258	3.08752	0.00201835	0.0274417	Nat8
741.961	0.387788	0.125595	3.08761	0.0020177	0.0274417	Ccdc157
15.8822	1.5387	0.498294	3.08794	0.00201548	0.0274417	H2bc11
1739.42	0.357407	0.115747	3.08784	0.0020162	0.0274417	Megf10
263.51	0.585477	0.18974	3.08568	0.00203088	0.0275369	Slc25a45
317.354	4.34813	1.4093	3.08532	0.00203336	0.0275463	Iglc2
1709.98	0.290694	0.0943064	3.08244	0.0020531	0.0277434	Gpc5
287.56	0.494133	0.160342	3.08175	0.00205789	0.0277906	Pafah2
16.8192	1.52279	0.494291	3.08075	0.0020648	0.0278332	2610528A11Rik
720.488	0.287477	0.0933431	3.07979	0.00207145	0.0278868	Gm6750
164.215	0.64582	0.209888	3.07698	0.00209109	0.0280266	Tec
129.839	0.687758	0.223467	3.07767	0.00208626	0.0280266	Txlnb
39.3809	1.11597	0.362681	3.07701	0.00209087	0.0280266	Gm36757
21.1368	2.15987	0.702026	3.07662	0.00209363	0.0280431	Lyz1
455.98	0.695874	0.226226	3.07601	0.00209792	0.0280829	Syngr2
68.8105	1.79141	0.583122	3.0721	0.00212557	0.0284176	Grap2
1230.47	0.34129	0.111172	3.06991	0.00214123	0.0285805	Abcb1a
270.697	1.45611	0.474329	3.06984	0.00214177	0.0285805	H2-DMb1
15.0781	1.35998	0.442974	3.07012	0.00213975	0.0285805	C330026H20Rik
29.9256	1.16838	0.380781	3.06838	0.00215223	0.0286844	4931403E22Rik
5708.33	0.441546	0.143919	3.06802	0.0021548	0.0287008	Gpr37l1
2022.51	0.402466	0.131215	3.06722	0.00216057	0.0287597	Farp1
271.226	0.723052	0.235799	3.06639	0.00216663	0.0288224	Arhgap25
52.9851	0.765264	0.249659	3.06524	0.00217497	0.0289037	Gm11274
5.73636	2.44791	0.799032	3.06359	0.002187	0.0290211	Parvaos
680.302	0.274366	0.0896125	3.06169	0.00220091	0.0291696	Snx29
31.3955	0.946717	0.309377	3.06008	0.00221278	0.0293088	Gm35081
1015.35	0.389661	0.127403	3.05849	0.00222458	0.0294467	Pnpla7
250.951	0.910782	0.297845	3.05791	0.00222888	0.0294854	Pm20d1
44.2822	6.35364	2.07872	3.05652	0.00223921	0.0296038	Igkv10-94
101.123	0.737854	0.241515	3.05511	0.00224979	0.0297055	Ang
7232.31	0.4256	0.139315	3.05494	0.00225107	0.0297055	Pla2g7
1010.65	0.21979	0.071985	3.05327	0.00226363	0.0298344	Bbs2
3725.15	0.208978	0.0684981	3.05086	0.00228183	0.0300071	Hnrnpa1
259.711	0.834355	0.273487	3.0508	0.00228234	0.0300071	LOC100861749
42.2173	1.28706	0.422401	3.04701	0.00231126	0.0303129	Il1b
8423.8	0.2349	0.0770912	3.04704	0.00231106	0.0303129	Pfkp
269.527	1.24346	0.408148	3.04658	0.00231458	0.0303191	Gm20559
364.803	0.395118	0.129691	3.04661	0.00231435	0.0303191	Tmem86b
51.7941	0.812589	0.266768	3.04605	0.00231872	0.0303548	Sptbn5
867.564	0.32566	0.10693	3.04553	0.00232267	0.0303879	Snap23
56.4882	0.699903	0.230033	3.04261	0.00234533	0.0305795	Gm36210
25.2866	0.981364	0.322547	3.04254	0.00234589	0.0305795	Gm32827
10.7725	1.65713	0.544559	3.04307	0.0023418	0.0305795	TrnD
901.093	0.338194	0.111206	3.04114	0.00235686	0.0307038	Lmo2
231.579	0.503107	0.165456	3.04073	0.00236009	0.0307084	Hacl1
794.57	0.479754	0.157846	3.03938	0.00237068	0.0308087	Lhfp
1467.18	0.332718	0.109534	3.03759	0.00238481	0.0309563	Vamp3
1159.14	0.482405	0.158813	3.03757	0.00238493	0.0309563	Vat1
759.582	0.434713	0.143221	3.03527	0.00240321	0.031137	Arap1
1000.44	0.296271	0.0976074	3.03533	0.0024027	0.031137	Tmed10-ps
765.929	0.219331	0.0723632	3.03098	0.00243761	0.0315444	Slc7a6os
12.051	1.85455	0.611911	3.03075	0.00243948	0.0315495	Gm41556
674.407	0.780824	0.257696	3.03002	0.00244534	0.0316061	Pon3
38.2516	2.85385	0.942389	3.02832	0.00245919	0.031766	Il18rap
5.74424	2.42234	0.800061	3.02769	0.00246428	0.0317933	Gm38842
11.1407	2.8815	0.952015	3.02674	0.00247208	0.0318555	Gm38525
42.2519	2.3924	0.79053	3.02632	0.0024755	0.0318804	Cd69
209.883	0.654426	0.216362	3.02468	0.00248898	0.0320155	Tmco4
1255.27	2.00705	0.663934	3.02297	0.00250311	0.0321392	Tgtp2
976.536	0.321488	0.106356	3.02276	0.00250478	0.0321415	Anks1
26.2319	1.03249	0.341653	3.02205	0.00251066	0.0321976	Gm11963
1268.13	0.19045	0.0630373	3.02122	0.00251757	0.0322586	Atad3a
1055.67	0.537991	0.178077	3.02112	0.00251843	0.0322586	Cd151
287.311	0.338146	0.111968	3.02002	0.0025276	0.0323567	Zbtb46
2456.42	0.541677	0.179413	3.01916	0.00253475	0.0324288	S100a16
19.8997	1.21532	0.402609	3.01862	0.00253928	0.0324673	Gm39954
51.8395	1.02038	0.338091	3.01806	0.002544	0.0324887	Cd101
280.823	0.466982	0.154749	3.01768	0.0025472	0.0325103	Bco2
391.93	0.553628	0.183612	3.0152	0.00256808	0.0327376	Arhgap18
1599.59	0.192637	0.06394	3.01277	0.00258874	0.0329421	Agpat5
1522.08	0.309702	0.102818	3.01214	0.00259414	0.0329912	Ptbp1
33.8528	0.924547	0.307285	3.00876	0.0026232	0.0332422	LOC118567501
13.7883	1.48874	0.495257	3.00599	0.0026472	0.033467	Gm38643
139.775	0.689389	0.229556	3.00314	0.00267205	0.0336817	Adora2b
827.524	0.489848	0.16311	3.00318	0.00267175	0.0336817	Rnaset2b
342.586	0.317595	0.105794	3.00201	0.00268203	0.0337677	Taf7
93.5356	0.8599	0.286614	3.00021	0.00269796	0.0339205	Ghsr
273.965	0.301808	0.100599	3.0001	0.00269893	0.0339205	Dnhd1
20.7522	1.34931	0.449859	2.9994	0.00270509	0.0339642	Gm35815
219.095	0.436855	0.145756	2.99717	0.00272497	0.0341749	Sertad1
162.007	0.765195	0.255339	2.99678	0.00272844	0.0341749	Gpsm3
705.112	0.464717	0.155066	2.9969	0.00272744	0.0341749	Galnt14
43.256	1.05787	0.353204	2.99507	0.00274381	0.0343233	Gm33531
239.492	0.868432	0.290224	2.99228	0.00276901	0.034598	Gm34466
1720.34	0.289499	0.0967873	2.99109	0.00277987	0.0346932	Ctso
1216.79	0.437743	0.146343	2.99121	0.00277876	0.0346932	Nfkbia
7.6781	1.97428	0.660258	2.99016	0.00278834	0.0347583	LOC118568147
80.8958	0.728236	0.243565	2.9899	0.00279065	0.0347669	Hcn4
43.7111	0.706017	0.236182	2.98929	0.00279628	0.0348168	1700037C18Rik
6504.2	0.303145	0.101447	2.9882	0.00280629	0.0348805	Sorbs1
36.9523	1.40441	0.470016	2.98801	0.00280803	0.0348819	S100a3
438.744	0.284694	0.0953623	2.9854	0.0028321	0.0351197	Pop1
1783.53	0.439575	0.147306	2.9841	0.00284414	0.0352485	Crtac1
587.529	1.14981	0.385399	2.98344	0.00285031	0.0353046	Slfn2
381.425	1.31884	0.44225	2.98211	0.00286273	0.0354173	Flnc
62.9927	1.34335	0.450667	2.9808	0.00287492	0.0355271	Klk7
200.263	0.554699	0.186173	2.97948	0.00288739	0.0356606	Ccdc163
145.384	0.917846	0.308132	2.97874	0.00289438	0.0357263	Cmtm7
445.593	0.32917	0.110547	2.97765	0.00290468	0.035792	Sema4c
954.158	0.292081	0.0980932	2.97759	0.00290523	0.035792	Pde3b
495.647	0.473106	0.158889	2.97758	0.00290532	0.035792	Rfx4
1366.21	0.192614	0.0647396	2.97521	0.00292788	0.0359944	Cc2d1b
2007.12	0.261315	0.0878698	2.97389	0.00294047	0.0361285	Pacsin2
19.9033	1.2493	0.420128	2.97361	0.00294319	0.0361411	Gcnt7
466.645	1.68063	0.565273	2.97313	0.00294781	0.036177	Fgl2
50.9845	0.787457	0.265152	2.96983	0.00297967	0.0364843	4933430I17Rik
12.6823	1.56372	0.526777	2.96846	0.00299299	0.0365926	Asb10
388.091	1.05911	0.356838	2.96804	0.00299702	0.0365937	Ifi30
13.2517	2.50251	0.843374	2.96725	0.00300472	0.0366651	Krt75
599.31	0.53667	0.180928	2.96621	0.00301498	0.0367484	Ppfibp2
3144.46	0.389618	0.13147	2.96356	0.00304102	0.03695	Myo6
854.994	0.316029	0.106647	2.96332	0.00304344	0.03695	Gramd3
2699.92	0.302207	0.101983	2.9633	0.00304361	0.03695	Ak3
22.2129	1.04034	0.351155	2.96262	0.00305035	0.0370108	4930553P18Rik
41.1927	1.45237	0.490719	2.95968	0.00307963	0.0373237	B930025P03Rik
1764.77	0.433047	0.146373	2.95852	0.00309119	0.0373986	Aldh1l1
91.3608	2.32488	0.786165	2.95724	0.00310405	0.0374923	Ly6i
53.3417	0.611471	0.206892	2.9555	0.00312162	0.0376002	LOC118567690
335.934	0.519946	0.175936	2.95531	0.00312353	0.0376002	Entpd2
24.5615	0.980098	0.331635	2.95535	0.00312316	0.0376002	Gm36847
318.264	0.695941	0.235481	2.9554	0.00312263	0.0376002	Jak3
986.542	0.305527	0.103379	2.95541	0.00312252	0.0376002	Zhx2
251.687	0.345885	0.117207	2.95107	0.00316675	0.0380348	Gm16973
25.7127	1.61167	0.546488	2.94914	0.00318656	0.0382083	9330175E14Rik
217.839	0.409976	0.139177	2.94572	0.00322207	0.0385693	Zkscan7
225.717	0.401894	0.136433	2.94572	0.00322202	0.0385693	Xrcc3
2290.34	0.245519	0.08339	2.94423	0.00323758	0.038715	Atraid
15.5008	1.17301	0.398466	2.94381	0.00324202	0.0387171	Gm31812
210.629	0.30377	0.103252	2.94203	0.00326071	0.0389012	Tefm
51.5628	1.16739	0.397229	2.93884	0.00329443	0.0392597	Gm34957
4338.36	0.507404	0.172718	2.93775	0.00330603	0.0393541	Aldh1a1
61.017	1.24513	0.424154	2.93556	0.0033295	0.0395343	Gadl1
22.705	1.71574	0.584484	2.93547	0.00333041	0.0395343	Gm46224
39.2391	0.67239	0.229247	2.93303	0.00335667	0.0397358	Mkrn3
171.796	0.655605	0.223564	2.93252	0.00336226	0.0397799	Gm30444
506.699	0.545652	0.1861	2.93203	0.00336752	0.0398202	Gjc2
227.861	0.832565	0.284154	2.92998	0.00338985	0.0400425	Gm13293
47.4236	0.87849	0.299891	2.92936	0.00339663	0.0400979	Hs3st3a1
479.281	0.461466	0.157627	2.92758	0.00341611	0.0403055	Snx33
102.436	1.71518	0.586242	2.92572	0.00343665	0.0404586	Ms4a7
427.547	0.482195	0.164859	2.9249	0.00344572	0.0405431	Prcp
1495.77	0.410072	0.14022	2.92449	0.00345017	0.0405732	Psd2
23.9521	1.21986	0.417153	2.92425	0.00345287	0.0405826	Ano7
18.4991	1.14551	0.392022	2.92205	0.00347738	0.0407811	Gm46846
6.94918	2.2426	0.767712	2.92114	0.00348753	0.0408777	Gm35147
934.19	0.186546	0.0638669	2.92085	0.00349074	0.0408928	Orc6
8.29275	2.15312	0.737255	2.92045	0.00349528	0.0409237	D7Ertd128e
349.393	0.436646	0.149546	2.91981	0.00350242	0.0409848	Clcn5
96.7831	0.727799	0.249336	2.91896	0.00351206	0.0410303	Gbgt1
2810.82	0.328206	0.112559	2.91586	0.00354708	0.041329	A330023F24Rik
133.596	0.437446	0.150012	2.91607	0.00354471	0.041329	4930581F22Rik
292.672	0.449408	0.154135	2.91567	0.00354922	0.041329	Dap
427.477	0.761499	0.261135	2.91611	0.00354428	0.041329	Sla
1853.77	0.354681	0.121683	2.91481	0.00355907	0.0413986	Rgs10
138.632	1.09111	0.374527	2.91329	0.00357645	0.041533	Psd4
2713.2	0.38944	0.133692	2.91297	0.00358012	0.0415531	Ednrb
1589.95	0.261704	0.0899585	2.90917	0.00362393	0.0418571	Hibadh
5396.58	0.39223	0.134824	2.90921	0.00362341	0.0418571	6430548M08Rik
767.378	0.310017	0.106603	2.90815	0.0036357	0.0419705	Etfrf1
49.9947	0.772029	0.265571	2.90705	0.00364855	0.0420915	Spata3
3708.31	0.363297	0.124984	2.90675	0.00365209	0.0420915	Gm2a
34.6026	7.59107	2.61267	2.90548	0.00366691	0.0422066	Igkv1-117
10.4328	1.50276	0.517183	2.90566	0.00366482	0.0422066	Scpep1os
108.007	0.536729	0.184876	2.90318	0.00369391	0.0424425	Frem2
1766.44	0.22397	0.0772076	2.90087	0.00372122	0.0426585	Sox2
9.24989	1.94204	0.669868	2.89915	0.0037418	0.0428255	Gm35522
871.976	0.330127	0.11399	2.89612	0.00377813	0.0432156	Adgrl4
35.7267	1.16328	0.401691	2.89597	0.00377992	0.0432156	A930005G22Rik
10.1285	2.24103	0.774193	2.89466	0.00379564	0.0433489	Gm38534
14.1313	1.69395	0.585623	2.89255	0.00382126	0.0435331	Gm42788
47.8315	1.43638	0.496529	2.89284	0.00381781	0.0435331	Tspan32
25814.3	0.391328	0.135459	2.8889	0.00386587	0.0438932	Aldoc
50.5834	0.868601	0.300815	2.88749	0.00388333	0.0440447	LOC118567569
41.1146	1.10462	0.382642	2.88682	0.00389155	0.0441145	Mroh5
43.4187	0.901065	0.31223	2.8859	0.00390299	0.0442208	Gm41590
78.5665	0.765551	0.265545	2.88294	0.0039398	0.0445199	Samd11
3110.04	0.260684	0.0904594	2.88178	0.0039543	0.0446367	Ppm1h
510.11	0.616502	0.214077	2.87981	0.00397912	0.0448222	Plxdc1
116.615	0.888186	0.308449	2.87953	0.00398273	0.0448248	Ptpn18
2613.49	0.235622	0.0818285	2.87946	0.00398354	0.0448248	Dip2b
553.447	0.436797	0.151732	2.87874	0.00399264	0.0448739	Tifa
23.3831	1.29012	0.448138	2.87884	0.00399135	0.0448739	Gm33699
52.3545	0.715504	0.248631	2.87777	0.00400495	0.0449397	Gm19554
1815	1.64438	0.571698	2.8763	0.00402363	0.0450847	Gbp5
828.609	0.441069	0.153402	2.87525	0.00403702	0.0451889	Rnase4
673.976	0.474692	0.165258	2.87243	0.00407326	0.0455231	Dbx2
189.331	0.746079	0.259773	2.87204	0.00407827	0.0455552	Igsf10
60.9107	0.754105	0.262786	2.86965	0.00410929	0.0457346	Gm32790
52.6981	0.884002	0.308018	2.86997	0.00410507	0.0457346	H2bc18
205.923	0.927939	0.323348	2.86978	0.00410755	0.0457346	Ptafr
387.295	0.248219	0.086497	2.86968	0.00410885	0.0457346	Zfp113
10.1634	1.55962	0.543582	2.86915	0.00411578	0.045783	Grhl2
37.9766	2.47387	0.862762	2.86738	0.00413882	0.0459198	Gimap7
949.747	0.458392	0.159921	2.86636	0.00415215	0.0459962	Mafb
1719.87	0.392831	0.137047	2.86638	0.0041519	0.0459962	Gltp
762.036	0.273764	0.0955059	2.86646	0.0041509	0.0459962	Fut11
272.306	0.612711	0.213857	2.86505	0.00416945	0.0461639	Ccdc80
26.3388	1.88351	0.657911	2.86286	0.00419832	0.0463396	Cd300lb
236.743	0.438027	0.153062	2.86175	0.00421305	0.0464544	Gm15764
69.2543	1.03155	0.360537	2.86116	0.00422094	0.0465173	Clcf1
50.8736	1.06037	0.370742	2.86013	0.00423465	0.0466218	4930447F24Rik
2817.62	0.445113	0.155723	2.85835	0.00425846	0.0468584	Ddr1
52.6335	0.804573	0.281507	2.8581	0.00426191	0.0468722	Slc35d2
104.549	0.690202	0.241579	2.85704	0.00427608	0.0470039	Cacna2d4
1918.79	0.307416	0.107612	2.85672	0.00428044	0.0470277	Mertk
120.979	0.768931	0.269208	2.85627	0.00428655	0.0470706	Apobr
6.56213	3.52611	1.23526	2.85455	0.00430976	0.0472527	Muc13
80.8291	0.582169	0.20423	2.85056	0.00436421	0.0476315	Casq2
532.719	0.666462	0.233784	2.85076	0.0043615	0.0476315	Mvp
171.626	0.630837	0.221295	2.85066	0.00436291	0.0476315	Slc7a3
1112.07	0.623577	0.218807	2.8499	0.00437327	0.0477046	Litaf
154.439	0.443209	0.155528	2.84971	0.0043759	0.0477089	Pdlim1
51.4543	1.17024	0.410687	2.84946	0.00437932	0.0477219	5330416C01Rik
27.7026	0.879891	0.308855	2.84888	0.00438737	0.0477853	Gm32280
3433.58	0.309527	0.108721	2.847	0.00441336	0.0480194	Oat
224.906	0.519539	0.182524	2.84641	0.00442153	0.0480838	Rhoj
193.464	0.534364	0.187749	2.84616	0.00442501	0.0480972	Bmf
84.9715	0.81127	0.285433	2.84224	0.0044798	0.0485189	AI467606
104.126	0.685244	0.241107	2.84207	0.00448216	0.0485189	Stat5a
2001.97	0.572175	0.201322	2.84208	0.00448202	0.0485189	Ahnak
90.0971	0.576442	0.202947	2.84036	0.00450623	0.0487324	D330050G23Rik
51.6284	0.852203	0.300091	2.83982	0.00451393	0.048791	Ebi3
45.5911	0.869243	0.306172	2.83907	0.00452449	0.0488805	A330033J07Rik
141.831	0.478547	0.16862	2.83802	0.00453936	0.0490164	Gm39603
23.1562	1.22468	0.431554	2.83783	0.00454217	0.049022	LOC118567586
8.37809	2.02313	0.713579	2.83519	0.0045799	0.0493794	Gm13807
34.2128	0.778187	0.274596	2.83393	0.00459791	0.0495236	Gm16576
19.878	0.995533	0.351524	2.83205	0.0046251	0.0496914	4930562C15Rik
489.049	0.545536	0.192611	2.83232	0.00462122	0.0496914	Xdh
10.6996	3.38722	1.19587	2.83242	0.00461964	0.0496914	Gm45947
89.1811	0.596617	0.210805	2.83018	0.00465212	0.0499111	Atoh8
528.408	0.334967	0.118356	2.83015	0.00465255	0.0499111	Fuz

## Sheet: H2A.Z.1 WT < Myc
baseMean	log2FoldChange	lfcSE	stat	pvalue	padj	GeneName
494.163	-0.736519	0.0905823	-8.13094	4.25985e-16	4.79592e-13	Rabepk
438.43	-1.58233	0.201446	-7.85487	4.00191e-15	3.42419e-12	Amigo2
2331.98	-0.429552	0.0621636	-6.91003	4.84565e-12	2.20539e-09	Flot2
261.534	-0.757577	0.114207	-6.6334	3.28045e-11	1.15036e-08	Rbm11
2142.25	-0.702936	0.107175	-6.55878	5.42493e-11	1.73201e-08	Pygo1
998.726	-0.451251	0.072195	-6.25045	4.09272e-10	9.21552e-08	Map2k5
4998.76	-0.396521	0.0641069	-6.18531	6.19796e-10	1.31268e-07	Gpd2
1367.49	-0.374468	0.0605849	-6.18088	6.37435e-10	1.3368e-07	Exoc2
801.293	-0.573841	0.0939357	-6.10887	1.00339e-09	1.91639e-07	Gsto1
1114.91	-0.506315	0.0833564	-6.07409	1.24692e-09	2.28705e-07	Morn4
3207.49	-0.478424	0.0798275	-5.99323	2.05713e-09	3.41117e-07	Tomm34
124.115	-1.24109	0.207069	-5.99358	2.05272e-09	3.41117e-07	Alox8
4084.38	-0.386146	0.0658736	-5.86192	4.57545e-09	6.8443e-07	Gpd1l
3623.77	-1.33784	0.231666	-5.77489	7.70054e-09	1.10552e-06	Sst
682.664	-0.535685	0.0928599	-5.76874	7.98658e-09	1.12898e-06	Hnmt
3344.79	-0.58374	0.101382	-5.75784	8.5198e-09	1.18342e-06	Sms
63.9961	-16.0131	2.80434	-5.71011	1.12905e-08	1.50946e-06	Ighv1-81
395.167	-0.753446	0.132586	-5.68271	1.3258e-08	1.7188e-06	Cryl1
579.079	-0.491443	0.0865392	-5.67886	1.35599e-08	1.73689e-06	9330102E08Rik
1627.66	-0.27613	0.0488499	-5.65263	1.58011e-08	1.95377e-06	Iars2
392.249	-0.675053	0.120023	-5.62437	1.86187e-08	2.26292e-06	1700003M07Rik
1230.94	-1.00044	0.179228	-5.58191	2.37889e-08	2.76558e-06	Begain
1458.92	-0.326072	0.0589787	-5.52863	3.22735e-08	3.52226e-06	Ccndbp1
473.387	-0.677082	0.12405	-5.45813	4.81187e-08	5.07048e-06	Lhpp
1429.7	-0.555236	0.102299	-5.42761	5.71149e-08	5.9308e-06	Dipk2a
1501.74	-0.720913	0.133015	-5.41978	5.96735e-08	6.1369e-06	Parva
438.355	-0.644914	0.119983	-5.37506	7.65556e-08	7.54654e-06	Txnl4b
2355.76	-0.280558	0.0522842	-5.36602	8.04947e-08	7.89333e-06	Snx19
3879.45	-0.349835	0.0652735	-5.35952	8.34426e-08	8.06196e-06	Zbtb4
2655.68	-0.61163	0.115089	-5.31442	1.06997e-07	1.02177e-05	Drap1
1106.52	-0.810046	0.152694	-5.30504	1.12647e-07	1.06621e-05	Eif5a2
2643.51	-0.307138	0.0584249	-5.25698	1.46442e-07	1.3162e-05	Stk24
539.797	-0.558025	0.106411	-5.24405	1.57088e-07	1.40556e-05	Cntln
643.066	-0.734169	0.140227	-5.23557	1.64479e-07	1.45387e-05	Far2
407.775	-0.640162	0.12343	-5.18642	2.14379e-07	1.83431e-05	Obi1
320.931	-0.491856	0.0952753	-5.16247	2.43706e-07	2.05241e-05	Zfp109
124.923	-0.943579	0.183084	-5.1538	2.55255e-07	2.13288e-05	Egfl6
1082.97	-0.410874	0.0805502	-5.10085	3.38128e-07	2.73973e-05	Fig4
78.0974	-1.16214	0.228729	-5.08085	3.75742e-07	2.99906e-05	Haus4
184.022	-0.704558	0.1395	-5.05058	4.40477e-07	3.43877e-05	Nudt12
198.693	-0.657926	0.130392	-5.04576	4.51711e-07	3.51366e-05	2810032G03Rik
13.5554	-2.98202	0.595706	-5.00587	5.56117e-07	4.174e-05	Avpr1b
805.059	-0.554743	0.110859	-5.00403	5.61444e-07	4.18633e-05	Xk
117.187	-0.856134	0.17163	-4.98825	6.09274e-07	4.44811e-05	Tfr2
985.542	-0.424292	0.0850924	-4.98625	6.15623e-07	4.47918e-05	Msh2
104.729	-0.916834	0.184056	-4.98128	6.31663e-07	4.5775e-05	Reep6
2184.07	-0.864838	0.174503	-4.956	7.19587e-07	5.13089e-05	Rgs14
4166.92	-0.176251	0.0356118	-4.94923	7.45088e-07	5.26011e-05	Tmem127
751.252	-0.693115	0.140453	-4.93484	8.0216e-07	5.60752e-05	Pnma3
148.171	-1.01195	0.205419	-4.92626	8.38164e-07	5.80232e-05	Vstm5
46.8307	-1.43259	0.291232	-4.91906	8.69614e-07	5.94311e-05	Ccdc87
1318.58	-0.57389	0.116828	-4.91225	9.00385e-07	6.1338e-05	Cog5
2663.51	-0.437881	0.0892892	-4.90408	9.38661e-07	6.35408e-05	5730409E04Rik
1260.63	-0.402125	0.0823512	-4.88305	1.04456e-06	7.00444e-05	Mpp1
502.932	-0.515512	0.105819	-4.87166	1.10665e-06	7.32802e-05	Sord
354.152	-0.479951	0.0987068	-4.86239	1.15977e-06	7.60999e-05	Mmachc
208.781	-0.625517	0.129393	-4.83425	1.33647e-06	8.5851e-05	Abcb4
196.416	-2.2754	0.471046	-4.83053	1.36172e-06	8.71417e-05	Stbd1
30.1493	-1.36931	0.284272	-4.81691	1.45801e-06	9.2273e-05	Ackr2
183.476	-0.832811	0.174478	-4.77315	1.81364e-06	0.000111482	Calhm5
1616.91	-0.636606	0.133526	-4.76765	1.86391e-06	0.000113917	2610002M06Rik
3451.37	-0.356673	0.0751738	-4.74465	2.08866e-06	0.000125704	Ppp1ccb
224.303	-0.755277	0.159215	-4.74376	2.09791e-06	0.000125704	M5C1000I18Rik
2421.99	-0.345477	0.0728435	-4.74273	2.10855e-06	0.000125989	Nicn1
154.668	-0.839207	0.177016	-4.74084	2.1283e-06	0.000126815	9930014A18Rik
1308.4	-0.35723	0.0756753	-4.72056	2.35191e-06	0.000137458	Plekha3
641.828	-0.469002	0.0996909	-4.70456	2.54413e-06	0.000147484	Armt1
599.344	-0.50474	0.107896	-4.67803	2.89645e-06	0.000163477	Tceal1
324.597	-0.57065	0.122665	-4.65209	3.28592e-06	0.000180627	Zdhhc15
258.919	-1.22047	0.262921	-4.64198	3.4509e-06	0.000188468	Crispld1
919.198	-0.331811	0.0714831	-4.64181	3.45376e-06	0.000188468	Wiz
1445.73	-0.356101	0.0772966	-4.60695	4.08625e-06	0.000218522	Phc1
581.727	-0.569021	0.123545	-4.60577	4.10939e-06	0.000218959	Elfn1
2461.56	-0.310076	0.0675761	-4.58855	4.46336e-06	0.000235162	Ppp1cc
272.162	-0.451734	0.0985032	-4.58598	4.51857e-06	0.000237486	Fancg
959.892	-0.554269	0.121164	-4.57454	4.77271e-06	0.000247199	Zfp239
643.936	-0.700612	0.153143	-4.5749	4.76456e-06	0.000247199	Ankrd29
663.814	-0.362626	0.0793426	-4.57037	4.86854e-06	0.000250947	Prune1
1669.79	-0.334035	0.0731129	-4.56876	4.90621e-06	0.000251675	Tesk1
215.407	-0.75992	0.166702	-4.55856	5.15063e-06	0.000261083	Aldh1b1
61.6665	-0.97349	0.213858	-4.55205	5.31269e-06	0.000268662	Hcrtr2
152.938	-1.42412	0.313148	-4.54776	5.422e-06	0.000273542	6330420H09Rik
712.499	-0.499862	0.110616	-4.5189	6.21628e-06	0.000305684	Mmab
1278.81	-0.344629	0.0763923	-4.5113	6.44302e-06	0.000314663	Epm2a
243.016	-0.568347	0.126027	-4.50974	6.49084e-06	0.000316277	Mansc1
1462.06	-0.593906	0.131812	-4.50571	6.6151e-06	0.00032087	Rasl11b
157.961	-0.810584	0.179893	-4.50592	6.60865e-06	0.00032087	Tgfb1i1
1300.19	-0.325518	0.0722712	-4.50411	6.66513e-06	0.000321912	Gtf3c6
380.126	-0.454359	0.101399	-4.4809	7.43273e-06	0.000352116	Dcbld1
785.834	-0.339588	0.0758071	-4.47963	7.47724e-06	0.000352116	Zbtb22
2381.34	-0.557743	0.124595	-4.47644	7.58979e-06	0.000355399	2900026A02Rik
1243.17	-0.351084	0.0784307	-4.47636	7.59279e-06	0.000355399	Cc2d1a
166.799	-0.701261	0.156733	-4.47423	7.66862e-06	0.000357585	Mthfd2l
1977.4	-0.492929	0.110174	-4.47411	7.67292e-06	0.000357585	B3gat3
236.507	-0.647502	0.144841	-4.47042	7.80669e-06	0.000363028	Triqk
999.349	-0.343646	0.0770191	-4.46183	8.12642e-06	0.00037626	Vps36
1416.68	-0.506134	0.113457	-4.46104	8.15644e-06	0.000376835	Kcnk2
1703.04	-0.383905	0.0860799	-4.45987	8.20101e-06	0.000377997	Zfp251
2951.03	-0.36334	0.0816968	-4.44742	8.6909e-06	0.00039639	Tmem8b
164.568	-0.601856	0.135483	-4.44231	8.89966e-06	0.000405048	Nmnat1
2311.71	-0.750792	0.169082	-4.4404	8.97918e-06	0.0004078	Hs3st4
2756.84	-0.373131	0.0841171	-4.43585	9.17092e-06	0.000414747	Coa5
156.941	-0.77739	0.175638	-4.4261	9.59536e-06	0.000431207	Apol8
144.821	-1.72801	0.390512	-4.425	9.64436e-06	0.0004325	Cort
942	-0.482649	0.109346	-4.41394	1.01504e-05	0.000451691	Aph1b
2723.62	-0.716041	0.162844	-4.3971	1.09708e-05	0.000480895	3300002P13Rik
38.5868	-1.20654	0.27543	-4.38056	1.18372e-05	0.000515279	Asb16
481.292	-0.465939	0.106678	-4.36772	1.25553e-05	0.000538217	Gm4737
209	-0.640421	0.147052	-4.35507	1.33022e-05	0.000564576	Sdr42e1
213.594	-0.517016	0.118742	-4.3541	1.33616e-05	0.000565978	Taf4b
455.509	-0.431341	0.0991306	-4.35124	1.35372e-05	0.000572281	Tspyl3
561.196	-0.339082	0.078128	-4.34008	1.42428e-05	0.000595053	Alg9
1671.95	-0.563415	0.13004	-4.33264	1.47331e-05	0.000610769	Syt16
4162.66	-0.383132	0.0884894	-4.32969	1.49316e-05	0.0006178	Lztr1
842.815	-0.415446	0.096575	-4.30179	1.69422e-05	0.000691624	Wdr17
32.6651	-1.77116	0.411691	-4.30216	1.69138e-05	0.000691624	Umodl1
59.4931	-1.47629	0.343247	-4.30097	1.70052e-05	0.000692837	Map3k15
33.7938	-1.4989	0.348723	-4.29827	1.72138e-05	0.00069871	Fyb2
2008.17	-0.336476	0.0783943	-4.2921	1.76988e-05	0.000714329	Zfp354c
425.307	-0.585269	0.136579	-4.28519	1.8258e-05	0.000730014	Plaat1
160.209	-0.719407	0.168372	-4.27273	1.93094e-05	0.000764903	Ninl
2871.64	-0.665761	0.156194	-4.26241	2.02231e-05	0.000793749	Cadps2
1105.88	-0.330663	0.0777094	-4.25513	2.08931e-05	0.000815036	Wwc2
682.482	-0.406528	0.0958606	-4.24082	2.22701e-05	0.000858343	Nudcd1
1371.43	-0.300088	0.0707742	-4.24008	2.23437e-05	0.000859629	Cyth3
109.979	-0.755544	0.178233	-4.23907	2.24446e-05	0.000861687	LOC118567733
4191.74	-0.263924	0.06227	-4.23837	2.25144e-05	0.000861687	Nf2
2412.78	-0.435275	0.102699	-4.23834	2.2518e-05	0.000861687	C130071C03Rik
565.696	-0.429469	0.101406	-4.23517	2.28383e-05	0.000870828	Rnf26
340.241	-0.631238	0.149683	-4.21716	2.47396e-05	0.000930062	Ackr3
396.912	-0.418611	0.0993525	-4.21339	2.51566e-05	0.000944078	Rbfa
22.1933	-1.21527	0.28866	-4.21005	2.55312e-05	0.00095646	LOC118567517
2167.2	-0.515212	0.122468	-4.20691	2.58884e-05	0.000968146	Klhl23
2906.14	-0.384267	0.0913752	-4.20538	2.60645e-05	0.000973031	Map3k10
344.8	-0.587457	0.139934	-4.19809	2.69178e-05	0.000997918	Fam185a
580.983	-0.415183	0.0989621	-4.19537	2.72421e-05	0.00100819	B3glct
1572.92	-0.978072	0.233209	-4.19397	2.7411e-05	0.00101269	Prdm8
308.559	-0.827494	0.197631	-4.18707	2.82577e-05	0.00103859	Htr1b
68.3431	-0.750092	0.179933	-4.16873	3.06307e-05	0.00111054	Gm34267
199.959	-0.47855	0.115298	-4.15056	3.31669e-05	0.00118245	Zfp53
165.313	-0.734338	0.176965	-4.14961	3.33036e-05	0.00118535	Nudt17
518.599	-0.73534	0.177358	-4.14608	3.38213e-05	0.00120178	Srl
980.11	-0.39976	0.0964395	-4.14519	3.39536e-05	0.00120448	Iftap
131.635	-1.20536	0.291091	-4.14084	3.46036e-05	0.00122348	Bean1
105.127	-0.892517	0.215728	-4.13722	3.51532e-05	0.00123678	Dazl
57.7319	-1.14077	0.276317	-4.12846	3.65202e-05	0.0012748	Frmd7
1258.1	-0.738218	0.179207	-4.11935	3.79935e-05	0.0013192	Trp53i11
1575.69	-0.217394	0.0527806	-4.11882	3.80815e-05	0.0013192	Ipo8
257.502	-0.582157	0.14136	-4.11826	3.81742e-05	0.0013192	Ankrd42
2825.4	-0.265406	0.0646706	-4.10397	4.06117e-05	0.00138794	Cops7a
72.6318	-0.953655	0.232439	-4.10283	4.08132e-05	0.00139018	Rdh12
1730.14	-0.287812	0.0701489	-4.10287	4.08061e-05	0.00139018	Fech
164.969	-1.36534	0.333797	-4.09033	4.30756e-05	0.00145107	Tac1
45.8668	-1.11867	0.273557	-4.08936	4.32572e-05	0.00145261	Krt12
131.508	-1.09785	0.268818	-4.08399	4.42689e-05	0.00147501	Acan
16.2729	-2.02666	0.496332	-4.08327	4.44067e-05	0.0014773	Gm41675
120.72	-1.39904	0.343204	-4.0764	4.57377e-05	0.00149793	Rnf207
8.83917	-2.28732	0.561097	-4.07652	4.57142e-05	0.00149793	Gm33136
693.692	-0.510661	0.125254	-4.07701	4.56188e-05	0.00149793	Armh4
1739.48	-0.308515	0.0756617	-4.07756	4.55109e-05	0.00149793	Prps1
37.0845	-1.48084	0.363599	-4.07273	4.64656e-05	0.00151056	Tmem232
889.63	-0.924912	0.227505	-4.06546	4.79386e-05	0.00155137	Il16
788.273	-0.412769	0.101736	-4.05724	4.96566e-05	0.00159251	Tmem14a
1261.37	-0.813177	0.200788	-4.04993	5.12334e-05	0.00163817	Ndst4
316.848	-0.642344	0.158729	-4.04679	5.19252e-05	0.00165531	Rwdd3
1960.73	-0.319388	0.0790711	-4.03924	5.36235e-05	0.00169935	Kctd1
381.802	-0.609047	0.15102	-4.03288	5.50982e-05	0.0017358	Gm28175
862.161	-0.359913	0.089498	-4.02147	5.78361e-05	0.00181245	Wdr59
2248.87	-0.285903	0.0711753	-4.01688	5.89741e-05	0.00183962	Nipsnap2
988.159	-0.399773	0.0995819	-4.01452	5.95668e-05	0.00185472	Pomk
444.892	-0.387783	0.0966185	-4.01355	5.98127e-05	0.00185709	Zfp358
351.145	-0.79989	0.199701	-4.00543	6.19046e-05	0.00191359	Echdc2
1412.34	-0.289374	0.0723582	-3.99919	6.35584e-05	0.00195342	Cog7
554.811	-0.338447	0.0846206	-3.99958	6.34546e-05	0.00195342	Fntb
1112.07	-0.296794	0.0742516	-3.99714	6.41133e-05	0.00196482	Wdr41
1463.4	-0.268233	0.0672217	-3.99028	6.59966e-05	0.00201102	Fundc2
390.355	-0.42696	0.107036	-3.98893	6.63727e-05	0.00201387	Snx7
2670.96	-0.185233	0.0465897	-3.97583	7.01349e-05	0.002119	Kpna6
4678.05	-0.302335	0.0761314	-3.97123	7.15033e-05	0.0021573	Arel1
58.8493	-0.877394	0.220965	-3.97073	7.16533e-05	0.00215878	Gm3230
1723.39	-0.539616	0.136035	-3.96673	7.28652e-05	0.00219221	Lats2
6085.5	-0.333017	0.0840339	-3.96289	7.40491e-05	0.00222158	Arpc5
264.365	-0.51593	0.130458	-3.95474	7.66168e-05	0.00228579	Zbtb39
2005.82	-0.233253	0.0590898	-3.94744	7.8991e-05	0.00234354	Eif4enif1
291.759	-0.456192	0.115592	-3.94656	7.92809e-05	0.00234564	Eri2
609.804	-0.448769	0.113899	-3.94007	8.14571e-05	0.00240338	Mapk7
470.857	-0.552771	0.140494	-3.93448	8.33775e-05	0.00244654	Dcdc2a
1214.32	-0.335248	0.0853028	-3.93009	8.49136e-05	0.00247802	Ddx54
186.096	-0.555496	0.141467	-3.92668	8.61266e-05	0.00250958	Bag2
451.106	-0.491168	0.125246	-3.92162	8.79573e-05	0.00255291	Slc18b1
198.376	-0.481472	0.122857	-3.91895	8.89359e-05	0.00257433	Ptk7
120.729	-0.923456	0.23593	-3.91411	9.07366e-05	0.00261231	Syndig1l
380.8	-0.471364	0.120605	-3.90834	9.29336e-05	0.0026648	Tmem192
18639.2	-0.45866	0.117579	-3.90087	9.58469e-05	0.00273733	Fbxl16
1463.79	-0.485119	0.124541	-3.89525	9.80988e-05	0.00279418	Capn5
71.992	-0.691102	0.177873	-3.88536	0.000102177	0.00289491	Gab3
1996.25	-0.231004	0.0594987	-3.88251	0.000103385	0.00292141	Kat2a
173.139	-0.546086	0.141006	-3.8728	0.000107592	0.00302829	Slc26a8
554.77	-0.314114	0.0812464	-3.86619	0.00011055	0.00310338	Mfsd8
1055.98	-0.413252	0.107094	-3.85876	0.000113964	0.00318682	Esd
1136.86	-0.254617	0.0660319	-3.85597	0.000115271	0.00321747	Ecd
37665.7	-0.444163	0.115448	-3.84729	0.000119433	0.00330067	Atp2b1
237.786	-0.506296	0.131732	-3.84337	0.000121354	0.00333233	Cfap20dc
698.859	-0.435922	0.1136	-3.83734	0.000124374	0.00339347	Pwwp2b
1230.22	-0.292988	0.0764677	-3.83153	0.00012735	0.00345704	Bcas3
1171.4	-0.322851	0.0843026	-3.82967	0.000128317	0.00346568	Opa3
1774.79	-0.326534	0.0853142	-3.82743	0.00012949	0.00348466	Tmem250-ps
1311.32	-0.310989	0.081325	-3.82403	0.00013129	0.00352374	Prelid3b
18.9808	-1.37933	0.361185	-3.8189	0.000134049	0.00358431	Pcdha1
345.437	-0.427639	0.112208	-3.81112	0.000138337	0.00367143	Thap4
304.859	-1.01216	0.265778	-3.8083	0.000139924	0.00370369	Cacng5
1551.58	-0.271778	0.0715159	-3.80025	0.000144549	0.00380793	Grk6
1108.14	-0.272422	0.0717387	-3.79742	0.000146211	0.00384698	B4galt3
605.377	-0.415778	0.109748	-3.78849	0.000151568	0.00397328	Suv39h1
3913.26	-0.471876	0.124684	-3.78458	0.00015397	0.00400279	Lrrn2
184.465	-0.422201	0.111536	-3.78532	0.000153508	0.00400279	Polr1e
927.297	-0.489707	0.129386	-3.78484	0.000153805	0.00400279	Polr1a
955.485	-0.465119	0.123069	-3.77933	0.000157252	0.00406661	Gal3st3
1629.99	-0.44158	0.117183	-3.7683	0.000164363	0.00422075	Nrip1
17.1688	-1.43984	0.382386	-3.76542	0.00016627	0.0042595	Gm45994
1949.14	-0.328528	0.0873802	-3.75975	0.000170083	0.00434678	Rnft2
538.894	-0.360557	0.0959401	-3.75814	0.000171179	0.00436198	Nbn
192.331	-0.465814	0.123953	-3.75798	0.00017129	0.00436198	Pou3f4
809.947	-0.600387	0.159819	-3.75667	0.000172188	0.00437964	Fstl5
179.417	-0.501032	0.133573	-3.75101	0.000176125	0.00446915	Bloc1s3
144.099	-0.771883	0.206225	-3.74291	0.0001819	0.00457767	Mettl27
3700.73	-0.415311	0.111033	-3.74043	0.000183706	0.00460686	Slc25a22
3101.01	-0.335738	0.0898994	-3.73459	0.00018802	0.00468756	Arhgef3
49.5292	-0.817082	0.218963	-3.7316	0.000190268	0.00473258	Pask
333.561	-0.562097	0.150622	-3.73185	0.000190081	0.00473258	4933439C10Rik
1931.88	-0.378763	0.101552	-3.72976	0.000191664	0.00476176	Rnasek
473.085	-0.338518	0.0908425	-3.72643	0.000194214	0.00480282	Prps1l3
381.898	-0.426477	0.114508	-3.72445	0.000195744	0.00481957	Erich1
31.7244	-1.15085	0.309041	-3.72392	0.00019615	0.00482281	Lrrn4
2899.29	-0.382388	0.10272	-3.72262	0.000197168	0.00484227	Pfn1
11022.8	-0.42408	0.114049	-3.7184	0.000200488	0.00487644	Arpc2
137.591	-0.881304	0.237001	-3.71857	0.000200355	0.00487644	Gm20754
775.287	-1.02294	0.275001	-3.71977	0.000199403	0.00487644	Npy2r
69.7001	-0.76698	0.206168	-3.72016	0.000199093	0.00487644	Gm16525
4310.56	-0.504157	0.135767	-3.71341	0.000204484	0.00494378	Epha5
140.184	-1.41567	0.381214	-3.7136	0.000204333	0.00494378	Iyd
107.083	-0.791286	0.213092	-3.71335	0.000204537	0.00494378	Acot3
209.66	-0.513027	0.138254	-3.71077	0.000206634	0.0049831	Aplf
2871.39	-0.182102	0.0491124	-3.70786	0.000209022	0.00501255	Ube2q1
519.981	-0.361871	0.0977206	-3.70312	0.000212965	0.00508593	Simc1
3765.27	-0.288978	0.0780872	-3.70071	0.000214998	0.00511571	Slc9a6
2763.55	-0.262883	0.0711583	-3.69434	0.000220462	0.00522247	Socs5
587.754	-0.496207	0.134353	-3.6933	0.000221363	0.00523803	Rbm24
721.149	-0.639916	0.173298	-3.69257	0.000222002	0.00524735	Mlip
694.378	-0.237202	0.0642692	-3.69076	0.000223587	0.00526735	Zfp422
280.914	-0.541189	0.14666	-3.6901	0.000224163	0.00527511	Chrna5
3162.85	-0.453203	0.122833	-3.68958	0.000224625	0.00528016	Crim1
45143.1	-0.39578	0.107649	-3.67656	0.000236401	0.00549657	Chn1
167.122	-0.588918	0.160403	-3.67149	0.00024114	0.0055788	Zbtb8a
2799.8	-0.251551	0.0685119	-3.67164	0.000241003	0.0055788	Ostm1
225.948	-0.417576	0.113919	-3.66555	0.000246803	0.00568285	Cdin1
1833.67	-0.259428	0.0708067	-3.66389	0.000248412	0.00570149	Ndufb3
3566.23	-0.263735	0.072068	-3.65953	0.000252675	0.00576838	Tafa5
1271.22	-0.530389	0.144995	-3.65798	0.000254207	0.00579716	Robo1
632.26	-0.403095	0.11048	-3.64859	0.000263687	0.0059688	Zfp286
1540.91	-0.25784	0.0707152	-3.64617	0.000266175	0.00601876	Tmub2
841.148	-0.351581	0.096451	-3.64517	0.000267213	0.00602948	Pmvk
499.933	-0.361654	0.0992619	-3.64344	0.00026902	0.00606387	Gorab
1021.81	-0.373974	0.102759	-3.63932	0.000273361	0.00614803	Gyg
2902.58	-0.338496	0.0930169	-3.63908	0.000273616	0.00614803	Ubqln4
973.339	-0.774014	0.213169	-3.63099	0.000282334	0.00629828	Crhbp
933.006	-0.342895	0.0944807	-3.62925	0.000284242	0.00632696	L3mbtl2
162.4	-0.931554	0.257015	-3.62451	0.000289506	0.0064241	Moxd1
1755.86	-0.235147	0.0649665	-3.61952	0.000295156	0.00652914	Utp6
272.047	-0.529534	0.146343	-3.61846	0.000296364	0.00654233	Dand5
171.996	-0.449861	0.124499	-3.61338	0.000302229	0.00664439	Cradd
839.841	-0.369116	0.102193	-3.61195	0.000303906	0.00666754	Rps6ka4
283.056	-0.455164	0.126092	-3.60976	0.000306477	0.00671019	Zfp551
5525.15	-0.285146	0.0791014	-3.60481	0.000312376	0.00680452	Adora1
961.077	-0.320242	0.0888923	-3.60258	0.000315074	0.00684934	Rpgr
7194.76	-0.369934	0.102706	-3.60187	0.000315934	0.00686106	Bcl11b
5320.44	-0.338539	0.0940773	-3.59851	0.000320041	0.00691515	Pcdh1
4498.64	-0.264761	0.0735811	-3.59823	0.000320396	0.00691584	Vps29
1928.43	-0.206633	0.0574505	-3.59672	0.000322249	0.00694882	Slc35b4
1449.86	-0.301403	0.0838437	-3.59482	0.00032461	0.00697587	Txndc5
642.054	-0.239815	0.0667337	-3.59361	0.000326125	0.00699011	Fastkd2
849.091	-0.415535	0.11572	-3.59088	0.000329564	0.00704266	Ddx25
258.324	-0.647983	0.180727	-3.58543	0.000336523	0.00716988	Cib2
1067.81	-0.321305	0.0896372	-3.58451	0.000337711	0.00718088	Smyd5
570.577	-0.427532	0.119268	-3.58462	0.000337567	0.00718088	Sap30l
5829.84	-0.204627	0.057096	-3.58391	0.000338494	0.00719039	Man2a2
520.755	-0.280735	0.0784149	-3.58012	0.000343435	0.00727294	3110053B16Rik
1289.46	-0.234887	0.06566	-3.57733	0.000347122	0.00733452	Akap1
442.608	-0.318773	0.0891801	-3.57448	0.000350921	0.00739562	Dmac2l
3533.05	-0.191077	0.0534756	-3.57317	0.000352685	0.0074109	Ralgapb
431.964	-0.455955	0.127597	-3.57341	0.000352359	0.0074109	Sat2
6682.42	-0.265579	0.0743905	-3.57007	0.000356887	0.00748448	Dynlt3
97783.1	-0.453698	0.127242	-3.56563	0.000362982	0.00759741	Camk2a
127.171	-0.583091	0.163629	-3.56348	0.000365966	0.00764491	Dusp23
17.1929	-1.54549	0.434315	-3.55846	0.000373033	0.0077607	Gm40419
398.51	-0.387596	0.1092	-3.54941	0.000386094	0.00795658	Rhno1
213.09	-0.611842	0.172477	-3.54738	0.000389076	0.00801033	Gm31087
2761.1	-0.507491	0.143104	-3.5463	0.000390675	0.00803551	Cdh8
286.559	-0.58579	0.1652	-3.54595	0.0003912	0.00803857	Cyp4x1
636.438	-0.333041	0.0941735	-3.53646	0.000405529	0.00829318	Wdr60
2434.46	-0.270692	0.0765993	-3.53387	0.000409525	0.00835095	Cdipt
833.868	-0.426482	0.120728	-3.53257	0.00041154	0.00838405	Tmem28
3820.71	-0.234572	0.0664753	-3.52871	0.000417597	0.00849128	Acly
2518.37	-0.318489	0.0903304	-3.52582	0.000422178	0.00855191	Fam217b
4473.84	-0.24924	0.0707175	-3.52445	0.000424363	0.00858803	Rnf220
602.337	-0.277806	0.0788692	-3.52236	0.000427724	0.00864786	Zfp362
192.612	-0.574536	0.163131	-3.52192	0.000428438	0.00865412	Prorp
941.657	-0.600061	0.170465	-3.52013	0.000431331	0.00869499	Palmd
2258.04	-0.456286	0.12963	-3.51992	0.000431681	0.00869499	Cdc40
749.823	-0.615475	0.175642	-3.50415	0.000458073	0.00915761	Olfm3
3028.3	-0.244251	0.0697131	-3.50366	0.000458917	0.00916591	Fam20b
966.236	-0.305233	0.0873438	-3.49462	0.000474746	0.00941397	Akr1e1
1922.16	-0.345854	0.0989888	-3.49387	0.000476067	0.0094205	Slc6a15
18.0131	-12.4828	3.57735	-3.48941	0.00048409	0.00955273	Igkv6-20
1207.44	-0.274768	0.0787943	-3.48716	0.000488181	0.00962459	Zfp180
1224.41	-0.224817	0.0645082	-3.48509	0.000491969	0.00969034	Wdr12
48.1928	-1.23328	0.355097	-3.47307	0.000514541	0.0100608	Cldn22
52807.5	-0.315549	0.0908688	-3.47258	0.000515472	0.0100698	Atp1b1
187.794	-0.411241	0.118434	-3.47232	0.000515979	0.0100705	4430402I18Rik
375.727	-0.397655	0.114606	-3.46976	0.000520922	0.0101393	Zfp354a
69.6776	-0.670639	0.193332	-3.46885	0.000522692	0.0101645	Pcdhb15
59.02	-0.786437	0.22695	-3.46525	0.000529744	0.0102457	LOC118567379
544.145	-0.530463	0.153075	-3.46538	0.000529488	0.0102457	Borcs6
281.891	-0.475202	0.137304	-3.46095	0.000538282	0.0103937	AA414768
733.162	-0.25219	0.0730877	-3.45052	0.000559515	0.0107342	Eef1e1
1989.12	-0.622951	0.180631	-3.44875	0.000563189	0.0107842	Plch2
956.799	-0.516664	0.150014	-3.44411	0.000572943	0.0109525	Pip5k1b
2014.46	-0.411618	0.119591	-3.44187	0.000577715	0.0110313	Fndc4
152.385	-0.448415	0.13031	-3.44115	0.000579248	0.0110336	Tfb1m
1271.12	-0.819751	0.238354	-3.43921	0.000583407	0.0110733	Clmp
264.369	-0.697975	0.202998	-3.43833	0.000585317	0.0110997	Hspa1a
656.096	-0.263302	0.0766131	-3.43678	0.000588671	0.0111337	Rpap2
1866.87	-0.339834	0.099017	-3.43207	0.000598985	0.0112988	Brinp2
786.682	-0.386349	0.112692	-3.42836	0.00060723	0.0113941	Cc2d2a
5034.72	-0.315199	0.0919465	-3.42807	0.000607895	0.0113966	Brd9
252.969	-0.486834	0.142131	-3.42525	0.000614228	0.0115052	Fbxo27
629.979	-0.301647	0.0881272	-3.42286	0.000619663	0.0115463	Ckap4
51664.7	-0.53362	0.155888	-3.42309	0.000619135	0.0115463	Ddn
5457.44	-0.403975	0.118272	-3.41564	0.000636333	0.0118261	Jph3
267.398	-0.329667	0.0965431	-3.41471	0.000638501	0.011845	4933404O12Rik
22667.5	-0.457454	0.133974	-3.41449	0.000639011	0.011845	Enc1
2266.43	-0.215715	0.0632473	-3.41067	0.000648042	0.0119883	Ube3b
71.0449	-1.36843	0.401239	-3.41051	0.000648425	0.0119883	Capsl
113.925	-1.044	0.306343	-3.40793	0.000654568	0.012081	Stpg1
130.728	-0.639149	0.187741	-3.40441	0.000663075	0.0121959	Tmem200c
733.562	-0.271114	0.0796632	-3.40325	0.00066589	0.0122371	Lysmd4
264.52	-0.4672	0.13742	-3.39979	0.000674375	0.0123295	B3gat2
5937.69	-0.373385	0.109825	-3.39982	0.000674311	0.0123295	Chrm1
437.377	-0.361643	0.106391	-3.39919	0.000675865	0.0123462	BC048403
2128.93	-0.390855	0.11504	-3.39757	0.000679883	0.0123773	Adcy5
8783.53	-0.410054	0.120964	-3.38988	0.000699226	0.0126756	Camta2
449.887	-0.701922	0.207141	-3.38862	0.000702462	0.012712	Drd5
136.518	-0.724681	0.213958	-3.38702	0.000706555	0.0127651	Zc3hav1l
5407.93	-0.511681	0.151241	-3.38321	0.000716434	0.0129218	Nr3c2
50.6283	-0.895559	0.264748	-3.38268	0.000717811	0.0129357	Gm3739
11.0762	-1.42302	0.420999	-3.3801	0.000724606	0.0129932	Gm34877
1677.46	-0.38484	0.113863	-3.37985	0.000725254	0.0129932	Pnma2
79.1688	-0.826154	0.244577	-3.3779	0.000730428	0.0130531	Palm3
38.9686	-0.970624	0.287664	-3.37416	0.000740407	0.0131874	Pi15
1270.15	-0.233246	0.0691607	-3.37253	0.000744817	0.0132439	Ublcp1
380.7	-0.360544	0.106967	-3.3706	0.000750052	0.0133038	Stn1
829.569	-0.293626	0.087266	-3.36472	0.000766204	0.0135678	Cwc27
8391.54	-0.288897	0.0859061	-3.36294	0.000771162	0.0136443	Cyria
664.6	-0.559581	0.166447	-3.36193	0.000774011	0.0136622	Nsun7
154.561	-0.526342	0.156561	-3.3619	0.00077409	0.0136622	Tonsl
1373.55	-0.361262	0.10748	-3.3612	0.000776038	0.013674	Ccng2
57.6286	-0.746484	0.222212	-3.35933	0.000781319	0.0137331	9530080O11Rik
990.919	-0.320947	0.0955332	-3.35954	0.000780735	0.0137331	Jmjd4
1747.81	-0.384603	0.114485	-3.35941	0.0007811	0.0137331	Hspa2
388.58	-0.666761	0.198515	-3.35875	0.000782958	0.0137506	Kcng2
2245.74	-0.31577	0.094022	-3.35847	0.000783754	0.0137533	Nipal3
3283.41	-0.235831	0.0702268	-3.35813	0.000784719	0.013759	Arl3
450.7	-0.433007	0.128998	-3.3567	0.000788791	0.013819	Riox2
803.905	-0.197199	0.0587782	-3.35498	0.000793716	0.0138826	Zfp746
9.5608	-1.533	0.457033	-3.35424	0.000795819	0.013908	Nlrp6
959.534	-0.322595	0.0962009	-3.35334	0.000798412	0.0139419	Rab4b
377.521	-0.389686	0.116239	-3.35245	0.000800997	0.0139642	Pex11a
20243.9	-0.28802	0.0859749	-3.35005	0.000807964	0.0140513	Pfn2
347.966	-0.440849	0.131759	-3.34587	0.000820262	0.014219	Mvk
7254.91	-0.359245	0.107468	-3.3428	0.000829362	0.0142956	Nrsn1
126.461	-0.60365	0.180636	-3.34179	0.000832388	0.0143362	Adat2
511.176	-0.291739	0.0873257	-3.34082	0.000835322	0.0143752	Coil
1248.1	-0.479138	0.143735	-3.33348	0.000857677	0.0147012	Rab9b
2979.36	-0.669948	0.201343	-3.32739	0.000876621	0.0149894	Cnr1
3431.88	-0.329854	0.0991548	-3.32666	0.00087895	0.0150173	Mfsd4a
28045.5	-0.357072	0.107363	-3.32584	0.000881517	0.0150349	Agap2
1386.86	-0.25773	0.0775234	-3.32455	0.000885629	0.0150658	Ccdc91
428.483	-0.532081	0.160052	-3.32442	0.000886018	0.0150658	Incenp
805.728	-0.366555	0.110288	-3.32362	0.000888568	0.0150863	Srsf12
758.221	-0.208466	0.0628193	-3.31851	0.000904995	0.0152562	Flad1
2728.12	-0.238687	0.0719265	-3.31849	0.000905057	0.0152562	Taf9
210.636	-0.47678	0.143791	-3.31578	0.000913882	0.0153682	Gpr45
95.1121	-1.22789	0.370379	-3.31521	0.000915728	0.0153755	Lrriq1
1118.1	-0.257632	0.0777906	-3.31186	0.000926778	0.0155002	Gne
611.198	-0.21865	0.0660385	-3.31094	0.000929818	0.0155389	Polr3d
2181.73	-0.206726	0.0624429	-3.31064	0.000930823	0.0155435	Spcs3
16.6788	-1.25228	0.378367	-3.30971	0.000933916	0.0155773	Mei4
113.739	-0.465268	0.140582	-3.3096	0.000934306	0.0155773	4931414P19Rik
64.8216	-1.04508	0.316005	-3.30717	0.000942424	0.015676	Tuft1
237.303	-0.495572	0.149928	-3.30539	0.000948437	0.0157336	Colgalt2
918.756	-0.328781	0.099463	-3.30556	0.00094786	0.0157336	Tarsl2
1159.29	-0.279232	0.0845072	-3.30424	0.000952356	0.0157433	Ppa2
1197.35	-0.294455	0.0891127	-3.3043	0.000952128	0.0157433	Tdrd3
347.767	-0.390777	0.118333	-3.30235	0.00095878	0.0158373	Phlda1
43782.8	-0.585956	0.17747	-3.30172	0.000960934	0.0158606	Hpca
65.0432	-0.926609	0.280836	-3.29947	0.000968677	0.0159638	Akr1c18
1091.35	-0.233143	0.0706733	-3.29889	0.000970693	0.0159724	Metap1
5652.76	-0.312016	0.0945779	-3.29904	0.000970172	0.0159724	Iqsec2
1713.1	-0.49866	0.151172	-3.29863	0.000971577	0.0159746	Bcl6
2468.92	-0.272005	0.0824883	-3.2975	0.000975503	0.0160146	St3gal2
1453.95	-0.297177	0.0901375	-3.29693	0.00097747	0.0160346	Gtpbp1
30.335	-1.1209	0.340533	-3.29161	0.00099617	0.0163163	Gm42266
861.155	-0.274737	0.0834943	-3.29048	0.00100015	0.0163391	Trappc1
51.4238	-1.14301	0.347779	-3.28659	0.00101407	0.0164984	Stk33
35.2024	-1.04603	0.31869	-3.28228	0.00102969	0.0166664	Gm32918
43.6027	-0.878271	0.267858	-3.27886	0.00104226	0.016801	Efhc2
658.032	-0.259545	0.0792094	-3.27669	0.00105031	0.016918	Isy1
8666.56	-0.36531	0.111525	-3.27559	0.00105443	0.0169589	Cap2
103.014	-1.15915	0.354186	-3.27272	0.00106518	0.0170932	Alox12b
228.156	-0.693641	0.212063	-3.27092	0.00107199	0.0171639	Stac
6316.96	-0.598459	0.18296	-3.27097	0.00107178	0.0171639	Cck
1125.11	-0.485644	0.148521	-3.26987	0.00107595	0.0172144	Fgf11
414.499	-0.410351	0.125689	-3.26483	0.00109532	0.017472	Vps37d
1879.5	-0.19473	0.0596547	-3.26429	0.00109738	0.0174919	Gatad1
513.124	-0.591334	0.181224	-3.263	0.00110239	0.0175195	Parm1
79.9768	-0.673423	0.206673	-3.2584	0.00112041	0.0177794	Fndc1
691.284	-0.348863	0.107097	-3.25743	0.00112425	0.0178271	Kiz
10.9726	-1.60635	0.493383	-3.25579	0.00113079	0.0179042	Selenov
499.551	-0.358791	0.110286	-3.25327	0.00114085	0.0180369	Evc
2673.4	-0.320511	0.0985581	-3.252	0.00114596	0.0180777	Foxg1
65.8904	-0.577037	0.177469	-3.25149	0.00114803	0.0180969	Tdg-ps
527.38	-0.715445	0.220271	-3.24802	0.0011621	0.0183052	Gpr12
34.3751	-0.813603	0.25063	-3.24622	0.00116946	0.0183505	Gipc3
20457.1	-0.327509	0.100936	-3.24471	0.0011757	0.0184245	Zbtb18
3399.51	-0.243616	0.0751042	-3.24371	0.00117984	0.0184672	Ube2e2
1253.77	-0.42169	0.130005	-3.24363	0.00118016	0.0184672	Neurl1b
549.91	-0.456212	0.140847	-3.23906	0.00119923	0.018711	Mchr1
3923.26	-0.365294	0.112826	-3.23769	0.00120503	0.0187741	Pds5b
6427.08	-0.4635	0.143153	-3.2378	0.00120456	0.0187741	Gabra5
422.075	-0.40533	0.125239	-3.23645	0.00121026	0.0188144	Dok4
477.875	-0.315571	0.0976015	-3.23326	0.00122386	0.0189982	Mterf2
2713.25	-0.456248	0.141159	-3.23215	0.00122861	0.0190582	Fndc5
54.1584	-0.719436	0.222729	-3.23009	0.00123749	0.0191404	Gm38989
507.593	-0.271731	0.0841907	-3.22756	0.00124851	0.0192412	C87436
352.589	-0.273597	0.084761	-3.22786	0.00124718	0.0192412	Dpagt1
534.477	-0.785297	0.243423	-3.22605	0.0012551	0.019315	Ankrd63
302.004	-1.32957	0.412278	-3.22494	0.00125999	0.0193624	A830036E02Rik
175.611	-0.513556	0.159411	-3.22159	0.00127483	0.0195239	Serf1
1470.38	-0.271922	0.0844075	-3.22153	0.00127507	0.0195239	Coro7
111.824	-0.747445	0.232084	-3.22058	0.00127933	0.0195614	Stk26
150.904	-0.452032	0.140368	-3.22032	0.00128046	0.0195645	Eda
7166.91	-0.282832	0.0879166	-3.21705	0.00129516	0.0197609	Sec14l1
781.299	-0.266196	0.0827627	-3.21638	0.00129819	0.019793	Fam189b
323.256	-0.334013	0.104085	-3.20904	0.00133179	0.0201616	Caprin2
448.224	-0.336571	0.105125	-3.20163	0.00136652	0.0205999	Fastkd1
39.1394	-1.32255	0.413078	-3.20169	0.00136623	0.0205999	Atp2c2
364.275	-0.380388	0.118809	-3.20168	0.0013663	0.0205999	Hddc2
17.7895	-1.226	0.383183	-3.19951	0.0013766	0.020686	Gm33239
2793.7	-0.233802	0.0730678	-3.19979	0.00137529	0.020686	Med24
823.6	-0.238516	0.0745953	-3.19746	0.00138642	0.0207827	Tada3
274.766	-0.513577	0.160726	-3.19535	0.00139659	0.0208766	1500009L16Rik
1692.07	-0.244342	0.0765868	-3.19039	0.00142082	0.0211944	Irs2
145.76	-0.490466	0.153843	-3.1881	0.0014321	0.0213033	Gm26618
872.895	-0.346704	0.108791	-3.18688	0.00143818	0.0213787	Sh3bgrl2
4158.95	-0.380576	0.119697	-3.17949	0.00147537	0.0218557	Prrt1
139.855	-0.523471	0.164709	-3.17816	0.00148215	0.0219258	Pcdhb19
76.01	-0.72903	0.229607	-3.17512	0.00149774	0.0221258	Zbtb8b
1256.27	-0.259365	0.0819801	-3.16376	0.00155746	0.0227968	Alkbh8
648.862	-0.267614	0.0846738	-3.16052	0.00157486	0.0229637	Rpf2
798.867	-0.34716	0.110043	-3.15477	0.00160626	0.0232631	Fsd1
265.076	-0.384264	0.121854	-3.15347	0.00161341	0.0233192	Yju2
372.457	-0.337132	0.106917	-3.15322	0.0016148	0.0233235	Ccne1
1695.39	-0.201137	0.0637959	-3.15283	0.00161698	0.0233393	Cyb5d1
1013.57	-0.284164	0.0901761	-3.15121	0.00162597	0.0234374	Arl10
592.212	-0.698809	0.221962	-3.14834	0.00164203	0.0236053	Slc9a2
1509.41	-0.401994	0.12776	-3.14649	0.00165244	0.0237071	Zfp644
485.352	-0.42655	0.135593	-3.14581	0.00165629	0.0237465	Pcdhb9
48.1492	-0.998539	0.317661	-3.14341	0.00166991	0.0238618	Gm52002
1161.77	-0.334974	0.106661	-3.14056	0.00168628	0.0240474	Ica1l
391.491	-0.351925	0.112129	-3.13857	0.00169776	0.0241516	Swt1
5.12798	-2.53421	0.807794	-3.1372	0.00170571	0.0241948	LOC118568648
1459.31	-0.255265	0.0814054	-3.13573	0.00171427	0.0242847	Oscp1
194.62	-0.473628	0.151057	-3.13543	0.001716	0.0242931	Tchh
93.367	-0.616254	0.19681	-3.13121	0.00174086	0.0245545	Akr1b3
1755.23	-0.2353	0.0751531	-3.13094	0.0017425	0.0245545	Zdhhc8
1417.78	-0.475231	0.151843	-3.12975	0.00174956	0.0246179	Krt222
772.824	-0.304671	0.0973717	-3.12895	0.00175433	0.0246402	Isoc1
145.368	-0.804484	0.257126	-3.12875	0.00175549	0.0246402	Mgat4c
956.347	-0.331889	0.106157	-3.12638	0.0017697	0.0248234	Rps6ka2
5363.11	-0.432921	0.138661	-3.12216	0.00179529	0.0251303	Pgbd5
8645.98	-0.322235	0.103214	-3.122	0.00179628	0.0251303	Mal2
1163.17	-0.187433	0.0600548	-3.12104	0.00180215	0.0251795	Mrps9
9070.06	-0.404847	0.129743	-3.12038	0.00180618	0.0252	Jph4
185.819	-0.427031	0.136933	-3.11853	0.00181755	0.025312	Tnfaip8l1
3753.82	-0.155143	0.0497687	-3.11729	0.00182523	0.0254024	Eif2s3x
582.343	-0.545235	0.175057	-3.11461	0.00184191	0.0256012	Spr
2794.46	-0.493293	0.158408	-3.11407	0.00184529	0.0256315	Vstm2a
5106.63	-0.178877	0.057487	-3.1116	0.00186074	0.0257959	Zc3h7b
8992.87	-0.403542	0.129735	-3.1105	0.00186771	0.0258758	Prkca
41.1788	-0.850073	0.273523	-3.10787	0.00188444	0.0260569	Gm39715
1187.43	-0.191751	0.0617373	-3.10592	0.00189688	0.026212	Zfyve1
9376.96	-0.333291	0.107351	-3.10469	0.00190481	0.0262876	Gapdh
1866.22	-0.30692	0.0988807	-3.10394	0.00190961	0.0263199	Dcp2
1477.61	-0.579431	0.186733	-3.103	0.00191569	0.0263867	Tgfb2
10006	-0.488647	0.157553	-3.10148	0.00192559	0.0264574	Scn3b
664.716	-0.403298	0.130126	-3.09928	0.00193991	0.0266004	Uprt
58.4619	-0.83194	0.268494	-3.09854	0.00194475	0.0266496	Smtnl2
240.892	-0.381392	0.123116	-3.09783	0.00194944	0.0266969	Bcl7c
1675.18	-0.215318	0.0696444	-3.09168	0.00199028	0.0272213	Kbtbd7
757.319	-0.264986	0.0857271	-3.09105	0.00199453	0.0272446	Zfp2
1627.52	-0.305688	0.0989351	-3.08978	0.00200306	0.0273088	Tcp11l1
1074.41	-0.246364	0.079727	-3.0901	0.0020009	0.0273088	Ctps
6171.05	-0.337476	0.109223	-3.0898	0.00200292	0.0273088	Arpc3
934.385	-0.333504	0.108021	-3.08739	0.00201923	0.0274417	N6amt1
1433.61	-0.294669	0.0954662	-3.08664	0.00202436	0.027494	Senp7
1568.76	-0.233082	0.0755263	-3.0861	0.00202803	0.0275264	Bcl9
35.8285	-0.741175	0.240204	-3.08561	0.00203138	0.0275369	LOC115489152
3420.7	-0.317389	0.102928	-3.08361	0.00204506	0.0276873	Bcl11a
1764.42	-0.295729	0.0959202	-3.08307	0.00204876	0.0277199	Mzt1
226.591	-0.358295	0.116223	-3.08282	0.00205051	0.027726	D130017N08Rik
304.399	-0.434867	0.141152	-3.08085	0.00206412	0.0278332	Gm26777
1941.95	-0.1672	0.054273	-3.08073	0.00206495	0.0278332	Ube2e1
254.082	-0.55689	0.180832	-3.07959	0.00207284	0.0278868	Actn2
50.0616	-0.907624	0.29472	-3.07961	0.00207269	0.0278868	Pcdha3
247.293	-0.340424	0.110601	-3.07794	0.00208435	0.028024	Wdpcp
93.9084	-0.509099	0.165443	-3.07718	0.0020897	0.0280266	Tango6
5493.12	-0.308451	0.100236	-3.07726	0.00208915	0.0280266	Rasl10b
2993.12	-0.200792	0.0653011	-3.07487	0.00210597	0.0281731	Agpat1
1640.19	-0.208952	0.068078	-3.06931	0.00214556	0.0286133	Cbr1
2144.69	-0.291341	0.0950545	-3.06499	0.0021768	0.0289037	Diaph1
591.046	-0.523643	0.170839	-3.06513	0.00217577	0.0289037	Tbc1d8b
183.825	-0.589091	0.192307	-3.06329	0.0021892	0.0290324	Flt3l
930.934	-0.28145	0.0920901	-3.05624	0.00224131	0.0296133	Ppif
551.326	-0.43772	0.143303	-3.0545	0.00225434	0.0297304	Ramp2
580.045	-0.347236	0.113791	-3.05153	0.00227679	0.0299895	Camkmt
176.894	-0.742931	0.243518	-3.05083	0.0022821	0.0300071	Htr7
110.263	-0.590691	0.193641	-3.05044	0.00228503	0.030024	Nog
646.581	-0.297171	0.097475	-3.04869	0.00229839	0.0301809	2610507I01Rik
2546.38	-0.282464	0.0927597	-3.04512	0.00232589	0.0304115	St8sia1
9434.95	-0.290349	0.0953922	-3.04374	0.00233659	0.0305327	Ptprn2
1894.93	-0.335562	0.110279	-3.04283	0.00234361	0.0305795	Dyrk2
218.124	-0.87213	0.286815	-3.04074	0.00235995	0.0307084	Gdf10
1594.12	-0.261362	0.0859857	-3.0396	0.00236893	0.0308047	Crbn
10139.8	-0.489347	0.16113	-3.03697	0.0023897	0.0309994	Rph3a
405.268	-0.375732	0.123946	-3.03141	0.00243414	0.0315186	Slf1
832.865	-0.430429	0.142151	-3.02796	0.00246207	0.031784	Phf1
1507.47	-0.427206	0.141115	-3.02736	0.00246696	0.0318088	Ankrd45
176.453	-0.411952	0.136172	-3.02524	0.0024844	0.0319758	Mfsd9
11.1411	-2.56812	0.849365	-3.02358	0.00249803	0.0320934	Avpr1a
1747	-0.283528	0.0937691	-3.02368	0.00249719	0.0320934	Sh3pxd2a
506.646	-0.276448	0.0915873	-3.01841	0.00254105	0.0324704	Ppil3
5448.86	-0.418255	0.138621	-3.01726	0.00255073	0.0325359	Rapgef5
24.5303	-2.22287	0.737276	-3.01498	0.00257	0.0327427	Scgn
2080.05	-0.321853	0.106799	-3.01363	0.00258145	0.032869	Med14
1277.08	-0.311947	0.103577	-3.01173	0.00259762	0.0330159	Jdp2
2682.29	-0.28162	0.093526	-3.01114	0.00260269	0.0330607	Flot1
18.1512	-1.6735	0.555911	-3.01037	0.0026093	0.0331101	Gm51655
5.97793	-1.72649	0.573523	-3.01033	0.00260968	0.0331101	Gm32632
446.26	-0.442843	0.147147	-3.00953	0.0026165	0.033177	Hsd17b7
75.9579	-0.655985	0.218074	-3.00808	0.00262905	0.0332967	Cenpw
1933.81	-0.426033	0.141659	-3.00745	0.00263446	0.0333455	Rnf165
99374.8	-0.388932	0.129379	-3.00615	0.00264574	0.033467	Ppp3ca
522.377	-0.270434	0.0900128	-3.0044	0.00266107	0.0336027	2310057M21Rik
125.691	-0.735838	0.24492	-3.0044	0.00266101	0.0336027	4930447C04Rik
2844.97	-0.26633	0.0886651	-3.00378	0.00266652	0.0336517	Ap1ar
941.441	-0.359225	0.11964	-3.00254	0.0026774	0.0337293	Prr13
2224.2	-0.43748	0.145741	-3.00177	0.00268412	0.0337742	Nhsl2
1062.07	-0.186149	0.0620632	-2.99935	0.00270558	0.0339642	Rab2b
42.0262	-1.10352	0.36824	-2.99675	0.00272875	0.0341749	Spc24
5.97014	-2.07784	0.693626	-2.99561	0.00273893	0.0342823	LOC118568030
849.377	-0.30163	0.100733	-2.99435	0.00275026	0.0343839	Cfap298
1942.2	-0.233344	0.0780213	-2.99077	0.00278273	0.0347087	Gpalpp1
32.2005	-0.711635	0.238114	-2.98862	0.00280237	0.0348723	6330415G19Rik
1082.41	-0.218946	0.0732703	-2.9882	0.00280627	0.0348805	Prdm4
16.8522	-1.05685	0.353898	-2.98632	0.0028236	0.035055	Gm3005
306.651	-0.501154	0.167852	-2.98569	0.00282941	0.0351067	Ebf4
219.512	-0.525973	0.176309	-2.98325	0.00285208	0.0353061	Smim17
93.8903	-0.544149	0.18251	-2.98147	0.0028687	0.0354707	Immp2l
427.926	-0.24565	0.082503	-2.97747	0.00290639	0.035792	Sufu
110.516	-0.696416	0.233925	-2.97709	0.00290994	0.0358151	Nt5e
1998.28	-0.186054	0.0625269	-2.97559	0.00292426	0.0359705	Dctn6
905.872	-0.21895	0.0736736	-2.9719	0.00295965	0.0362987	Zfp629
205.622	-1.26394	0.42532	-2.97175	0.00296112	0.0362987	Gpr101
4139.12	-0.28657	0.0964868	-2.97004	0.00297761	0.03648	Ube2ql1
733.754	-0.271664	0.0914844	-2.96952	0.00298269	0.0365004	Znhit6
16833.8	-0.462983	0.155971	-2.96839	0.00299364	0.0365926	Wipf3
37.8193	-1.00388	0.338232	-2.96803	0.00299715	0.0365937	Gm17753
7369.34	-0.413479	0.139392	-2.96631	0.00301394	0.0367484	Prrt2
285.74	-0.781699	0.263686	-2.96451	0.00303162	0.0369093	Col11a1
207.678	-0.345211	0.116448	-2.96451	0.00303164	0.0369093	Zfp560
2444.18	-0.189167	0.0638178	-2.96418	0.00303492	0.0369283	Ppp2r2d
5.11786	-1.92408	0.649184	-2.96384	0.00303823	0.0369476	Gm12462
1220.53	-0.330506	0.111645	-2.96032	0.00307323	0.0372673	Tmem74
4516.11	-0.352768	0.119221	-2.95894	0.00308695	0.0373913	Inka2
233.14	-0.534073	0.18053	-2.95836	0.00309281	0.0373986	Hcn3
1510.07	-0.217708	0.0735855	-2.95857	0.00309066	0.0373986	Amz2
2290.21	-0.166953	0.0564401	-2.95805	0.00309596	0.0374156	Tmem259
125.502	-0.496129	0.167858	-2.95565	0.00312011	0.0376002	Hps6
102.351	-0.557738	0.1888	-2.95411	0.00313571	0.0377255	Zfp575
2871.46	-0.254295	0.0861569	-2.95154	0.00316197	0.0380201	Rgmb
573.945	-1.07523	0.364342	-2.95115	0.00316594	0.0380348	Cyp26b1
2060.71	-0.378245	0.128216	-2.95006	0.00317713	0.038138	Tmem184c
21.142	-1.07626	0.364881	-2.94962	0.00318164	0.0381708	Spata45
479.753	-0.304864	0.103475	-2.94626	0.0032164	0.0385446	Nphp4
460.49	-0.254944	0.0865918	-2.9442	0.00323786	0.038715	Lysmd1
200.765	-0.3709	0.125999	-2.94367	0.00324347	0.0387171	Gm10516
1320.48	-0.22638	0.0769025	-2.94373	0.00324286	0.0387171	Ahdc1
342.34	-0.409334	0.139158	-2.9415	0.00326623	0.0389453	Thg1l
1773.82	-0.247665	0.0842978	-2.93798	0.00330361	0.0393471	Tmem68
6420.33	-0.283582	0.0965412	-2.93742	0.00330951	0.0393735	Astn1
3717.48	-0.204826	0.06975	-2.93657	0.0033186	0.0394598	Parp6
16744.4	-0.33719	0.114836	-2.93627	0.00332186	0.0394767	Rasgrf1
1364.93	-0.266841	0.090923	-2.9348	0.00333766	0.0395984	Rfng
531.392	-0.427889	0.145827	-2.93423	0.00334376	0.0396487	Cited2
2219.99	-0.30776	0.104897	-2.93392	0.00334711	0.0396665	St6galnac6
6356.51	-0.337029	0.114902	-2.93318	0.00335514	0.0397358	Wasl
45.1308	-0.932763	0.318354	-2.92996	0.00339007	0.0400425	C730002L08Rik
21.3742	-1.01379	0.346371	-2.92689	0.0034237	0.0403729	Dmrt2
13335.5	-0.38798	0.132582	-2.92635	0.00342967	0.0404135	Cracdl
2533.26	-0.211761	0.0723663	-2.92623	0.00343093	0.0404135	Drp2
1172.36	-0.232384	0.0794753	-2.92397	0.00345595	0.0405965	Nsmce4a
13851	-0.230162	0.0787295	-2.92345	0.00346172	0.0406419	Epb41l1
20.2611	-1.03861	0.355357	-2.92272	0.00346983	0.0407148	Gm36063
49.5348	-0.679044	0.232595	-2.91942	0.00350684	0.0410141	Pcdha9
1034.9	-0.274983	0.0942036	-2.91902	0.00351129	0.0410303	Pef1
561.584	-0.303917	0.104169	-2.91753	0.00352813	0.0411955	Slain2
1075.92	-0.4853	0.166437	-2.91582	0.0035476	0.041329	Klhl34
1487.3	-0.202598	0.0694951	-2.91528	0.00355373	0.041359	Uap1
587.382	-0.986502	0.338517	-2.91418	0.00356621	0.0414591	Strip2
11311.7	-0.255464	0.0876752	-2.91375	0.00357114	0.0414939	Ppp2r1a
991.03	-0.243902	0.0837492	-2.9123	0.00358783	0.04162	Srek1ip1
51.7276	-0.756721	0.259879	-2.91182	0.00359324	0.0416602	9030624G23Rik
4519.87	-0.312441	0.107309	-2.91159	0.00359591	0.0416686	Adcy9
716.626	-0.254994	0.0876448	-2.90941	0.00362113	0.0418571	Traf6
94.7221	-0.69152	0.237676	-2.9095	0.00362003	0.0418571	Rhov
1548.5	-0.167744	0.0576532	-2.90953	0.00361978	0.0418571	Rsrc1
1182.99	-0.295801	0.101671	-2.90939	0.0036213	0.0418571	Raver2
152.204	-0.465494	0.160142	-2.90676	0.0036519	0.0420915	Gramd2
110.863	-0.62332	0.214539	-2.90539	0.003668	0.0422066	Syde2
167.204	-0.771342	0.265708	-2.90297	0.00369643	0.0424425	Cd55
1983.88	-0.167048	0.057541	-2.90311	0.00369471	0.0424425	Slc35e1
3436.31	-0.193862	0.0667759	-2.90317	0.00369409	0.0424425	5730455P16Rik
7713.32	-0.35698	0.123036	-2.90142	0.00371478	0.0426303	Cox8a
721.861	-0.376736	0.129864	-2.90101	0.00371965	0.0426585	Msrb2
799.849	-0.237707	0.0819675	-2.90002	0.00373138	0.0427519	Yae1d1
634.093	-0.25761	0.0888462	-2.8995	0.00373756	0.0427999	Ptcd1
572.565	-0.283293	0.0978604	-2.89487	0.00379315	0.0433436	Nphp1
594.899	-0.273125	0.0944004	-2.89326	0.00381268	0.0435203	Zfp280b
239.808	-0.348793	0.1206	-2.89216	0.00382601	0.0435331	Pms1
895.115	-0.327109	0.113095	-2.89234	0.00382387	0.0435331	Tank
507.551	-0.359251	0.124209	-2.89231	0.00382419	0.0435331	Zfp607b
352.362	-0.334365	0.115598	-2.89247	0.00382223	0.0435331	Med30
9460.05	-0.128511	0.04445	-2.89114	0.00383849	0.0436286	Nfe2l1
1591.84	-0.273	0.0944245	-2.8912	0.00383772	0.0436286	Asb13
968.693	-0.558609	0.193342	-2.88923	0.00386188	0.0438712	Adra1d
177.947	-0.488493	0.169129	-2.88828	0.00387354	0.0439569	Dse
1471.34	-0.321111	0.111314	-2.88472	0.00391759	0.0443627	Tmem178
3160.84	-0.460427	0.159683	-2.88338	0.00393431	0.044515	Bhlhe22
42.7487	-1.34633	0.466938	-2.88331	0.0039352	0.044515	Ubash3a
5470.71	-0.520146	0.180415	-2.88306	0.00393831	0.0445199	Neurod2
2055.35	-0.428607	0.148728	-2.88182	0.00395384	0.0446367	Mctp1
115.661	-0.784228	0.27216	-2.8815	0.00395787	0.0446534	Serpinb8
2103.53	-0.169713	0.0589117	-2.88081	0.0039666	0.0447283	Slc30a4
421.841	-0.318159	0.110477	-2.87985	0.00397863	0.0448222	Tmem101
994.475	-0.252929	0.0878646	-2.87862	0.0039942	0.0448739	Pex14
2830.65	-0.309617	0.107582	-2.87797	0.00400245	0.0449397	Cacna1a
181.039	-0.435062	0.151186	-2.87766	0.00400636	0.0449397	Spin2c
473.42	-0.216154	0.0751341	-2.87691	0.0040159	0.0450232	Sec22a
495.155	-0.235478	0.0818727	-2.87615	0.00402561	0.0450847	AW554918
455.06	-0.577657	0.201047	-2.87324	0.00406281	0.0454538	Tle2
2569.37	-0.390747	0.13601	-2.87292	0.00406703	0.0454772	Nalcn
398.525	-0.282539	0.0983934	-2.87152	0.00408501	0.0456067	Ptrhd1
1124.29	-0.257365	0.089656	-2.87059	0.00409711	0.0457179	Cables2
1589.98	-0.424964	0.148079	-2.86984	0.00410675	0.0457346	Selenom
18.8546	-1.00605	0.350669	-2.86894	0.00411851	0.0457895	Kbtbd6
431.523	-0.264302	0.092158	-2.86792	0.00413176	0.0458724	Lrrc61
284.2	-1.31731	0.459333	-2.86787	0.00413239	0.0458724	Nts
1154.27	-0.185039	0.0645193	-2.86796	0.00413123	0.0458724	Cog1
458.835	-0.439732	0.153508	-2.86456	0.00417593	0.0461879	Brinp3
388.973	-0.670484	0.234055	-2.86465	0.0041747	0.0461879	Gm2824
1004.03	-0.246244	0.0860006	-2.86329	0.00419269	0.0463396	Nol8
76.078	-1.13216	0.395424	-2.86316	0.00419438	0.0463396	Vit
151.363	-0.564303	0.197109	-2.8629	0.0041978	0.0463396	Fam122b
747.759	-0.21898	0.0764997	-2.8625	0.00420314	0.046369	Gemin5
1727.37	-0.424117	0.148286	-2.86012	0.00423478	0.0466218	Samd12
2587.56	-0.404679	0.1417	-2.85588	0.00429172	0.0471032	Bend6
880.262	-0.348815	0.122175	-2.85504	0.00430318	0.0472047	Ajap1
1488.55	-0.150109	0.0525977	-2.85391	0.00431849	0.0472757	Hectd3
50.3769	-0.599638	0.210101	-2.85405	0.00431652	0.0472757	5033430I15Rik
1112.99	-0.273473	0.0958228	-2.85394	0.00431803	0.0472757	Mipep
4605.85	-0.180445	0.0632385	-2.8534	0.00432543	0.0473275	Ipo5
15.7534	-1.43482	0.503106	-2.85193	0.00434542	0.0475219	Gm41562
737.689	-0.33187	0.116423	-2.85055	0.00436435	0.0476315	Pole4
377.403	-0.336201	0.118066	-2.84758	0.00440532	0.0479563	Zfp954
61.6301	-0.702639	0.246989	-2.84482	0.00444364	0.0482752	Zfp773
2155.29	-0.23489	0.0825957	-2.84385	0.00445714	0.0483973	Rrp7a
2503.9	-0.176043	0.0619094	-2.84356	0.00446122	0.048417	Sugt1
2256.36	-0.171393	0.0602777	-2.84338	0.00446375	0.0484199	Vti1a
5853.7	-0.267319	0.0940628	-2.84192	0.00448421	0.0485189	R3hdm4
1155.49	-0.286941	0.100954	-2.8423	0.00447886	0.0485189	AI837181
1319.22	-0.332508	0.117207	-2.83693	0.00455492	0.0491348	Higd2a
514.555	-0.290716	0.102566	-2.83441	0.00459101	0.0494742	Actr6
490.423	-0.368749	0.13014	-2.83349	0.00460433	0.0495678	Prkra
935.947	-0.31919	0.112703	-2.83213	0.00462394	0.0496914	Glt1d1
8.58941	-1.55051	0.547751	-2.83068	0.00464485	0.0498785	Gm29865

## Sheet: H2A.Z.1 KA > Myc
baseMean	log2FoldChange	lfcSE	stat	pvalue	padj	GeneName
430.695	27.2942	2.17584	12.5443	4.27391e-36	7.80714e-32	Igkv6-32
4543.63	2.82785	0.226119	12.506	6.92061e-36	7.80714e-32	Lgals3bp
516.304	27.9337	2.35081	11.8826	1.45808e-32	1.09658e-28	Ighg1
827.185	1.77077	0.154149	11.4874	1.52651e-30	8.61027e-27	Csf3r
1705.41	2.54904	0.228098	11.1752	5.39359e-29	2.4338e-25	Lag3
11243.6	2.55215	0.234967	10.8617	1.75365e-27	6.59431e-24	C4b
75125	2.22508	0.210709	10.56	4.56733e-26	1.47211e-22	Gfap
186.757	22.9238	2.1736	10.5465	5.27408e-26	1.48742e-22	Ighv3-6
509.468	3.27993	0.317333	10.3359	4.84779e-25	1.21529e-21	Ly9
1363.89	4.65921	0.452427	10.2982	7.17569e-25	1.61898e-21	Cst7
7653.94	2.07662	0.203826	10.1882	2.23868e-24	4.59173e-21	C1qb
449.429	2.8499	0.286295	9.95443	2.41192e-23	4.5348e-20	Tlr2
929.911	3.70083	0.375158	9.86472	5.91978e-23	1.0274e-19	Itgax
1776.53	1.97407	0.203398	9.70544	2.85838e-22	4.60649e-19	Tyrobp
1798.42	1.94035	0.200787	9.66368	4.30114e-22	6.46949e-19	Trem2
432.806	1.80774	0.188984	9.56555	1.11608e-21	1.57381e-18	Cd300c2
157.253	24.4062	2.55876	9.53828	1.4522e-21	1.92732e-18	Igkv8-24
2442.7	1.71274	0.181755	9.42332	4.37054e-21	5.47823e-18	Ifi27
10288.3	2.24648	0.238926	9.4024	5.33309e-21	6.3329e-18	C1qa
335.986	2.87356	0.310847	9.24431	2.3676e-20	2.67089e-17	Ddx60
1382.59	1.7787	0.193568	9.18901	3.96485e-20	4.25976e-17	Cd68
700.444	1.72259	0.191064	9.01576	1.95502e-19	2.00496e-16	H1f2
6412.34	1.99946	0.224096	8.92234	4.56547e-19	4.47853e-16	C1qc
15238.7	2.01248	0.232228	8.66596	4.47741e-18	4.04078e-15	Ctss
1609.99	3.3082	0.383012	8.63731	5.75517e-18	4.99416e-15	Cd52
8.55953	22.5693	2.61657	8.62551	6.38069e-18	5.33189e-15	Igkv3-2
334.304	2.86124	0.336281	8.50849	1.7621e-17	1.37092e-14	Oas2
2864.7	1.87943	0.221877	8.47059	2.4415e-17	1.83617e-14	Ly86
150.226	2.97102	0.353477	8.40512	4.27411e-17	3.11072e-14	Oas1b
104.433	3.48016	0.414821	8.38955	4.87999e-17	3.4407e-14	Fgr
842.822	1.93034	0.231039	8.35502	6.54224e-17	4.41519e-14	Cd84
240.67	2.08231	0.249445	8.34776	6.9572e-17	4.41519e-14	Atf3
74.5908	3.20347	0.383672	8.3495	6.85509e-17	4.41519e-14	Ccl3
890.806	2.56952	0.307865	8.34628	7.04489e-17	4.41519e-14	Rtp4
2760.57	3.26725	0.391969	8.33546	7.71956e-17	4.70726e-14	Oasl2
2246.23	2.69968	0.324549	8.31825	8.92714e-17	5.30037e-14	Ifit3b
455.762	3.09335	0.374422	8.26167	1.43652e-16	8.1027e-14	Usp18
1363.21	2.0674	0.250153	8.26452	1.40252e-16	8.1027e-14	Xaf1
253.007	2.53606	0.307447	8.24878	1.60017e-16	8.8056e-14	Bcl2a1b
152.424	2.50006	0.303958	8.22501	1.95176e-16	1.04847e-13	Gpr84
529.039	1.96185	0.240118	8.17035	3.07503e-16	1.61346e-13	Myo1f
593.087	2.03898	0.251276	8.1145	4.87774e-16	2.50117e-13	Tent5c
203.853	2.22724	0.275517	8.08386	6.27488e-16	3.14609e-13	Tlr1
426.308	2.07305	0.259635	7.98446	1.4114e-15	6.92263e-13	Slc11a1
165.309	1.9416	0.243613	7.97004	1.58626e-15	7.61473e-13	Naip5
806.124	1.90722	0.239401	7.96666	1.63021e-15	7.66266e-13	Lgals9
144.821	20.8096	2.62755	7.91979	2.3791e-15	1.09545e-12	Igkv6-25
2212.82	3.57961	0.452903	7.90369	2.70767e-15	1.20778e-12	Clec7a
1092.77	1.58845	0.201001	7.90266	2.73011e-15	1.20778e-12	Pld4
34578.4	1.50693	0.191337	7.87581	3.38536e-15	1.46885e-12	Ctsd
107.203	3.04648	0.386961	7.87283	3.46705e-15	1.47592e-12	Ccl4
1228.99	1.15496	0.146873	7.8637	3.72959e-15	1.55828e-12	2810459M11Rik
4119.37	1.5157	0.193057	7.85104	4.12613e-15	1.69261e-12	Ctsz
1515.45	1.70257	0.217863	7.81489	5.50125e-15	2.17753e-12	Ctsh
527.755	3.6348	0.465045	7.816	5.45274e-15	2.17753e-12	Ifi27l2a
12312.1	2.57027	0.329869	7.79181	6.60548e-15	2.56953e-12	H2-D1
217.684	3.25382	0.418702	7.77121	7.77425e-15	2.97293e-12	Dach2
231.98	2.24974	0.290483	7.74481	9.57229e-15	3.5995e-12	Mx2
191.949	2.35576	0.304707	7.73124	1.06505e-14	3.93931e-12	Siglecf
250.511	1.95487	0.253864	7.70047	1.35567e-14	4.93331e-12	Naip2
1423.57	3.1522	0.410066	7.68707	1.50548e-14	5.30733e-12	Irf7
13.92	17.8795	2.32662	7.68475	1.53299e-14	5.32112e-12	Trbv17
825.39	1.12459	0.146812	7.66005	1.85865e-14	6.35376e-12	Hpgds
1411.07	2.76589	0.362201	7.63634	2.23483e-14	7.41502e-12	Bst2
155.299	3.73394	0.488882	7.63771	2.21122e-14	7.41502e-12	Glycam1
1341.43	1.58845	0.208123	7.63228	2.30634e-14	7.54139e-12	Irf9
918.156	1.75208	0.229724	7.62686	2.40543e-14	7.75304e-12	Osmr
1035.76	1.03329	0.135653	7.61716	2.59325e-14	8.24068e-12	Phyhd1
537.192	3.24593	0.427451	7.59369	3.10926e-14	9.74323e-12	Ifi204
1269.98	2.38843	0.315327	7.57446	3.60628e-14	1.11459e-11	Ifitm3
1319.33	1.75673	0.231989	7.57244	3.66282e-14	1.11676e-11	Fcer1g
4673.04	1.10814	0.146374	7.5706	3.71496e-14	1.11756e-11	Cx3cr1
1777.46	0.912428	0.120951	7.5438	4.56484e-14	1.33756e-11	H2bc4
55.5369	3.12775	0.414953	7.53761	4.78652e-14	1.38453e-11	Gm5431
872.791	2.46504	0.327119	7.5356	4.86106e-14	1.38829e-11	Cd180
631.148	1.30197	0.173117	7.52076	5.44603e-14	1.53592e-11	Hmox1
92.211	3.90463	0.519829	7.51137	5.85129e-14	1.59142e-11	Oas1g
5710.81	1.34951	0.179589	7.51441	5.71663e-14	1.59142e-11	Cd9
419.593	1.42802	0.190116	7.5113	5.85445e-14	1.59142e-11	Blnk
3458.76	1.31515	0.177866	7.39405	1.42418e-13	3.82527e-11	Laptm5
902.102	1.84761	0.251503	7.3463	2.03765e-13	5.28432e-11	Itgb2
5125.94	2.79442	0.380316	7.34762	2.0177e-13	5.28432e-11	Ifit3
576.497	1.6891	0.230817	7.31791	2.5186e-13	6.45733e-11	Dock2
541.22	1.97334	0.269957	7.30983	2.67472e-13	6.78058e-11	C3ar1
668.62	1.22888	0.168157	7.30794	2.71263e-13	6.80027e-11	Tnfrsf1a
1936.33	1.4389	0.197406	7.28902	3.12219e-13	7.74097e-11	Plek
249.198	1.67533	0.229956	7.28543	3.20642e-13	7.86341e-11	Gngt2
146.995	2.57759	0.355495	7.2507	4.14608e-13	1.00585e-10	St14
222.574	2.13481	0.294509	7.24871	4.20763e-13	1.00992e-10	Cd48
6092.25	2.56233	0.354467	7.2287	4.87646e-13	1.15813e-10	H2-K1
611.48	1.98866	0.275376	7.22164	5.1364e-13	1.20716e-10	Trim34a
92.9203	1.99547	0.277389	7.19377	6.30273e-13	1.466e-10	Tasl
6028.05	1.20198	0.167208	7.18852	6.54991e-13	1.50795e-10	Hexb
222.456	3.04653	0.425133	7.16607	7.71797e-13	1.75892e-10	Cd22
1646.24	1.43663	0.200837	7.15318	8.47906e-13	1.91305e-10	Fcgr3
143.313	2.40002	0.335735	7.14855	8.76992e-13	1.95908e-10	Treml2
384.772	2.23441	0.313118	7.13599	9.60896e-13	2.10756e-10	Trim30d
3671.79	1.26113	0.176733	7.13582	9.62143e-13	2.10756e-10	Grn
322.499	1.79691	0.251892	7.13367	9.77302e-13	2.12018e-10	Pycard
317.036	4.22245	0.593927	7.10938	1.16567e-12	2.50476e-10	Tgm1
1969.15	2.91032	0.409599	7.10528	1.20078e-12	2.55585e-10	Ifit1
359.057	3.23974	0.45731	7.08435	1.39695e-12	2.9456e-10	Ccl12
302.664	1.31621	0.186204	7.06865	1.56451e-12	3.2384e-10	Dnase2a
6.58438	23.931	3.3853	7.06909	1.55951e-12	3.2384e-10	Ighv8-11
1901.57	1.28087	0.181778	7.04633	1.83696e-12	3.76777e-10	Olfml3
2626.71	2.78365	0.39622	7.02552	2.13272e-12	4.33499e-10	H2-Q4
403.685	1.25712	0.179041	7.02139	2.19669e-12	4.42515e-10	Cryzl2
787.829	1.90507	0.271497	7.01691	2.26826e-12	4.52889e-10	Ggta1
92.6409	2.88551	0.413555	6.97732	3.00855e-12	5.88295e-10	Tmem154
2155.3	2.64033	0.378484	6.97608	3.03537e-12	5.88295e-10	Gbp3
6679.21	1.9422	0.278437	6.97537	3.05073e-12	5.88295e-10	Mpeg1
3475.18	2.75108	0.394474	6.97405	3.07943e-12	5.88797e-10	Lyz2
3170.51	0.856667	0.122979	6.96594	3.26208e-12	6.1848e-10	Hexa
219.864	1.90929	0.27666	6.90124	5.15505e-12	9.53665e-10	Spint1
408.819	1.65765	0.240198	6.90119	5.15677e-12	9.53665e-10	Clec5a
116.553	2.79725	0.405589	6.89676	5.32022e-12	9.75893e-10	Gpr65
22049.2	2.02902	0.294336	6.89356	5.4415e-12	9.90089e-10	B2m
818.764	1.54242	0.22444	6.87231	6.31717e-12	1.14022e-09	Fyb
1285.6	1.35529	0.198179	6.83869	7.99181e-12	1.43104e-09	Unc93b1
245.72	3.18327	0.466377	6.82552	8.76063e-12	1.55636e-09	Cd72
608.118	2.55544	0.375496	6.8055	1.00699e-11	1.76121e-09	Rsad2
229.373	1.68954	0.248449	6.80035	1.04364e-11	1.81128e-09	Igsf6
165.568	4.35807	0.64105	6.79832	1.05846e-11	1.82297e-09	Hcar2
2004.51	4.30583	0.63491	6.78179	1.18695e-11	2.02879e-09	C3
148.618	1.30878	0.193665	6.75794	1.39972e-11	2.37447e-09	Ido2
133.3	1.24993	0.185282	6.74612	1.51855e-11	2.53789e-09	Gm20743
638.023	1.61184	0.238902	6.74685	1.51084e-11	2.53789e-09	Adgre1
951.288	1.11955	0.166038	6.74275	1.55415e-11	2.57829e-09	Lpcat2
45721.6	0.958464	0.142176	6.74139	1.56877e-11	2.58355e-09	Clu
4576.66	1.22175	0.181284	6.73943	1.59007e-11	2.59964e-09	Npc2
486.357	1.35834	0.201754	6.73268	1.66571e-11	2.70372e-09	Tlr7
596.306	2.00514	0.29842	6.7192	1.8272e-11	2.94467e-09	Fcgr2b
531.053	1.71657	0.255591	6.71609	1.86668e-11	2.98695e-09	Ifih1
316.143	1.55802	0.232672	6.6962	2.13904e-11	3.3749e-09	Spi1
2686.16	0.985396	0.147138	6.69711	2.12588e-11	3.3749e-09	Axl
472.971	3.05278	0.456525	6.68698	2.27826e-11	3.56958e-09	Ifi44
2601.74	1.07397	0.160757	6.68067	2.37846e-11	3.68494e-09	Itgb5
447.554	1.99548	0.298711	6.6803	2.38455e-11	3.68494e-09	Slc15a3
1564.23	0.819818	0.122848	6.67343	2.49884e-11	3.8353e-09	Siglech
524.874	3.11651	0.46724	6.67003	2.55753e-11	3.89885e-09	Lilrb4a
411.502	1.14812	0.172241	6.66575	2.63312e-11	3.92499e-09	Cd33
724.979	2.14662	0.321939	6.66777	2.59718e-11	3.92499e-09	AU020206
274.191	2.79278	0.419014	6.66513	2.64426e-11	3.92499e-09	Phf11b
93.9992	2.02666	0.304374	6.65846	2.76711e-11	4.08049e-09	Plaur
201.995	1.10152	0.165964	6.63712	3.19871e-11	4.67407e-09	Gadd45a
512.803	1.04144	0.156924	6.63655	3.21107e-11	4.67407e-09	Rnaset2a
587.338	1.16252	0.175343	6.62997	3.35764e-11	4.85609e-09	Apbb1ip
294.049	3.25407	0.491335	6.62292	3.52175e-11	5.06101e-09	Ifi207
658.975	1.69771	0.256811	6.61073	3.82441e-11	5.42681e-09	Fcgr1
616.298	2.23331	0.337802	6.6113	3.80956e-11	5.42681e-09	Aspg
880.063	1.57202	0.238079	6.60294	4.03084e-11	5.68399e-09	Ddx58
249.702	1.47743	0.224459	6.58217	4.63623e-11	6.49706e-09	Klhl6
43.5137	3.21266	0.488707	6.57379	4.90509e-11	6.83139e-09	4930512H18Rik
1032.6	1.29056	0.197223	6.54364	6.00378e-11	8.20954e-09	Cd53
106.752	2.94371	0.450629	6.53244	6.47048e-11	8.79439e-09	Oasl1
567.348	1.18828	0.181957	6.53056	6.55264e-11	8.85273e-09	Trim25
261.293	2.218	0.340097	6.52168	6.95241e-11	9.33692e-09	Epsti1
977.507	1.5165	0.233045	6.50736	7.64849e-11	1.01509e-08	Tor3a
712.658	0.703052	0.108064	6.5059	7.7229e-11	1.01897e-08	Atp13a4
1014.37	2.03105	0.312598	6.49733	8.17589e-11	1.06627e-08	Ptpn6
851.93	2.21197	0.340417	6.49781	8.14957e-11	1.06627e-08	Trim30a
1152.12	1.27649	0.196816	6.48572	8.83076e-11	1.13851e-08	Lair1
407.235	2.06018	0.31859	6.46655	1.00263e-10	1.27804e-08	Capg
4015.99	1.05352	0.163003	6.46317	1.0253e-10	1.29233e-08	Pbxip1
1151.73	1.13823	0.176095	6.46375	1.02138e-10	1.29233e-08	Nckap1l
517.687	1.883	0.291535	6.4589	1.05468e-10	1.32198e-08	Pik3ap1
556.16	3.95683	0.612923	6.45567	1.0774e-10	1.34299e-08	Zbp1
1192.19	1.03459	0.160361	6.45165	1.10642e-10	1.3641e-08	Tgfbr2
286.284	1.56138	0.242251	6.4453	1.15371e-10	1.41467e-08	Samsn1
76.9607	2.88765	0.448091	6.44434	1.16101e-10	1.41593e-08	Bcl2a1a
[truncated: 1,967 more rows]

## Sheet: H2A.Z.1 KA < Myc
baseMean	log2FoldChange	lfcSE	stat	pvalue	padj	GeneName
[truncated: 1,605 more rows]

## Sheet: H2A.Z.1 KQ > Myc
baseMean	log2FoldChange	lfcSE	stat	pvalue	padj	GeneName
[truncated: 1,504 more rows]

[truncated: 1 more sheets: H2A.Z.1 KQ < Myc]
