# Supplementary material for: Role of the histone variant H2A.Z.1 in memory, transcription, and alternative splicing is mediated by lysine modification
Source: Neuropsychopharmacology. 2024 Feb 16;49(8):1285–95. doi: 10.1038/s41386-024-01817-2 (PMC11224360; doi:10.1038/s41386-024-01817-2)
Supplement: Supplementary file 4 — Table 3 [file 41386_2024_1817_MOESM4_ESM.xlsx]

## Sheet: Female_KA_KQ_n100_L2FC=0.5_padj
	baseMean	log2FoldChange	lfcSE	stat	pvalue	padj
Klk10	55.0117	-2.73286	0.412008	-6.63301	3.28912127506924e-11	5.90546774387432e-09
Zfp941	568.029	-1.54929	0.210239	-7.36917	1.71690081268561e-13	1.19889628006815e-10
Drd2	57.4101	-1.4864	0.252152	-5.89484	3.75038742577232e-09	2.6691946543785e-07
Epyc	53.6129	-1.44537	0.295821	-4.88595	1.0293074653751e-06	2.40104202060924e-05
Smim18	87.3754	-1.40141	0.24104	-5.81403	6.09879426219976e-09	4.01347842526486e-07
Doc2a	207.753	-1.31311	0.247811	-5.29883	1.16547031644608e-07	4.18120789610987e-06
Mcmdc2	89.8239	-1.22067	0.220041	-5.54748	2.89824212506654e-08	1.41625439925932e-06
Lor	161.763	-1.1673	0.222664	-5.24244	1.58467649054447e-07	5.38835478133485e-06
Strc	67.6105	-1.12979	0.267233	-4.22774	2.36054561055047e-05	0.000406908
Rgs11	1057.76	-1.03374	0.162017	-6.38048	1.76537704762094e-10	2.33739866081655e-08
Icam4	28.1811	-1.01569	0.388741	-2.61276	0.00898146	0.0445674
Ltk	395.494	-1.01366	0.169943	-5.96468	2.45115911918973e-09	1.9220438639872e-07
Rph3al	114.61	-0.993426	0.18701	-5.31214	1.0834495166199e-07	3.92626200976937e-06
L3mbtl1	380.019	-0.992066	0.148112	-6.69806	2.1120285601636e-11	4.13678321288243e-09
Tmprss9	34.0633	-0.991742	0.321313	-3.08653	0.00202504	0.0142514
Pcdha10	35.205	-0.975275	0.293013	-3.32843	0.000873369	0.0073042
Efhc2	43.4489	-0.957652	0.288047	-3.32464	0.000885327	0.00737219
Efcab15	40.9896	-0.945045	0.344387	-2.74413	0.00606708	0.0330927
Henmt1	50.71	-0.93753	0.228895	-4.09589	4.20547634345513e-05	0.000640829
Tubg2	957.588	-0.930061	0.103614	-8.97625	2.80149040162544e-19	3.31976612592615e-15
Cdhr1	174.386	-0.9247	0.229795	-4.02401	5.72144588019511e-05	0.00065986
Tmem196	288.127	-0.920405	0.215592	-4.26921	1.96168277830047e-05	0.000270616
Slco4c1	50.724	-0.899993	0.32122	-2.80179	0.00508195	0.0249777
AW822252	60.6027	-0.883379	0.232806	-3.79449	0.000147947	0.00142592
Pdlim7	1212.16	-0.846578	0.114945	-7.36507	1.77052193259009e-13	1.19889628006815e-10
Ttc39aos1	110.455	-0.843223	0.251243	-3.35621	0.000790188	0.00675768
Pip5kl1	67.2374	-0.78111	0.295181	-2.6462	0.00814007	0.0413824
Nipal2	193.14	-0.776254	0.16524	-4.69775	2.63045485516686e-06	7.18742250969707e-05
Zfp85os	111.07	-0.756324	0.227418	-3.3257	0.000881958	0.00735209
Map3k21	102.488	-0.750734	0.208154	-3.60663	0.000310194	0.00317178
Clcn1	104.484	-0.744636	0.177978	-4.18387	2.86582997500188e-05	0.000471841
Tigd3	70.1475	-0.723486	0.250192	-2.89172	0.00383135	0.0233156
Smyd5	1046	-0.719756	0.107722	-6.68162	2.36321288920821e-11	4.44509091065354e-09
Zfp599	180.308	-0.709908	0.187306	-3.7901	0.000150588	0.00144624
Dll4	64.7981	-0.689693	0.22576	-3.05499	0.00225071	0.0154293
Thbs3	406.996	-0.686818	0.139578	-4.92067	8.62506023504707e-07	3.00719294710932e-05
Glyctk	45.6546	-0.679573	0.250796	-2.70967	0.00673503	0.0357408
Fam183b	104.01	-0.679188	0.238135	-2.85211	0.00434303	0.0255867
Dleu7	98.5526	-0.66875	0.23267	-2.87424	0.00405	0.020877
Kiss1r	125.435	-0.657447	0.177046	-3.71342	0.000204476	0.00227462
Saxo2	81.2634	-0.656434	0.211205	-3.10804	0.0018833	0.0134781
Cdon	801.886	-0.650193	0.178173	-3.64922	0.000263033	0.00276146
Dgkh	5961.43	-0.649372	0.220493	-2.94509	0.00322865	0.0204363
Dnah1	454.556	-0.649171	0.188392	-3.44586	0.000569245	0.00428561
Rit2	2134.58	-0.646336	0.119335	-5.41614	6.09004769566435e-08	2.49713028351635e-06
Kndc1	3561.12	-0.642726	0.116444	-5.51962	3.39739441794669e-08	2.32349613506673e-06
Grik4	1204.92	-0.640563	0.174677	-3.66714	0.000245282	0.00214429
Prss36	254.482	-0.623185	0.120224	-5.18352	2.1773940239218e-07	1.03656088127126e-05
Prkn	680.664	-0.621663	0.119565	-5.19939	1.99947170971122e-07	9.7510101353765e-06
Slc44a5	825.023	-0.616506	0.204335	-3.01712	0.00255185	0.0145381
Tmem121	160.024	-0.611415	0.160223	-3.81602	0.00013562	0.00132818
Gjd2	195.895	-0.610444	0.162377	-3.75943	0.0001703	0.00160354
Tmem266	186.175	-0.602845	0.153011	-3.93989	8.15185712799889e-05	0.000876584
Sdr39u1	576.168	-0.60274	0.139306	-4.32675	1.51326962390762e-05	0.000217361
Plag1	245.791	-0.598947	0.162383	-3.68848	0.0002256	0.00245064
Kcnc1	3635.99	-0.59663	0.11039	-5.40473	6.49078902801899e-08	3.86235246764316e-06
Tspyl3	446.571	-0.595994	0.106297	-5.6069	2.05988091597319e-08	1.06128647192532e-06
Adamts17	192.175	-0.593149	0.217999	-2.72088	0.00651088	0.0302802
Tm7sf2	316.3	-0.591876	0.159495	-3.71093	0.0002065	0.00228587
Myo1a	53.2924	-0.591537	0.23253	-2.54392	0.0109616	0.0453992
Matk	6008.09	-0.585592	0.131496	-4.45331	8.45560535873159e-06	0.000134495
Rabl2	703.9	-0.57538	0.11701	-4.91735	8.77243669012771e-07	3.04598002262765e-05
Ido2	146.301	-0.574293	0.188189	-3.05169	0.0022756	0.0133165
Pcgf2	677.223	-0.571606	0.142506	-4.01111	6.04328883627154e-05	0.000849329
Slc4a3	2151.4	-0.568323	0.129019	-4.40495	1.05806787186913e-05	0.000218556
Dnah2	174.171	-0.564075	0.187804	-3.00352	0.00266874	0.0176309
Paqr3	1132.19	-0.563474	0.145584	-3.87043	0.000108645	0.00136788
Olfm2	1076.25	-0.559301	0.185991	-3.00713	0.00263724	0.0149063
Tmem181a	1072.42	-0.555674	0.13709	-4.05335	5.04904400163881e-05	0.00073776
Dnah9	667.905	-0.555169	0.126886	-4.37534	1.21241718289412e-05	0.000242023
Wdr6	1903.36	-0.554244	0.199518	-2.77792	0.00547088	0.0305618
Cd46	296.257	-0.553183	0.183033	-3.02232	0.00250849	0.016793
Zfp853	207.78	-0.550202	0.195186	-2.81886	0.00481938	0.0239303
Tpd52l1	833.556	-0.547814	0.108503	-5.04883	4.44535232358186e-07	1.77476276877234e-05
Cacna1c	2192.56	-0.546256	0.148723	-3.67296	0.000239755	0.00210341
Kif26b	611.052	-0.539715	0.179593	-3.0052	0.00265404	0.0149906
H1f0	4007.3	-0.535605	0.116797	-4.58579	4.52280919170543e-06	0.000109821
Pcdhga4	208.344	-0.5322	0.141326	-3.76576	0.000166041	0.00156905
Ccdc85a	3712.13	-0.53125	0.137089	-3.87522	0.00010653	0.00108779
Nphp4	472.22	-0.528668	0.110337	-4.7914	1.65623470909467e-06	5.07093000469304e-05
Rab36	833.178	-0.526688	0.107938	-4.87952	1.06343197786166e-06	3.52687139171451e-05
TrnP	4810.64	-0.526687	0.148013	-3.5584	0.000373127	0.00367656
Gp1bb	111.7	-0.524696	0.200942	-2.61118	0.00902304	0.0447205
Lrrc24	447.502	-0.523653	0.163235	-3.20798	0.00133673	0.0102114
Ncald	20153.6	-0.521186	0.158527	-3.28767	0.00101019	0.00810821
Dennd6b	1852.46	-0.519683	0.122399	-4.2458	2.1781257189755e-05	0.000380571
Txnrd2	324.009	-0.517844	0.193782	-2.6723	0.00753333	0.0339107
Pcdhac2	542.83	-0.511806	0.157658	-3.2463	0.00116915	0.00914589
Cntnap4	564.843	-0.511243	0.158219	-3.23123	0.00123259	0.00956124
Zfp738	646.516	-0.507258	0.0979426	-5.17913	2.22917521923954e-07	1.05377534494767e-05
Dhrs4	399.865	0.500645	0.11777	4.25103	2.12791238754166e-05	0.000373605
Polr1a	924.425	0.5007	0.14819	3.37877	0.000728106	0.00632028
Sema6a	1002.1	0.502933	0.14858	3.38492	0.000711978	0.00620591
Pde3b	950.665	0.503224	0.0918251	5.48024	4.24752509334202e-08	2.76579690303364e-06
Sh3bp4	756.272	0.50426	0.123014	4.0992	4.14572909567996e-05	0.000635074
Mcur1	1196.31	0.504361	0.0863713	5.83945	5.23738252754748e-09	5.19602294020547e-07
Plekhg1	1267.95	0.505935	0.154142	3.28227	0.00102975	0.00823941
P2ry12	1967.17	0.509132	0.123506	4.12232	3.75079447485448e-05	0.000587421
Inhbb	228.129	0.509254	0.190941	2.66708	0.00765139	0.0342794
Mylip	828.889	0.50953	0.0988255	5.15586	2.52471675735542e-07	1.1602654585095e-05
Tmem200c	129.509	0.510031	0.196705	2.59287	0.00951775	0.0466227
Mcl1	4394.47	0.510412	0.102334	4.98772	6.10964672744442e-07	2.29643241872529e-05
Mtap	505.714	0.510894	0.100052	5.10627	3.28581177624596e-07	1.43309080832809e-05
Rpp40	162.163	0.51386	0.142997	3.5935	0.000326261	0.00330203
Mapk4	2279.96	0.514144	0.114697	4.48261	7.37354737710387e-06	0.00016264
Fam181b	301.277	0.51439	0.181624	2.83216	0.00462343	0.0268396
H2af-ps2	137.565	0.518107	0.142494	3.63599	0.000276915	0.00236964
Mitd1	425.021	0.5241	0.142528	3.67716	0.000235841	0.00207863
Nrg1	266.581	0.524405	0.188174	2.7868	0.00532311	0.0300047
Hacd2	1406.19	0.525094	0.0987366	5.31813	1.04839223605139e-07	5.82563339628943e-06
Lhfp	778.237	0.528412	0.161343	3.27508	0.0010563	0.00841402
Cited2	526.358	0.530049	0.142025	3.73209	0.000189897	0.00174412
Tmem192	374.287	0.531239	0.129949	4.08805	4.35013170061262e-05	0.000656381
Cbfb	1226.23	0.531613	0.114512	4.64242	3.44353975393828e-06	8.89395139128909e-05
Dsn1	154.026	0.532287	0.163372	3.25813	0.00112149	0.00749136
Pfkfb3	2069.67	0.535541	0.120697	4.43707	9.11915554349571e-06	0.000143034
Sertad1	214.326	0.535677	0.156098	3.43166	0.000599893	0.00541051
Egfr	549.913	0.536984	0.101422	5.29454	1.19315604700143e-07	6.48964592529061e-06
Sord	495.256	0.541878	0.101015	5.36433	8.12482103886728e-08	3.11582942752677e-06
Pon2	1860.91	0.543643	0.11696	4.64811	3.34984663428224e-06	6.34116335722756e-05
Bco2	279.138	0.545159	0.113435	4.80591	1.54049698766646e-06	3.37740782679882e-05
Tmsb4x	25303.4	0.555771	0.165287	3.36246	0.000772513	0.00662367
Rbpj	1469.25	0.556422	0.112502	4.94589	7.5796632411543e-07	1.87408541546665e-05
Gpr156	72.0967	0.556754	0.216402	2.57277	0.0100887	0.0487788
Oaf	388.684	0.560911	0.144808	3.87347	0.000107297	0.00109373
Hps3	684.032	0.562458	0.0922189	6.09917	1.06621579009658e-09	1.48473760264292e-07
Fmo5	227.832	0.564196	0.123477	4.56923	4.89525716302359e-06	8.59389590841919e-05
Bmp2	105.553	0.569183	0.223726	2.5441	0.0109559	0.045398
Heph	211.1	0.573308	0.166696	3.43925	0.000583338	0.00529632
Rftn1	372.026	0.575231	0.188315	3.05462	0.00225342	0.0154433
Fut10	354.122	0.57526	0.114801	5.01092	5.41693799762167e-07	1.43282846588877e-05
Gadd45g	611.122	0.580532	0.15883	3.65505	0.000257128	0.00271653
Abcb4	206.846	0.580893	0.138714	4.1877	2.81794883851733e-05	0.000465949
Nkx2-2	149.596	0.585867	0.144494	4.05462	5.0215306363226e-05	0.000590036
Mpp6	1669.22	0.588949	0.104	5.66298	1.48766264338789e-08	1.18174603658263e-06
Armc5	289.298	0.592411	0.118911	4.98197	6.29407754985256e-07	2.35427017220699e-05
Plekhf2	428.794	0.594633	0.118901	5.00109	5.70085514568396e-07	1.50624600839141e-05
Hmgn5	1582.3	0.595549	0.140052	4.25236	2.11533432537157e-05	0.000372131
B3glct	575.287	0.604664	0.106548	5.67503	1.38660647131126e-08	1.11551018167256e-06
Map3k1	477.124	0.606117	0.112391	5.39293	6.93164190183054e-08	2.74256950039038e-06
Pou3f4	189.097	0.625762	0.127581	4.90483	9.35102094787068e-07	3.20073057919281e-05
Tspan6	334.193	0.626906	0.144875	4.32723	1.50996132299583e-05	0.000286806
Tma16	473.86	0.630794	0.192589	3.27534	0.00105533	0.00840919
Tle3	1061.96	0.632076	0.12171	5.19328	2.06620349142264e-07	9.99212550370832e-06
Slc9a9	853.101	0.636279	0.103296	6.15975	7.28579989867975e-10	1.11146968228013e-07
Stc2	144.888	0.64405	0.217125	2.96626	0.00301448	0.0193617
Adrb2	82.0786	0.644897	0.204499	3.15354	0.00161301	0.0100575
Serpine2	6685.96	0.648253	0.121269	5.34557	9.01313454582971e-08	3.40687860823228e-06
Rnd3	851.475	0.661162	0.1069	6.18485	6.21610316647518e-10	6.43325960897213e-08
Lrrc2	171.366	0.665834	0.162764	4.09079	4.29910118337996e-05	0.000517727
Cpne8	1238.77	0.667292	0.125283	5.32628	1.00243113966976e-07	5.61070174929932e-06
Shb	288.113	0.672611	0.157682	4.26561	1.99356006309686e-05	0.000353877
Ccnd1	2045.82	0.685713	0.166702	4.11341	3.89863033807352e-05	0.000606422
Marchf3	115.962	0.700366	0.239808	2.92053	0.00349441	0.02172
Itgb3	109.836	0.709524	0.17481	4.05883	4.93198666803503e-05	0.000723859
Scrn2	73.6843	0.711884	0.266543	2.6708	0.00756697	0.0390966
Dmrta2	83.8451	0.711976	0.205643	3.46219	0.000535802	0.00493634
Sugct	136.296	0.726833	0.173943	4.17856	2.93358346174864e-05	0.0004806
BC055324	41.5114	0.728899	0.259271	2.81134	0.00493361	0.0282593
Galnt3	129.68	0.735377	0.205242	3.58298	0.000339693	0.00340666
Chst3	147.326	0.74112	0.145924	5.07882	3.79790237595794e-07	1.07155102750242e-05
Rab37	95.7907	0.753448	0.257402	2.92712	0.00342112	0.0183274
Arrdc1	225.907	0.761607	0.191951	3.96771	7.25663182565371e-05	0.000795845
Selplg	1247.49	0.775173	0.118118	6.5627	5.28422768253434e-11	8.75777594937509e-09
Hgf	216.924	0.781603	0.234091	3.33889	0.000841142	0.00590009
Amz1	209.937	0.788177	0.274181	2.87466	0.00404463	0.0243098
Il15ra	295.214	0.809497	0.168984	4.79037	1.66475695187473e-06	3.596603442063e-05
Rab39	52.4723	0.809677	0.271275	2.98471	0.00283851	0.0184623
Mcm10	40.2502	0.841072	0.330573	2.54429	0.0109501	0.0453862
Grap	217.358	0.865086	0.184527	4.68814	2.75704288509191e-06	5.41096666818274e-05
Fam167b	37.2873	0.867237	0.322983	2.68508	0.00725123	0.0379058
Lif	56.7115	0.869566	0.313128	2.77703	0.00548588	0.0265112
Mis18bp1	57.1723	0.870235	0.330849	2.63031	0.00853071	0.0427664
Ggn	27.3914	0.870864	0.271626	3.20611	0.00134543	0.0102634
Tubb6	180.955	0.875244	0.169722	5.15693	2.51031712815365e-07	7.75678173888416e-06
Hbegf	305.948	0.882751	0.188818	4.67515	2.93737158804178e-06	5.67365172262349e-05
Ly75	84.8484	0.900921	0.317828	2.83462	0.00458805	0.0230423
Arhgap4	375.099	0.916712	0.169178	5.41863	6.00590042170216e-08	2.48411588122759e-06
Matn4	235.553	0.917537	0.185526	4.94559	7.5912320626497e-07	1.87408541546665e-05
Tmem273	58.6789	0.920555	0.208437	4.41646	1.00328410498367e-05	0.000155208
Eva1b	68.7414	0.935075	0.295629	3.16301	0.00156149	0.0116174
Myh7	151.033	0.935959	0.354661	2.63902	0.00831454	0.0420199
H3c15	50.8354	0.947892	0.203503	4.65787	3.19496602840329e-06	6.09734909095208e-05
Ltbp1	323.671	0.948659	0.14048	6.753	1.44816816952107e-11	3.2378854356273e-09
Pmaip1	131.984	0.949081	0.184566	5.14224	2.71486782531813e-07	8.23845934187448e-06
Rhbdf1	473.306	0.959581	0.182324	5.26306	1.41675548271896e-07	4.90893347082448e-06
Tpbg	200.175	1.00234	0.268706	3.73024	0.000191297	0.00175183
Epha2	37.6113	1.0937	0.351292	3.11337	0.00184963	0.0133207
Casp7	131.534	1.10248	0.217092	5.07838	3.80665321902825e-07	1.07274294043959e-05
Ptgr1	82.1993	1.15198	0.296311	3.88773	0.000101185	0.00104532
Dkk2	67.0575	1.1545	0.315358	3.66091	0.000251319	0.00218739
Mx2	230.564	1.26116	0.258737	4.87428	1.092046545218e-06	2.51434188208606e-05
Rtkn2	263.001	1.37566	0.222747	6.1759	6.57896355031494e-10	6.74984572045299e-08
Tpx2	125.033	1.49849	0.34684	4.32039	1.55750622394564e-05	0.000222904
Dhx58	261.829	1.73954	0.290882	5.98023	2.228294968987e-09	1.802409241126e-07
Tmem140	43.0442	1.75425	0.364054	4.81867	1.44519191180414e-06	3.19606097496112e-05
Chaf1b	28.4717	2.19732	0.390897	5.62122	1.89613054230449e-08	1.00308691635305e-06
Ly6i	93.8533	2.80337	0.641912	4.36722	1.25839732995317e-05	0.000185935
Ccl19	27.3461	2.80379	0.556096	5.04192	4.60877174271262e-07	1.25838583297568e-05
Cd27	28.5777	2.97163	0.514483	5.77596	7.65162788261824e-09	4.83582882181473e-07
Il2ra	47.3385	2.9996	0.538416	5.57115	2.53066389974037e-08	1.25348332018695e-06
