# Supplementary material for: Role of the histone variant H2A.Z.1 in memory, transcription, and alternative splicing is mediated by lysine modification
Source: Neuropsychopharmacology. 2024 Feb 16;49(8):1285–95. doi: 10.1038/s41386-024-01817-2 (PMC11224360; doi:10.1038/s41386-024-01817-2)
Supplement: Supplementary file 5 — Table 4 [file 41386_2024_1817_MOESM5_ESM.xlsx]

## Sheet: Male_KA_KQ_n100_L2FC=0.5_padj=0
	baseMean	log2FoldChange	lfcSE	stat	pvalue	padj
Ybx2	201.045	-1.65576	0.214951	-7.70295	1.3295567181473e-14	1.37002148783005e-11
Clrn1	25.2882	-1.26703	0.348819	-3.63235	0.000280851	0.00218658
Wdr17	828.905	-1.08177	0.0971149	-11.1391	8.09230332051298e-29	1.91787588696158e-24
Abhd12b	32.2153	-0.985673	0.378353	-2.60517	0.00918296	0.039118
Cgn	88.7708	-0.950895	0.317975	-2.99047	0.00278547	0.014946
Klhl1	36.739	-0.925205	0.343929	-2.6901	0.00714303	0.0319797
Ccdc87	46.1353	-0.858044	0.284615	-3.01475	0.00257188	0.0140245
Plaat1	417.818	-0.839431	0.144774	-5.79821	6.70278201597608e-09	3.41625664040071e-07
Kcnc2	2437.81	-0.836543	0.096758	-8.64573	5.34644376074459e-18	2.37439386303068e-15
Ccdc106	905.316	-0.826033	0.101175	-8.16436	3.2313291158888e-16	6.9620454587786e-13
Cfap47	47.02	-0.820831	0.261484	-3.13913	0.00169451	0.00992989
Rad21l	44.8008	-0.800935	0.282105	-2.83914	0.00452358	0.0220764
Matk	6008.09	-0.799035	0.136382	-5.85878	4.66282865763293e-09	2.49260395181826e-07
Zfp612	1395.27	-0.78032	0.0926449	-8.42269	3.67933951279613e-17	1.10104560691245e-14
Nipal2	193.14	-0.777147	0.152484	-5.09659	3.4582752557313e-07	6.05685250774911e-06
Gpr52	108.104	-0.739464	0.21728	-3.40328	0.000665823	0.00454668
Hnmt	671.427	-0.726203	0.0883326	-8.22124	2.01410084392116e-16	4.25093384282416e-14
Ccdc148	688.166	-0.724154	0.123687	-5.85472	4.77809705101452e-09	1.26281906119799e-07
Pcdha5	65.0481	-0.710034	0.266136	-2.66794	0.00763188	0.033788
Nalcn	2521.9	-0.699123	0.11149	-6.27075	3.59314646578146e-10	1.24981192453126e-08
Kndc1	3561.12	-0.698253	0.103481	-6.74763	1.50276883182955e-11	7.62731854032672e-10
Zfp983	449.1	-0.693222	0.105754	-6.55506	5.56178340549001e-11	2.42244401566614e-09
Ddx4	146.702	-0.690982	0.167185	-4.13304	3.58004086653868e-05	0.000370982
Gprin3	517.11	-0.682656	0.140093	-4.87286	1.09993823897981e-06	1.70226907301978e-05
Cage1	70.6296	-0.679962	0.18693	-3.63752	0.000275273	0.00215014
Fam205a2	49.6336	-0.673407	0.244173	-2.75791	0.00581724	0.027023
Fgf11	1104.3	-0.671469	0.125315	-5.35825	8.40315051520423e-08	1.66922007438602e-06
Hmgcll1	579.45	-0.667708	0.121609	-5.49061	4.00548104810434e-08	8.55657408126768e-07
Pcsk2os1	117.791	-0.666267	0.143507	-4.64274	3.43818054644664e-06	4.74778179845242e-05
Lekr1	226.793	-0.657219	0.129591	-5.07148	3.94726471010512e-07	6.83624466158177e-06
Pcdha9	48.6683	-0.652086	0.211524	-3.08279	0.00205068	0.0116042
Armh4	681.788	-0.650315	0.10589	-6.14142	8.17867495523349e-10	2.59443426194715e-08
Zfp950	2081.42	-0.647416	0.0712627	-9.08492	1.03777465968098e-19	9.21766278080927e-17
Kiss1r	125.435	-0.641877	0.176472	-3.63727	0.000275541	0.00269403
Cxxc4	772.781	-0.636925	0.142307	-4.47572	7.61549045442758e-06	9.67793804811517e-05
Siah3	53.2532	-0.636632	0.212287	-2.99893	0.00270934	0.0146195
Fgf9	628.671	-0.633771	0.111392	-5.68955	1.27371027400135e-08	3.05175091661017e-07
Cpne5	628.133	-0.629901	0.190622	-3.30445	0.000951628	0.00758104
Tuba8	203.993	-0.628621	0.175766	-3.57646	0.000348275	0.00262314
Prrg3	787.24	-0.628077	0.145673	-4.31157	1.62099812869066e-05	0.000249142
Fmn1	618.688	-0.623586	0.130148	-4.79135	1.65664387245249e-06	2.47303319975351e-05
Map3k21	102.488	-0.618114	0.204317	-3.02527	0.00248412	0.016372
Mcm8	216.765	-0.615093	0.12924	-4.75931	1.94258900677059e-06	2.84524078906858e-05
Zfp850	243.025	-0.614056	0.126664	-4.84791	1.24766964197129e-06	1.91658702877245e-05
Zkscan16	2722.8	-0.611346	0.138214	-4.42319	9.72557147442857e-06	0.000119563
Smim10l1	6968.47	-0.610484	0.0910147	-6.70753	1.97950303076537e-11	9.67195292242335e-10
Ksr2	628.7	-0.610439	0.147464	-4.13959	3.4792343572737e-05	0.000361893
Tmem132d	350.695	-0.60649	0.121201	-5.00401	5.61507427762009e-07	9.34299812574432e-06
Ccdc160	76.7089	-0.606398	0.18381	-3.29905	0.000970137	0.00622276
Nap1l3	1348.5	-0.602785	0.137546	-4.38242	1.17366969788292e-05	0.000140806
Dazl	103.945	-0.595657	0.227431	-2.61907	0.0088171	0.0446031
Pcdhac2	542.83	-0.59148	0.140344	-4.21449	2.50342163396192e-05	0.000269758
Zfp738	646.516	-0.589337	0.0879619	-6.69991	2.08546234859971e-11	1.01102239005214e-09
Reep6	103.388	-0.587945	0.199379	-2.94888	0.00318927	0.0199119
Scaper	1545.55	-0.583941	0.0992275	-5.88487	3.98359247936771e-09	1.07336885115791e-07
Rit2	2134.58	-0.579421	0.114143	-5.07625	3.849472367459e-07	6.68083585336395e-06
Cfap69	414.569	-0.573625	0.220357	-2.60316	0.00923693	0.0393102
Ankrd45	1479.78	-0.569642	0.127979	-4.45107	8.54429463346755e-06	0.000106836
Runx1t1	1206.86	-0.568599	0.121396	-4.68385	2.81532105867819e-06	3.9714710566833e-05
Grb10	1198.55	-0.56564	0.0982753	-5.75567	8.62976049862701e-09	2.15484079920536e-07
Map3k13	863.342	-0.561775	0.0999449	-5.62085	1.90020394147651e-08	4.4125183963138e-07
Rnft2	1914.93	-0.559708	0.0793526	-7.05344	1.74552540957093e-12	1.1275640762605e-10
Map9	4351.76	-0.557106	0.0935138	-5.95748	2.5615645947742e-09	7.17411165225611e-08
Spry3	316.406	-0.556574	0.134879	-4.12646	3.6839457796973e-05	0.00049749
Glt8d2	562.654	-0.553514	0.16158	-3.42564	0.000613358	0.00523275
Tmem169	725.363	-0.550976	0.115178	-4.78368	1.7211749337425e-06	2.54935382223568e-05
Smim17	216.038	-0.5508	0.172037	-3.20163	0.00136652	0.0101909
Epha5	4244.75	-0.546977	0.123766	-4.41945	9.89509141546677e-06	0.000121406
Meg3	105369	-0.545487	0.0901936	-6.04795	1.46699405542242e-09	4.39039015142667e-08
Bbs5	465.199	-0.541352	0.105431	-5.13464	2.82680741274652e-07	5.05048134734237e-06
Zfp937	337.478	-0.539308	0.0939029	-5.74325	9.28771879519252e-09	2.28925239282892e-07
Hspa12a	8017.59	-0.537222	0.100674	-5.33624	9.48918953589506e-08	1.85970168445792e-06
Lypd6b	287.374	-0.534666	0.145502	-3.67464	0.000238185	0.00190472
Kcnc1	3635.99	-0.533032	0.0979918	-5.43956	5.34137929649403e-08	1.11818268605898e-06
Dlx5	77.1841	-0.531498	0.201338	-2.63983	0.00829468	0.0361213
Zfand1	643.462	-0.530138	0.0904255	-5.86271	4.55378949299106e-09	1.2151582048357e-07
Nr6a1	307.519	-0.527165	0.121136	-4.35183	1.35006704127077e-05	0.000159029
Zfp940	688.051	-0.526426	0.116132	-4.53298	5.8156261983106e-06	7.59236869039289e-05
Mtx3	2135.76	-0.525462	0.080843	-6.49978	8.04384067965842e-11	3.35654895475008e-09
Armcx4	2655.92	-0.525015	0.0897195	-5.85174	4.86452482405835e-09	1.28157555481283e-07
Zfp799	1172.37	-0.523711	0.0835478	-6.2684	3.64779970155899e-10	1.26442142291858e-08
Mcts1	1759.87	-0.52327	0.0765889	-6.83219	8.36271250441348e-12	1.62455972421803e-09
Zik1	398.935	-0.522017	0.115426	-4.52252	6.11090512232687e-06	7.93619897609761e-05
Usp29	739.414	-0.514998	0.163009	-3.15933	0.00158134	0.0114571
Unc80	7692.4	-0.514227	0.124598	-4.12708	3.67403148817025e-05	0.000378827
Pcdhga2	225.54	-0.508997	0.136689	-3.72377	0.000196267	0.00202946
Sv2b	14429.9	-0.50623	0.138807	-3.647	0.000265316	0.00208414
Fgf12	5221.58	-0.505833	0.120008	-4.215	2.49775611047824e-05	0.000269264
Cep70	868.219	-0.503112	0.110079	-4.57048	4.86608093868461e-06	6.49594379737446e-05
Mtmr7	1430.31	-0.502178	0.0993165	-5.05634	4.27385035713035e-07	7.32029327698567e-06
Dcst1	111.313	-0.500623	0.166502	-3.0067	0.00264102	0.0143011
Marcksl1	2062.73	0.500891	0.117449	4.26476	2.00115215258944e-05	0.000223278
Lhfpl2	1616.52	0.502237	0.104785	4.79301	1.64296016078109e-06	2.45555403837895e-05
Idh2	1697.24	0.506272	0.105317	4.80713	1.53111142148384e-06	2.29666713222576e-05
Smim3	498.557	0.508205	0.135982	3.7373	0.000186004	0.00194713
Mov10	511.758	0.508208	0.132904	3.82387	0.000131373	0.0014652
Tmed3	719.335	0.50873	0.145229	3.50294	0.000460148	0.00411064
Glmp	1154.68	0.508892	0.10381	4.90216	9.47895395869446e-07	1.48826758177229e-05
Rpl27	434.684	0.510923	0.114846	4.44877	8.63626333092704e-06	0.000107877
Hpgd	518.961	0.511464	0.181436	2.81898	0.00481761	0.0231973
Cotl1	2805.24	0.516308	0.145464	3.54939	0.000386126	0.00354697
Ccnd3	687.756	0.517017	0.141304	3.6589	0.000253301	0.00251708
Bco2	279.138	0.519934	0.118646	4.38222	1.17478018269031e-05	0.000188889
Lhpp	465.753	0.521582	0.1156	4.51197	6.42282494374325e-06	8.28934386875426e-05
Ticam1	227.346	0.523765	0.141602	3.69884	0.000216583	0.0022087
Laptm4a	9560.3	0.523774	0.0797235	6.56988	5.03549109301524e-11	2.21259122761995e-09
Lsm2	192.686	0.524501	0.130559	4.01735	5.88550469029612e-05	0.000570208
Zfp710	809.902	0.527461	0.0939887	5.61195	2.00053625883015e-08	4.61962272582227e-07
Rps7	675.285	0.530297	0.139555	3.79991	0.000144748	0.00124955
Rpl19	1492.35	0.538503	0.112569	4.78378	1.7202929839424e-06	2.54935382223568e-05
Ctsa	4836.58	0.540121	0.102919	5.24801	1.53753761975478e-07	2.89686065176526e-06
Rnf31	780.049	0.540347	0.0964354	5.6032	2.10431482055633e-08	4.82788833830589e-07
Pou2f2	954.239	0.543385	0.123884	4.38623	1.15331011120667e-05	0.000138833
Erbb2	107.053	0.555094	0.209263	2.65261	0.00798717	0.0412674
Trip10	413.011	0.559796	0.158876	3.52348	0.000425915	0.00386603
Rom1	162.679	0.567386	0.1684	3.36928	0.000753657	0.00503586
AU021092	91.3964	0.573093	0.209161	2.73997	0.00614452	0.0283066
Tead2	79.6718	0.577567	0.20014	2.88581	0.00390406	0.0195952
Zdhhc12	114.113	0.578105	0.184025	3.14144	0.00168118	0.00986573
Rpl5	1547.18	0.581068	0.0940347	6.17929	6.43895555251769e-10	2.09877882819286e-08
Cpt2	240.752	0.582462	0.147626	3.94553	7.96245609609849e-05	0.000953785
Galns	402.141	0.592964	0.138344	4.28617	1.81780779137409e-05	0.000205122
Rgl3	150.752	0.59511	0.171489	3.47025	0.000519966	0.00369367
Pla2g15	803.701	0.595131	0.116632	5.10263	3.34974057936569e-07	8.89012897323258e-06
Rhoc	509.342	0.596284	0.166199	3.58777	0.000333523	0.00314295
Pik3r6	130.585	0.600157	0.142091	4.22375	2.40271865749694e-05	0.000348924
Mrc2	211.906	0.600342	0.18074	3.32158	0.000895094	0.0058153
Acads	231.52	0.600951	0.15875	3.78551	0.000153393	0.00165623
Rpl10	874.608	0.601884	0.110684	5.43784	5.39313532592257e-08	1.12806791888725e-06
Calhm2	116.595	0.605745	0.194522	3.11403	0.00184554	0.0128948
Gadd45b	410.604	0.610832	0.137186	4.45259	8.48389256169166e-06	0.000106348
Sh3bp1	594.262	0.610939	0.134155	4.55397	5.26423587701853e-06	6.9602097959304e-05
Ppp1r14b	345.956	0.61402	0.148942	4.12254	3.7471654946806e-05	0.00038525
Ctdsp1	830.266	0.615859	0.105835	5.81907	5.91750230654415e-09	1.53140772490898e-07
Rps3a1	935.611	0.616027	0.130921	4.70533	2.53460279942233e-06	3.62065316609036e-05
Armc5	289.298	0.622654	0.107593	5.78712	7.16017294364374e-09	1.80969005191484e-07
Card6	329.796	0.626661	0.13275	4.7206	2.35149352489777e-06	3.38791209268667e-05
Nbl1	1826.93	0.643798	0.122696	5.24709	1.54518262557867e-07	2.90906070387143e-06
Necap2	1318.36	0.644571	0.106626	6.04516	1.49263297255427e-09	4.461752647527e-08
Akr1b3	92.1835	0.648956	0.181186	3.58172	0.00034134	0.00257781
Fuca1	1176.17	0.656849	0.128929	5.09466	3.49371591369745e-07	6.11031749463119e-06
Pmf1	118.653	0.6584	0.198999	3.30855	0.000937794	0.00748482
Chek2	100.503	0.659274	0.192566	3.42362	0.000617937	0.00526613
Adcy4	130.518	0.660049	0.186713	3.53511	0.000407608	0.00300362
Gch1	69.6214	0.668763	0.205925	3.24761	0.00116379	0.00893194
Npepl1	505.546	0.671686	0.111138	6.04372	1.50602248707695e-09	4.48560230582081e-08
Kif19a	136.826	0.675565	0.186259	3.62703	0.000286705	0.00222476
Tax1bp3	207.479	0.682702	0.153679	4.4424	8.89610606189096e-06	0.000110464
Atp6v0e	765.969	0.690868	0.128077	5.39417	6.88413263073368e-08	1.40334736497005e-06
Ogfr	1439.52	0.693795	0.109424	6.34042	2.29133542487499e-10	8.54355502498365e-09
Gng5-ps	404.319	0.694239	0.158909	4.3688	1.24932335021379e-05	0.000148806
Marveld1	316.644	0.694278	0.15382	4.51359	6.37396488740266e-06	8.23911157742745e-05
Hps6	123.273	0.701752	0.161542	4.34409	1.39856440249816e-05	0.000163758
BC028528	143.656	0.707939	0.181633	3.89764	9.71358130238316e-05	0.000886067
Cmtm6	1171.11	0.710593	0.131099	5.42026	5.95139158442911e-08	2.06815220749223e-06
Abhd15	47.0951	0.710887	0.241781	2.94021	0.00327989	0.0170793
Ednra	209.106	0.711813	0.129505	5.49641	3.8759305162477e-08	1.46740500375512e-06
Tmem243	461.075	0.725073	0.119629	6.06104	1.35243608312753e-09	9.02808735589849e-08
Tyms	101.31	0.734652	0.230183	3.1916	0.00141485	0.0104787
Acad12	54.3493	0.736107	0.222485	3.30858	0.000937714	0.00604326
Pold4	186.286	0.738982	0.162859	4.53757	5.69060991856987e-06	7.45263131515707e-05
Nat2	53.5273	0.745926	0.257967	2.89155	0.00383343	0.0230653
Ghdc	222.34	0.745929	0.159199	4.68552	2.79246782244213e-06	3.95039056512197e-05
Sap30	193.675	0.756403	0.128924	5.86707	4.43560781683408e-09	1.18744420241834e-07
Sec61g	137.693	0.761293	0.207328	3.67192	0.000240736	0.00191956
Rps27	315.195	0.783486	0.154285	5.07818	3.81066386968987e-07	6.61810128765273e-06
Atoh8	88.5821	0.787969	0.182989	4.30611	1.66151044750955e-05	0.000189985
Tbc1d4	455.434	0.794107	0.139235	5.70337	1.1745941978804e-08	5.35343894033949e-07
Pkn3	55.9426	0.794437	0.225591	3.52159	0.000428968	0.00313593
Selplg	1247.49	0.799724	0.122321	6.5379	6.23881112902527e-11	7.85192894383579e-09
Sh3tc1	97.4637	0.808032	0.181751	4.44582	8.75573275227039e-06	0.00014759
Gypc	75.6553	0.808522	0.274918	2.94096	0.00327198	0.0202893
Hrh2	265.383	0.820797	0.150103	5.46824	4.54534438091465e-08	1.67014979577794e-06
Spsb2	89.1044	0.839504	0.199159	4.21524	2.4951279967931e-05	0.000269097
Mad2l1	196.141	0.844259	0.165526	5.10045	3.3884857291279e-07	8.97286165143365e-06
Gstm2	49.2768	0.868669	0.345122	2.51699	0.0118362	0.0478718
Hhip	316.413	0.869849	0.183224	4.74745	2.0599513977542e-06	4.3357769206727e-05
Gng5	201.639	0.881303	0.18665	4.72169	2.33898680070561e-06	3.37220879614775e-05
Slc25a45	261.623	0.88254	0.171994	5.13122	2.87872174100689e-07	7.8150865133864e-06
Cdc14a	193.481	0.895082	0.161458	5.54376	2.96050594832907e-08	1.18121196928281e-06
Capn3	873.263	0.927768	0.186341	4.97887	6.39575757587305e-07	1.05061090430623e-05
Smagp	41.4516	0.955436	0.309428	3.08775	0.0020168	0.0114568
Ftl1-ps2	68.4603	0.973721	0.304247	3.20043	0.00137225	0.00832385
Ppic	90.4992	0.976503	0.238115	4.10097	4.11423742392761e-05	0.000416786
Cd163	38.5525	0.976887	0.309621	3.1551	0.00160442	0.00948916
P2ry6	205.217	0.979556	0.177716	5.51192	3.5494110377849e-08	1.36699055787799e-06
Zic4	179.738	1.03295	0.361717	2.8557	0.0042942	0.0211688
Nradd	47.7226	1.03367	0.252008	4.10174	4.10063309194279e-05	0.000415578
Mfng	142.956	1.0348	0.170202	6.07984	1.20300074215342e-09	3.67099735673074e-08
Rab37	95.7907	1.10012	0.266048	4.13504	3.54889554646116e-05	0.000484219
Tsku	64.4655	1.11493	0.230997	4.82662	1.38869367522029e-06	2.10847446292604e-05
Bmp7	179.419	1.12292	0.308072	3.64498	0.000267408	0.00209727
Dynlt1c	31.7614	1.28697	0.292629	4.39795	1.09280469650778e-05	0.000132664
Mybl2	31.2563	1.29833	0.300778	4.31657	1.58473641095286e-05	0.000182212
Gen1	53.89	1.37325	0.251709	5.4557	4.87814824966554e-08	1.76776931983292e-06
Dbf4	94.2688	1.38934	0.243298	5.71043	1.12692587282325e-08	5.18604722056523e-07
Ifit1bl1	118.248	1.43427	0.240247	5.96999	2.37268585852357e-09	1.42361151511414e-07
Bub1	33.7269	2.44706	0.464379	5.26952	1.36779530975453e-07	4.15599344117722e-06
Cdk1	48.5608	2.60901	0.477114	5.46831	4.54338501919985e-08	1.67014979577794e-06
Ckap2l	59.7505	2.72329	0.461513	5.90079	3.61762101424999e-09	2.00790674561416e-07
Rrm2	105.317	3.00907	0.376495	7.99233	1.32414581671968e-15	2.24158970401831e-12
NA	NA	NA	NA	NA	NA	NA
